# Supplementary material for: A Transcriptomic Analysis of Higher-Order Ecological Interactions in a Eukaryotic Model Microbial Ecosystem
Source: mSphere. 2022 Oct 19;7(6):e00436-22. doi: 10.1128/msphere.00436-22 (PMC9769528; doi:10.1128/msphere.00436-22)
Supplement: DATA SET S1 [file msphere.00436-22-s0001.xlsx]

## Sheet: Final DEG Lists
Filtered Differentially Expressed Gene List
ORF	Gene ID	Pairwise Lt LOG2FC	Pairwise Lt Presence	Pairwise Lt FDR	Pairwise + Lt Cut-Off	Pairwise + Lt Cut-Off Comparison	Pairwise Td LOG2FC	Pairwise Td FDR	Pairwise Td Presence	Pairwise + Td Cut-Off	Pairwise + Td Cut-Off Comparison	Consortia LOG2FC	Consortia Presence	Consortia FDR	Consortia Cut-Off Setting	Consortia Cut-Off Comparison	Common to All?	Unique to Consortia	Unique to Consortia PLUS Statistical Filter Check	Unique to Consortia PLUS Statistical Filter
Q0045	COX	#N/A	FALSE	#N/A	#N/A	#N/A	#N/A	#N/A	FALSE	#N/A	#N/A	1.69668	1.69668	0.0349241	In 12bp	Common to 8bp and 12bp	Not Common	Unique	Q0045	Unique PLUS
Q0070	AI_ALPHA	#N/A	FALSE	#N/A	#N/A	#N/A	#N/A	#N/A	FALSE	#N/A	#N/A	-2.57199	-2.57199	0.0437836	Unique to 12bp	Unique to 12 bp	Not Common	Unique	Q0070	Unique PLUS
Q0115	BI3	#N/A	FALSE	#N/A	#N/A	#N/A	#N/A	#N/A	FALSE	#N/A	#N/A	-2.93126	-2.93126	0.0473398	In 12bp	Common to 8bp and 12bp	Not Common	Unique	Q0115	Unique PLUS
Q0120	BI4	#N/A	FALSE	#N/A	#N/A	#N/A	-1.84443	0.047838	-1.84443	Unique to 8bp	Unique to 8bp	#N/A	FALSE	#N/A	#N/A	#N/A	Not Common	Not Unique	#N/A	#N/A
YAL008W	FUN14	#N/A	FALSE	#N/A	#N/A	#N/A	1.74182	0.0130744	1.74182	In 12bp	Common to 8bp and 12bp	1.91674	1.91674	0.00973502	In 12bp	Common to 8bp and 12bp	Not Common	Not Unique	#N/A	#N/A
YAL012W	CYS3	#N/A	FALSE	#N/A	#N/A	#N/A	1.27209	0.0491892	1.27209	In 12bp	Common to 8bp and 12bp	1.37175	1.37175	0.0218831	In 12bp	Common to 8bp and 12bp	Not Common	Not Unique	#N/A	#N/A
YAL013W	DEP1	#N/A	FALSE	#N/A	#N/A	#N/A	1.39478	0.0305787	1.39478	In 12bp	Common to 8bp and 12bp	1.41152	1.41152	0.0475237	Unique to 8bp	Unique to 8bp	Not Common	Not Unique	#N/A	#N/A
YAL014C	SYN8	#N/A	FALSE	#N/A	#N/A	#N/A	1.26187	0.0315384	1.26187	In 12bp	Common to 8bp and 12bp	1.40549	1.40549	0.0118636	In 12bp	Common to 8bp and 12bp	Not Common	Not Unique	#N/A	#N/A
YAL015C	NTG1	#N/A	FALSE	#N/A	#N/A	#N/A	1.21483	0.0315174	1.21483	In 12bp	Common to 8bp and 12bp	#N/A	FALSE	#N/A	#N/A	#N/A	Not Common	Not Unique	#N/A	#N/A
YAL016W	TPD3	#N/A	FALSE	#N/A	#N/A	#N/A	1.21137	0.046149	1.21137	In 12bp	Common to 8bp and 12bp	#N/A	FALSE	#N/A	#N/A	#N/A	Not Common	Not Unique	#N/A	#N/A
YAL021C	CCR4	#N/A	FALSE	#N/A	#N/A	#N/A	#N/A	#N/A	FALSE	#N/A	#N/A	1.22392	1.22392	0.035269	In 12bp	Common to 8bp and 12bp	Not Common	Unique	YAL021C	Unique PLUS
YAL022C	FUN26	#N/A	FALSE	#N/A	#N/A	#N/A	1.2314	0.0329442	1.2314	In 12bp	Common to 8bp and 12bp	1.28003	1.28003	0.033198	In 12bp	Common to 8bp and 12bp	Not Common	Not Unique	#N/A	#N/A
YAL030W	SNC1	#N/A	FALSE	#N/A	#N/A	#N/A	#N/A	#N/A	FALSE	#N/A	#N/A	1.2912	1.2912	0.0470577	Unique to 12bp	Unique to 12 bp	Not Common	Unique	YAL030W	Unique PLUS
YAL032C	PRP45	#N/A	FALSE	#N/A	#N/A	#N/A	1.21489	0.0307947	1.21489	Unique to 12bp	Unique to 12 bp	#N/A	FALSE	#N/A	#N/A	#N/A	Not Common	Not Unique	#N/A	#N/A
YAL037W	YAL037W	#N/A	FALSE	#N/A	#N/A	#N/A	#N/A	#N/A	FALSE	#N/A	#N/A	1.44101	1.44101	0.0351159	Unique to 8bp	Unique to 8bp	Not Common	Unique	YAL037W	Unique PLUS
YAL039C	CYC3	#N/A	FALSE	#N/A	#N/A	#N/A	1.36718	0.0169288	1.36718	In 12bp	Common to 8bp and 12bp	1.6221	1.6221	0.00207826	In 12bp	Common to 8bp and 12bp	Not Common	Not Unique	#N/A	#N/A
YAL042W	ERV46	#N/A	FALSE	#N/A	#N/A	#N/A	#N/A	#N/A	FALSE	#N/A	#N/A	1.26764	1.26764	0.0399919	In 12bp	Common to 8bp and 12bp	Not Common	Unique	YAL042W	Unique PLUS
YAL043C	PTA1	#N/A	FALSE	#N/A	#N/A	#N/A	1.24373	0.0346488	1.24373	In 12bp	Common to 8bp and 12bp	#N/A	FALSE	#N/A	#N/A	#N/A	Not Common	Not Unique	#N/A	#N/A
YAL044W-A	BOL1	#N/A	FALSE	#N/A	#N/A	#N/A	1.22531	0.0301592	1.22531	In 12bp	Common to 8bp and 12bp	1.35075	1.35075	0.0180007	In 12bp	Common to 8bp and 12bp	Not Common	Not Unique	#N/A	#N/A
YAL049C	AIM2	#N/A	FALSE	#N/A	#N/A	#N/A	1.4382	0.0264489	1.4382	In 12bp	Common to 8bp and 12bp	1.57896	1.57896	0.013923	In 12bp	Common to 8bp and 12bp	Not Common	Not Unique	#N/A	#N/A
YAL053W	FLC2	#N/A	FALSE	#N/A	#N/A	#N/A	1.19211	0.0399429	1.19211	In 12bp	Common to 8bp and 12bp	1.21371	1.21371	0.0303741	In 12bp	Common to 8bp and 12bp	Not Common	Not Unique	#N/A	#N/A
YAL056W	GPB2	#N/A	FALSE	#N/A	#N/A	#N/A	1.2919	0.0372937	1.2919	In 12bp	Common to 8bp and 12bp	1.40058	1.40058	0.0188838	In 12bp	Common to 8bp and 12bp	Not Common	Not Unique	#N/A	#N/A
YAR007C	RFA1	#N/A	FALSE	#N/A	#N/A	#N/A	#N/A	#N/A	FALSE	#N/A	#N/A	1.24194	1.24194	0.0429116	In 12bp	Common to 8bp and 12bp	Not Common	Unique	YAR007C	Unique PLUS
YAR035W	YAT1	#N/A	FALSE	#N/A	#N/A	#N/A	1.42254	0.0259303	1.42254	In 12bp	Common to 8bp and 12bp	1.55056	1.55056	0.0277827	In 12bp	Common to 8bp and 12bp	Not Common	Not Unique	#N/A	#N/A
YAR042W	SWH1	#N/A	FALSE	#N/A	#N/A	#N/A	#N/A	#N/A	FALSE	#N/A	#N/A	1.19711	1.19711	0.0473398	In 12bp	Common to 8bp and 12bp	Not Common	Unique	YAR042W	Unique PLUS
YAR050W	FLO1	#N/A	FALSE	#N/A	#N/A	#N/A	#N/A	#N/A	FALSE	#N/A	#N/A	-1.53727	-1.53727	0.0177097	In 12bp	Common to 8bp and 12bp	Not Common	Unique	YAR050W	Unique PLUS
YAR068W	YAR068W	#N/A	FALSE	#N/A	#N/A	#N/A	1.32262	0.036842	1.32262	In 12bp	Common to 8bp and 12bp	#N/A	FALSE	#N/A	#N/A	#N/A	Not Common	Not Unique	#N/A	#N/A
YBL001C	ECM15	#N/A	FALSE	#N/A	#N/A	#N/A	#N/A	#N/A	FALSE	#N/A	#N/A	1.49888	1.49888	0.0236742	In 12bp	Common to 8bp and 12bp	Not Common	Unique	YBL001C	Unique PLUS
YBL002W	HTB2	#N/A	FALSE	#N/A	#N/A	#N/A	#N/A	#N/A	FALSE	#N/A	#N/A	1.3524	1.3524	0.0411236	In 12bp	Common to 8bp and 12bp	Not Common	Unique	YBL002W	Unique PLUS
YBL007C	SLA1	#N/A	FALSE	#N/A	#N/A	#N/A	1.36758	0.0305787	1.36758	In 12bp	Common to 8bp and 12bp	1.35686	1.35686	0.0464619	In 12bp	Common to 8bp and 12bp	Not Common	Not Unique	#N/A	#N/A
YBL015W	ACH1	#N/A	FALSE	#N/A	#N/A	#N/A	#N/A	#N/A	FALSE	#N/A	#N/A	1.58502	1.58502	0.00407416	In 12bp	Common to 8bp and 12bp	Not Common	Unique	#N/A	#N/A
YBL017C	PEP1	#N/A	FALSE	#N/A	#N/A	#N/A	#N/A	#N/A	FALSE	#N/A	#N/A	1.23156	1.23156	0.0351159	In 12bp	Common to 8bp and 12bp	Not Common	Unique	YBL017C	Unique PLUS
YBL022C	PIM1	#N/A	FALSE	#N/A	#N/A	#N/A	1.30056	0.0180049	1.30056	In 12bp	Common to 8bp and 12bp	1.39535	1.39535	0.0121694	In 12bp	Common to 8bp and 12bp	Not Common	Not Unique	#N/A	#N/A
YBL029C-A	YBL029C-A	#N/A	FALSE	#N/A	#N/A	#N/A	#N/A	#N/A	FALSE	#N/A	#N/A	2.20557	2.20557	0.018941	In 12bp	Common to 8bp and 12bp	Not Common	Unique	YBL029C-A	Unique PLUS
YBL030C	PET9	#N/A	FALSE	#N/A	#N/A	#N/A	1.44925	0.0307891	1.44925	In 12bp	Common to 8bp and 12bp	1.72949	1.72949	0.00695358	In 12bp	Common to 8bp and 12bp	Not Common	Not Unique	#N/A	#N/A
YBL033C	RIB1	#N/A	FALSE	#N/A	#N/A	#N/A	1.38009	0.0222211	1.38009	In 12bp	Common to 8bp and 12bp	1.49543	1.49543	0.0107442	In 12bp	Common to 8bp and 12bp	Not Common	Not Unique	#N/A	#N/A
YBL038W	MRPL16	#N/A	FALSE	#N/A	#N/A	#N/A	#N/A	#N/A	FALSE	#N/A	#N/A	1.45557	1.45557	0.00491337	In 12bp	Common to 8bp and 12bp	Not Common	Unique	YBL038W	Unique PLUS
YBL041W	PRE7	#N/A	FALSE	#N/A	#N/A	#N/A	1.27133	0.0389671	1.27133	In 12bp	Common to 8bp and 12bp	1.26426	1.26426	0.0436086	In 12bp	Common to 8bp and 12bp	Not Common	Not Unique	#N/A	#N/A
YBL043W	ECM13	#N/A	FALSE	#N/A	#N/A	#N/A	1.66526	0.0314653	1.66526	In 12bp	Common to 8bp and 12bp	1.89789	1.89789	0.00875513	In 12bp	Common to 8bp and 12bp	Not Common	Not Unique	#N/A	#N/A
YBL045C	COR1	#N/A	FALSE	#N/A	#N/A	#N/A	#N/A	#N/A	FALSE	#N/A	#N/A	2.10857	2.10857	0.00337366	In 12bp	Common to 8bp and 12bp	Not Common	Unique	YBL045C	Unique PLUS
YBL047C	EDE1	#N/A	FALSE	#N/A	#N/A	#N/A	1.45966	0.0242868	1.45966	In 12bp	Common to 8bp and 12bp	1.42144	1.42144	0.0427329	In 12bp	Common to 8bp and 12bp	Not Common	Not Unique	#N/A	#N/A
YBL050W	SEC17	#N/A	FALSE	#N/A	#N/A	#N/A	1.27774	0.041368	1.27774	In 12bp	Common to 8bp and 12bp	1.36482	1.36482	0.0157931	In 12bp	Common to 8bp and 12bp	Not Common	Not Unique	#N/A	#N/A
YBL059W	IAI11	#N/A	FALSE	#N/A	#N/A	#N/A	#N/A	#N/A	FALSE	#N/A	#N/A	1.35641	1.35641	0.0411431	Unique to 12bp	Unique to 12 bp	Not Common	Unique	YBL059W	Unique PLUS
YBL064C	PRX1	#N/A	FALSE	#N/A	#N/A	#N/A	1.84639	0.0216871	1.84639	In 12bp	Common to 8bp and 12bp	2.45274	2.45274	0.00567645	In 12bp	Common to 8bp and 12bp	Not Common	Not Unique	#N/A	#N/A
YBL071W-A	KTI11	#N/A	FALSE	#N/A	#N/A	#N/A	#N/A	#N/A	FALSE	#N/A	#N/A	-1.58721	-1.58721	0.0489181	Unique to 8bp	Unique to 8bp	Not Common	Unique	YBL071W-A	Unique PLUS
YBL075C	SSA3	#N/A	FALSE	#N/A	#N/A	#N/A	#N/A	#N/A	FALSE	#N/A	#N/A	-1.36476	-1.36476	0.0318106	In 12bp	Common to 8bp and 12bp	Not Common	Unique	YBL075C	Unique PLUS
YBL078C	ATG8	#N/A	FALSE	#N/A	#N/A	#N/A	1.65185	0.0454761	1.65185	In 12bp	Common to 8bp and 12bp	1.86874	1.86874	0.0182032	In 12bp	Common to 8bp and 12bp	Not Common	Not Unique	#N/A	#N/A
YBL080C	PET112	#N/A	FALSE	#N/A	#N/A	#N/A	1.35275	0.0146621	1.35275	In 12bp	Common to 8bp and 12bp	1.49795	1.49795	0.0102332	In 12bp	Common to 8bp and 12bp	Not Common	Not Unique	#N/A	#N/A
YBL087C	RPL23A	#N/A	FALSE	#N/A	#N/A	#N/A	-1.51707	0.0390208	-1.51707	In 12bp	Common to 8bp and 12bp	-1.41361	-1.41361	0.0460836	In 12bp	Common to 8bp and 12bp	Not Common	Not Unique	#N/A	#N/A
YBL091C	MAP2	#N/A	FALSE	#N/A	#N/A	#N/A	1.17748	0.036842	1.17748	In 12bp	Common to 8bp and 12bp	#N/A	FALSE	#N/A	#N/A	#N/A	Not Common	Not Unique	#N/A	#N/A
YBL091C-A	SCS22	#N/A	FALSE	#N/A	#N/A	#N/A	1.52364	0.0329442	1.52364	In 12bp	Common to 8bp and 12bp	1.53156	1.53156	0.0269347	In 12bp	Common to 8bp and 12bp	Not Common	Not Unique	#N/A	#N/A
YBL095W	MRX3	#N/A	FALSE	#N/A	#N/A	#N/A	#N/A	#N/A	FALSE	#N/A	#N/A	1.24444	1.24444	0.0475024	In 12bp	Common to 8bp and 12bp	Not Common	Unique	YBL095W	Unique PLUS
YBL098W	BNA4	2.09548	2.09548	0.00135659	In 12bp	Common to 8bp and 12bp	1.8101	0.000225406	1.8101	In 12bp	Common to 8bp and 12bp	2.3495	2.3495	0.00116031	In 12bp	Common to 8bp and 12bp	Common	Not Unique	#N/A	#N/A
YBL099W	ATP1	#N/A	FALSE	#N/A	#N/A	#N/A	1.34721	0.0222211	1.34721	In 12bp	Common to 8bp and 12bp	1.55384	1.55384	0.00890237	In 12bp	Common to 8bp and 12bp	Not Common	Not Unique	#N/A	#N/A
YBL107C	MIX23	#N/A	FALSE	#N/A	#N/A	#N/A	1.26237	0.0247207	1.26237	In 12bp	Common to 8bp and 12bp	1.35168	1.35168	0.0170991	In 12bp	Common to 8bp and 12bp	Not Common	Not Unique	#N/A	#N/A
YBL113C	YBL113C	#N/A	FALSE	#N/A	#N/A	#N/A	1.44958	0.0384637	1.44958	In 12bp	Common to 8bp and 12bp	1.58725	1.58725	0.0364779	In 12bp	Common to 8bp and 12bp	Not Common	Not Unique	#N/A	#N/A
YBR001C	NTH2	#N/A	FALSE	#N/A	#N/A	#N/A	#N/A	#N/A	FALSE	#N/A	#N/A	1.65733	1.65733	0.0299131	In 12bp	Common to 8bp and 12bp	Not Common	Unique	YBR001C	Unique PLUS
YBR003W	COQ1	#N/A	FALSE	#N/A	#N/A	#N/A	#N/A	#N/A	FALSE	#N/A	#N/A	1.41599	1.41599	0.00864957	In 12bp	Common to 8bp and 12bp	Not Common	Unique	YBR003W	Unique PLUS
YBR011C	IPP1	#N/A	FALSE	#N/A	#N/A	#N/A	1.26445	0.041177	1.26445	In 12bp	Common to 8bp and 12bp	1.27907	1.27907	0.0489181	Unique to 8bp	Unique to 8bp	Not Common	Not Unique	#N/A	#N/A
YBR012W-B	YBR012W-B	#N/A	FALSE	#N/A	#N/A	#N/A	-1.98558	0.0228661	-1.98558	Unique to 8bp	Unique to 8bp	-3.8007	-3.8007	0.0118636	Unique to 8bp	Unique to 8bp	Not Common	Not Unique	#N/A	#N/A
YBR014C	GRX7	#N/A	FALSE	#N/A	#N/A	#N/A	1.32765	0.0485085	1.32765	Unique to 12bp	Unique to 12 bp	#N/A	FALSE	#N/A	#N/A	#N/A	Not Common	Not Unique	#N/A	#N/A
YBR026C	ETR1	#N/A	FALSE	#N/A	#N/A	#N/A	1.52102	0.0167609	1.52102	In 12bp	Common to 8bp and 12bp	1.48709	1.48709	0.0134496	In 12bp	Common to 8bp and 12bp	Not Common	Not Unique	#N/A	#N/A
YBR029C	CDS1	#N/A	FALSE	#N/A	#N/A	#N/A	1.32686	0.0215325	1.32686	In 12bp	Common to 8bp and 12bp	#N/A	FALSE	#N/A	#N/A	#N/A	Not Common	Not Unique	#N/A	#N/A
YBR033W	EDS1	#N/A	FALSE	#N/A	#N/A	#N/A	1.29913	0.039347	1.29913	Unique to 12bp	Unique to 12 bp	#N/A	FALSE	#N/A	#N/A	#N/A	Not Common	Not Unique	#N/A	#N/A
YBR036C	CSG2	#N/A	FALSE	#N/A	#N/A	#N/A	1.25889	0.0370275	1.25889	In 12bp	Common to 8bp and 12bp	#N/A	FALSE	#N/A	#N/A	#N/A	Not Common	Not Unique	#N/A	#N/A
YBR037C	SCO1	#N/A	FALSE	#N/A	#N/A	#N/A	#N/A	#N/A	FALSE	#N/A	#N/A	1.58851	1.58851	0.00522055	In 12bp	Common to 8bp and 12bp	Not Common	Unique	#N/A	#N/A
YBR039W	ATP3	#N/A	FALSE	#N/A	#N/A	#N/A	1.63185	0.0130744	1.63185	In 12bp	Common to 8bp and 12bp	1.86221	1.86221	0.00407416	In 12bp	Common to 8bp and 12bp	Not Common	Not Unique	#N/A	#N/A
YBR041W	FAT1	#N/A	FALSE	#N/A	#N/A	#N/A	#N/A	#N/A	FALSE	#N/A	#N/A	1.23154	1.23154	0.0429116	In 12bp	Common to 8bp and 12bp	Not Common	Unique	YBR041W	Unique PLUS
YBR043C	QDR3	#N/A	FALSE	#N/A	#N/A	#N/A	1.31668	0.0342261	1.31668	In 12bp	Common to 8bp and 12bp	#N/A	FALSE	#N/A	#N/A	#N/A	Not Common	Not Unique	#N/A	#N/A
YBR044C	TCM62	#N/A	FALSE	#N/A	#N/A	#N/A	1.23191	0.0206126	1.23191	In 12bp	Common to 8bp and 12bp	1.36076	1.36076	0.0112984	In 12bp	Common to 8bp and 12bp	Not Common	Not Unique	#N/A	#N/A
YBR045C	GIP1	#N/A	FALSE	#N/A	#N/A	#N/A	1.73889	0.0368615	1.73889	Unique to 12bp	Unique to 12 bp	1.73137	1.73137	0.0437338	Unique to 12bp	Unique to 12 bp	Not Common	Not Unique	#N/A	#N/A
YBR046C	ZTA1	#N/A	FALSE	#N/A	#N/A	#N/A	2.29773	0.0137565	2.29773	In 12bp	Common to 8bp and 12bp	2.6895	2.6895	0.00992566	In 12bp	Common to 8bp and 12bp	Not Common	Not Unique	#N/A	#N/A
YBR052C	RFS1	#N/A	FALSE	#N/A	#N/A	#N/A	1.43827	0.0300216	1.43827	In 12bp	Common to 8bp and 12bp	1.685	1.685	0.00522055	In 12bp	Common to 8bp and 12bp	Not Common	Not Unique	#N/A	#N/A
YBR053C	YBR053C	#N/A	FALSE	#N/A	#N/A	#N/A	1.57676	0.0477493	1.57676	In 12bp	Common to 8bp and 12bp	#N/A	FALSE	#N/A	#N/A	#N/A	Not Common	Not Unique	#N/A	#N/A
YBR054W	YRO2	2.5945	2.5945	0.0444233	In 12bp	Common to 8bp and 12bp	#N/A	#N/A	FALSE	#N/A	#N/A	2.45457	2.45457	0.00571562	In 12bp	Common to 8bp and 12bp	Not Common	Not Unique	#N/A	#N/A
YBR056W	YBR056W	#N/A	FALSE	#N/A	#N/A	#N/A	1.4971	0.0384691	1.4971	In 12bp	Common to 8bp and 12bp	1.43895	1.43895	0.0487905	In 12bp	Common to 8bp and 12bp	Not Common	Not Unique	#N/A	#N/A
YBR059C	AKL1	#N/A	FALSE	#N/A	#N/A	#N/A	1.4172	0.0299168	1.4172	In 12bp	Common to 8bp and 12bp	#N/A	FALSE	#N/A	#N/A	#N/A	Not Common	Not Unique	#N/A	#N/A
YBR063C	YBR063C	#N/A	FALSE	#N/A	#N/A	#N/A	1.28262	0.0248992	1.28262	In 12bp	Common to 8bp and 12bp	#N/A	FALSE	#N/A	#N/A	#N/A	Not Common	Not Unique	#N/A	#N/A
YBR068C	BAP2	#N/A	FALSE	#N/A	#N/A	#N/A	#N/A	#N/A	FALSE	#N/A	#N/A	-1.34201	-1.34201	0.0161596	In 12bp	Common to 8bp and 12bp	Not Common	Unique	YBR068C	Unique PLUS
YBR071W	YBR071W	#N/A	FALSE	#N/A	#N/A	#N/A	#N/A	#N/A	FALSE	#N/A	#N/A	1.30208	1.30208	0.0433956	Unique to 12bp	Unique to 12 bp	Not Common	Unique	YBR071W	Unique PLUS
YBR072W	HSP26	#N/A	FALSE	#N/A	#N/A	#N/A	#N/A	#N/A	FALSE	#N/A	#N/A	6.64306	6.64306	0.0225917	In 12bp	Common to 8bp and 12bp	Not Common	Unique	#N/A	#N/A
YBR077C	SLM4	#N/A	FALSE	#N/A	#N/A	#N/A	1.24297	0.0425496	1.24297	In 12bp	Common to 8bp and 12bp	1.18729	1.18729	0.0375275	In 12bp	Common to 8bp and 12bp	Not Common	Not Unique	#N/A	#N/A
YBR078W	ECM33	#N/A	FALSE	#N/A	#N/A	#N/A	1.23754	0.0397031	1.23754	In 12bp	Common to 8bp and 12bp	#N/A	FALSE	#N/A	#N/A	#N/A	Not Common	Not Unique	#N/A	#N/A
YBR080C	SEC18	#N/A	FALSE	#N/A	#N/A	#N/A	1.21111	0.0449649	1.21111	In 12bp	Common to 8bp and 12bp	#N/A	FALSE	#N/A	#N/A	#N/A	Not Common	Not Unique	#N/A	#N/A
YBR083W	TEC1	#N/A	FALSE	#N/A	#N/A	#N/A	#N/A	#N/A	FALSE	#N/A	#N/A	1.28919	1.28919	0.0445844	Unique to 8bp	Unique to 8bp	Not Common	Unique	YBR083W	Unique PLUS
YBR085W	AAC3	#N/A	FALSE	#N/A	#N/A	#N/A	-1.53553	0.0214167	-1.53553	In 12bp	Common to 8bp and 12bp	-1.63419	-1.63419	0.0133661	In 12bp	Common to 8bp and 12bp	Not Common	Not Unique	#N/A	#N/A
YBR092C	PHO3	#N/A	FALSE	#N/A	#N/A	#N/A	#N/A	#N/A	FALSE	#N/A	#N/A	1.4594	1.4594	0.0223983	In 12bp	Common to 8bp and 12bp	Not Common	Unique	YBR092C	Unique PLUS
YBR093C	PHO5	#N/A	FALSE	#N/A	#N/A	#N/A	#N/A	#N/A	FALSE	#N/A	#N/A	1.31224	1.31224	0.0466784	Unique to 8bp	Unique to 8bp	Not Common	Unique	YBR093C	Unique PLUS
YBR104W	YMC2	#N/A	FALSE	#N/A	#N/A	#N/A	#N/A	#N/A	FALSE	#N/A	#N/A	-1.30521	-1.30521	0.0348243	In 12bp	Common to 8bp and 12bp	Not Common	Unique	YBR104W	Unique PLUS
YBR105C	VID24	#N/A	FALSE	#N/A	#N/A	#N/A	1.63042	0.0169288	1.63042	In 12bp	Common to 8bp and 12bp	1.75296	1.75296	0.00581761	In 12bp	Common to 8bp and 12bp	Not Common	Not Unique	#N/A	#N/A
YBR111C	YSA1	#N/A	FALSE	#N/A	#N/A	#N/A	1.42306	0.0247212	1.42306	In 12bp	Common to 8bp and 12bp	1.44675	1.44675	0.0186248	In 12bp	Common to 8bp and 12bp	Not Common	Not Unique	#N/A	#N/A
YBR118W	TEF2	#N/A	FALSE	#N/A	#N/A	#N/A	-4.36266	0.0123242	-4.36266	In 12bp	Common to 8bp and 12bp	-4.77693	-4.77693	0.00407416	In 12bp	Common to 8bp and 12bp	Not Common	Not Unique	#N/A	#N/A
YBR125C	PTC4	#N/A	FALSE	#N/A	#N/A	#N/A	#N/A	#N/A	FALSE	#N/A	#N/A	-1.32802	-1.32802	0.0150096	In 12bp	Common to 8bp and 12bp	Not Common	Unique	YBR125C	Unique PLUS
YBR126C	TPS1	#N/A	FALSE	#N/A	#N/A	#N/A	1.89596	0.0324665	1.89596	In 12bp	Common to 8bp and 12bp	2.07143	2.07143	0.0258317	In 12bp	Common to 8bp and 12bp	Not Common	Not Unique	#N/A	#N/A
YBR132C	AGP2	#N/A	FALSE	#N/A	#N/A	#N/A	1.80803	0.0248445	1.80803	In 12bp	Common to 8bp and 12bp	2.09339	2.09339	0.0218029	In 12bp	Common to 8bp and 12bp	Not Common	Not Unique	#N/A	#N/A
YBR136W	MEC1	#N/A	FALSE	#N/A	#N/A	#N/A	#N/A	#N/A	FALSE	#N/A	#N/A	-1.37538	-1.37538	0.016549	In 12bp	Common to 8bp and 12bp	Not Common	Unique	YBR136W	Unique PLUS
YBR149W	ARA1	#N/A	FALSE	#N/A	#N/A	#N/A	1.46921	0.028073	1.46921	In 12bp	Common to 8bp and 12bp	1.54186	1.54186	0.0223574	In 12bp	Common to 8bp and 12bp	Not Common	Not Unique	#N/A	#N/A
YBR163W	EXO5	#N/A	FALSE	#N/A	#N/A	#N/A	#N/A	#N/A	FALSE	#N/A	#N/A	-1.32948	-1.32948	0.0489181	Unique to 8bp	Unique to 8bp	Not Common	Unique	YBR163W	Unique PLUS
YBR169C	SSE2	#N/A	FALSE	#N/A	#N/A	#N/A	2.00512	0.0290542	2.00512	In 12bp	Common to 8bp and 12bp	2.28088	2.28088	0.0191815	In 12bp	Common to 8bp and 12bp	Not Common	Not Unique	#N/A	#N/A
YBR173C	UMP1	#N/A	FALSE	#N/A	#N/A	#N/A	1.32792	0.0483183	1.32792	In 12bp	Common to 8bp and 12bp	#N/A	FALSE	#N/A	#N/A	#N/A	Not Common	Not Unique	#N/A	#N/A
YBR177C	EHT1	#N/A	FALSE	#N/A	#N/A	#N/A	1.59784	0.0130744	1.59784	In 12bp	Common to 8bp and 12bp	1.59516	1.59516	0.00695358	In 12bp	Common to 8bp and 12bp	Not Common	Not Unique	#N/A	#N/A
YBR186W	PCH2	#N/A	FALSE	#N/A	#N/A	#N/A	#N/A	#N/A	FALSE	#N/A	#N/A	-1.55638	-1.55638	0.0318106	Unique to 8bp	Unique to 8bp	Not Common	Unique	YBR186W	Unique PLUS
YBR189W	RPS9B	#N/A	FALSE	#N/A	#N/A	#N/A	#N/A	#N/A	FALSE	#N/A	#N/A	-1.52056	-1.52056	0.0475237	In 12bp	Common to 8bp and 12bp	Not Common	Unique	YBR189W	Unique PLUS
YBR193C	MED8	#N/A	FALSE	#N/A	#N/A	#N/A	1.26516	0.0438414	1.26516	Unique to 12bp	Unique to 12 bp	#N/A	FALSE	#N/A	#N/A	#N/A	Not Common	Not Unique	#N/A	#N/A
YBR201C-A	MIN7	#N/A	FALSE	#N/A	#N/A	#N/A	#N/A	#N/A	FALSE	#N/A	#N/A	1.92965	1.92965	0.0138822	In 12bp	Common to 8bp and 12bp	Not Common	Unique	YBR201C-A	Unique PLUS
YBR202W	MCM7	#N/A	FALSE	#N/A	#N/A	#N/A	1.25998	0.0222211	1.25998	In 12bp	Common to 8bp and 12bp	1.31143	1.31143	0.0175164	In 12bp	Common to 8bp and 12bp	Not Common	Not Unique	#N/A	#N/A
YBR203W	COS111	#N/A	FALSE	#N/A	#N/A	#N/A	1.27171	0.0305787	1.27171	In 12bp	Common to 8bp and 12bp	1.34573	1.34573	0.0131451	In 12bp	Common to 8bp and 12bp	Not Common	Not Unique	#N/A	#N/A
YBR204C	LDH1	#N/A	FALSE	#N/A	#N/A	#N/A	1.38539	0.0481171	1.38539	Unique to 8bp	Unique to 8bp	1.45885	1.45885	0.0411236	In 12bp	Common to 8bp and 12bp	Not Common	Not Unique	#N/A	#N/A
YBR212W	NGR1	#N/A	FALSE	#N/A	#N/A	#N/A	1.47308	0.0167609	1.47308	In 12bp	Common to 8bp and 12bp	1.44805	1.44805	0.0177189	In 12bp	Common to 8bp and 12bp	Not Common	Not Unique	#N/A	#N/A
YBR213W	MET8	#N/A	FALSE	#N/A	#N/A	#N/A	#N/A	#N/A	FALSE	#N/A	#N/A	1.52043	1.52043	0.00992566	In 12bp	Common to 8bp and 12bp	Not Common	Unique	YBR213W	Unique PLUS
YBR214W	SDS24	#N/A	FALSE	#N/A	#N/A	#N/A	#N/A	#N/A	FALSE	#N/A	#N/A	2.41093	2.41093	0.0378906	In 12bp	Common to 8bp and 12bp	Not Common	Unique	#N/A	#N/A
YBR220C	YBR220C	#N/A	FALSE	#N/A	#N/A	#N/A	1.18075	0.0304059	1.18075	In 12bp	Common to 8bp and 12bp	1.24297	1.24297	0.0288949	In 12bp	Common to 8bp and 12bp	Not Common	Not Unique	#N/A	#N/A
YBR221C	PDB1	#N/A	FALSE	#N/A	#N/A	#N/A	1.24245	0.0299168	1.24245	In 12bp	Common to 8bp and 12bp	1.2918	1.2918	0.0315882	In 12bp	Common to 8bp and 12bp	Not Common	Not Unique	#N/A	#N/A
YBR222C	PCS60	#N/A	FALSE	#N/A	#N/A	#N/A	1.38136	0.0214167	1.38136	In 12bp	Common to 8bp and 12bp	1.53162	1.53162	0.00612324	In 12bp	Common to 8bp and 12bp	Not Common	Not Unique	#N/A	#N/A
YBR223C	TDP1	#N/A	FALSE	#N/A	#N/A	#N/A	#N/A	#N/A	FALSE	#N/A	#N/A	1.28535	1.28535	0.0296152	In 12bp	Common to 8bp and 12bp	Not Common	Unique	YBR223C	Unique PLUS
YBR230C	OM14	#N/A	FALSE	#N/A	#N/A	#N/A	1.95964	0.0123242	1.95964	In 12bp	Common to 8bp and 12bp	2.32867	2.32867	0.00219868	In 12bp	Common to 8bp and 12bp	Not Common	Not Unique	#N/A	#N/A
YBR230W-A	COQ21	#N/A	FALSE	#N/A	#N/A	#N/A	#N/A	#N/A	FALSE	#N/A	#N/A	2.24682	2.24682	0.0170991	In 12bp	Common to 8bp and 12bp	Not Common	Unique	YBR230W-A	Unique PLUS
YBR231C	SWC5	#N/A	FALSE	#N/A	#N/A	#N/A	1.26477	0.0370275	1.26477	In 12bp	Common to 8bp and 12bp	#N/A	FALSE	#N/A	#N/A	#N/A	Not Common	Not Unique	#N/A	#N/A
YBR233W	PBP2	#N/A	FALSE	#N/A	#N/A	#N/A	1.23894	0.0324147	1.23894	In 12bp	Common to 8bp and 12bp	#N/A	FALSE	#N/A	#N/A	#N/A	Not Common	Not Unique	#N/A	#N/A
YBR234C	ARC40	#N/A	FALSE	#N/A	#N/A	#N/A	1.26486	0.0313783	1.26486	In 12bp	Common to 8bp and 12bp	#N/A	FALSE	#N/A	#N/A	#N/A	Not Common	Not Unique	#N/A	#N/A
YBR238C	YBR238C	#N/A	FALSE	#N/A	#N/A	#N/A	#N/A	#N/A	FALSE	#N/A	#N/A	-1.48512	-1.48512	0.0395868	In 12bp	Common to 8bp and 12bp	Not Common	Unique	YBR238C	Unique PLUS
YBR240C	THI2	#N/A	FALSE	#N/A	#N/A	#N/A	1.87385	0.018538	1.87385	In 12bp	Common to 8bp and 12bp	2.05306	2.05306	0.013923	In 12bp	Common to 8bp and 12bp	Not Common	Not Unique	#N/A	#N/A
YBR241C	YBR241C	#N/A	FALSE	#N/A	#N/A	#N/A	1.9234	0.027968	1.9234	In 12bp	Common to 8bp and 12bp	2.22205	2.22205	0.0177502	In 12bp	Common to 8bp and 12bp	Not Common	Not Unique	#N/A	#N/A
YBR260C	RGD1	#N/A	FALSE	#N/A	#N/A	#N/A	1.18127	0.0372937	1.18127	In 12bp	Common to 8bp and 12bp	#N/A	FALSE	#N/A	#N/A	#N/A	Not Common	Not Unique	#N/A	#N/A
YBR264C	YPT10	#N/A	FALSE	#N/A	#N/A	#N/A	#N/A	#N/A	FALSE	#N/A	#N/A	1.35846	1.35846	0.0144422	In 12bp	Common to 8bp and 12bp	Not Common	Unique	YBR264C	Unique PLUS
YBR271W	EFM2	#N/A	FALSE	#N/A	#N/A	#N/A	#N/A	#N/A	FALSE	#N/A	#N/A	-1.53012	-1.53012	0.0427329	In 12bp	Common to 8bp and 12bp	Not Common	Unique	YBR271W	Unique PLUS
YBR280C	SAF1	#N/A	FALSE	#N/A	#N/A	#N/A	#N/A	#N/A	FALSE	#N/A	#N/A	1.37032	1.37032	0.0311392	In 12bp	Common to 8bp and 12bp	Not Common	Unique	YBR280C	Unique PLUS
YBR285W	YBR285W	#N/A	FALSE	#N/A	#N/A	#N/A	3.17039	0.0372937	3.17039	In 12bp	Common to 8bp and 12bp	6.18901	6.18901	0.0107162	In 12bp	Common to 8bp and 12bp	Not Common	Not Unique	#N/A	#N/A
YBR296C	PHO89	#N/A	FALSE	#N/A	#N/A	#N/A	#N/A	#N/A	FALSE	#N/A	#N/A	-1.86703	-1.86703	0.0184622	Unique to 8bp	Unique to 8bp	Not Common	Unique	YBR296C	Unique PLUS
YCL008C	STP22	#N/A	FALSE	#N/A	#N/A	#N/A	1.37008	0.0370275	1.37008	In 12bp	Common to 8bp and 12bp	#N/A	FALSE	#N/A	#N/A	#N/A	Not Common	Not Unique	#N/A	#N/A
YCL010C	SGF29	#N/A	FALSE	#N/A	#N/A	#N/A	1.29381	0.0304059	1.29381	In 12bp	Common to 8bp and 12bp	1.33246	1.33246	0.0269347	In 12bp	Common to 8bp and 12bp	Not Common	Not Unique	#N/A	#N/A
YCL017C	NFS1	#N/A	FALSE	#N/A	#N/A	#N/A	1.21932	0.0276764	1.21932	In 12bp	Common to 8bp and 12bp	1.23191	1.23191	0.0449249	In 12bp	Common to 8bp and 12bp	Not Common	Not Unique	#N/A	#N/A
YCL018W	LEU2	#N/A	FALSE	#N/A	#N/A	#N/A	1.63632	0.0333304	1.63632	In 12bp	Common to 8bp and 12bp	1.81612	1.81612	0.0191907	In 12bp	Common to 8bp and 12bp	Not Common	Not Unique	#N/A	#N/A
YCL026C-B	HBN1	#N/A	FALSE	#N/A	#N/A	#N/A	#N/A	#N/A	FALSE	#N/A	#N/A	2.16564	2.16564	0.045103	In 12bp	Common to 8bp and 12bp	Not Common	Unique	#N/A	#N/A
YCL032W	STE50	#N/A	FALSE	#N/A	#N/A	#N/A	1.195	0.0401842	1.195	In 12bp	Common to 8bp and 12bp	1.24504	1.24504	0.0265525	Unique to 12bp	Unique to 12 bp	Not Common	Not Unique	#N/A	#N/A
YCL033C	MXR2	#N/A	FALSE	#N/A	#N/A	#N/A	1.61134	0.0241709	1.61134	In 12bp	Common to 8bp and 12bp	1.66542	1.66542	0.0138251	In 12bp	Common to 8bp and 12bp	Not Common	Not Unique	#N/A	#N/A
YCL034W	LSB5	#N/A	FALSE	#N/A	#N/A	#N/A	#N/A	#N/A	FALSE	#N/A	#N/A	1.36921	1.36921	0.0457642	In 12bp	Common to 8bp and 12bp	Not Common	Unique	YCL034W	Unique PLUS
YCL035C	GRX1	#N/A	FALSE	#N/A	#N/A	#N/A	1.4557	0.0231836	1.4557	In 12bp	Common to 8bp and 12bp	1.47022	1.47022	0.0331386	In 12bp	Common to 8bp and 12bp	Not Common	Not Unique	#N/A	#N/A
YCL039W	GID7	#N/A	FALSE	#N/A	#N/A	#N/A	1.28247	0.0276764	1.28247	In 12bp	Common to 8bp and 12bp	1.36763	1.36763	0.0222313	In 12bp	Common to 8bp and 12bp	Not Common	Not Unique	#N/A	#N/A
YCL040W	GLK1	#N/A	FALSE	#N/A	#N/A	#N/A	2.90347	0.039125	2.90347	In 12bp	Common to 8bp and 12bp	3.64072	3.64072	0.0236018	In 12bp	Common to 8bp and 12bp	Not Common	Not Unique	#N/A	#N/A
YCL042W	YCL042W	#N/A	FALSE	#N/A	#N/A	#N/A	#N/A	#N/A	FALSE	#N/A	#N/A	2.02084	2.02084	0.0218001	In 12bp	Common to 8bp and 12bp	Not Common	Unique	YCL042W	Unique PLUS
YCL043C	PDI1	#N/A	FALSE	#N/A	#N/A	#N/A	1.41882	0.034926	1.41882	In 12bp	Common to 8bp and 12bp	1.45725	1.45725	0.0456968	In 12bp	Common to 8bp and 12bp	Not Common	Not Unique	#N/A	#N/A
YCL047C	POF1	#N/A	FALSE	#N/A	#N/A	#N/A	#N/A	#N/A	FALSE	#N/A	#N/A	1.37945	1.37945	0.0457642	In 12bp	Common to 8bp and 12bp	Not Common	Unique	YCL047C	Unique PLUS
YCL049C	YCL049C	#N/A	FALSE	#N/A	#N/A	#N/A	1.97642	0.0202811	1.97642	In 12bp	Common to 8bp and 12bp	2.75887	2.75887	0.00597392	In 12bp	Common to 8bp and 12bp	Not Common	Not Unique	#N/A	#N/A
YCL057C-A	MIC10	#N/A	FALSE	#N/A	#N/A	#N/A	1.39747	0.0169288	1.39747	In 12bp	Common to 8bp and 12bp	1.6777	1.6777	0.00190877	In 12bp	Common to 8bp and 12bp	Not Common	Not Unique	#N/A	#N/A
YCL057W	PRD1	#N/A	FALSE	#N/A	#N/A	#N/A	1.30353	0.0320075	1.30353	In 12bp	Common to 8bp and 12bp	#N/A	FALSE	#N/A	#N/A	#N/A	Not Common	Not Unique	#N/A	#N/A
YCR004C	YCP4	#N/A	FALSE	#N/A	#N/A	#N/A	1.55226	0.0248992	1.55226	In 12bp	Common to 8bp and 12bp	1.85648	1.85648	0.0114873	In 12bp	Common to 8bp and 12bp	Not Common	Not Unique	#N/A	#N/A
YCR005C	CIT2	#N/A	FALSE	#N/A	#N/A	#N/A	#N/A	#N/A	FALSE	#N/A	#N/A	2.01933	2.01933	0.0305258	In 12bp	Common to 8bp and 12bp	Not Common	Unique	YCR005C	Unique PLUS
YCR020C	PET18	#N/A	FALSE	#N/A	#N/A	#N/A	1.55042	0.0197006	1.55042	In 12bp	Common to 8bp and 12bp	2.00107	2.00107	0.00597392	In 12bp	Common to 8bp and 12bp	Not Common	Not Unique	#N/A	#N/A
YCR030C	SYP1	#N/A	FALSE	#N/A	#N/A	#N/A	1.38055	0.0336114	1.38055	In 12bp	Common to 8bp and 12bp	#N/A	FALSE	#N/A	#N/A	#N/A	Not Common	Not Unique	#N/A	#N/A
YCR046C	IMG1	#N/A	FALSE	#N/A	#N/A	#N/A	#N/A	#N/A	FALSE	#N/A	#N/A	1.60701	1.60701	0.00207826	In 12bp	Common to 8bp and 12bp	Not Common	Unique	YCR046C	Unique PLUS
YCR061W	YCR061W	#N/A	FALSE	#N/A	#N/A	#N/A	#N/A	#N/A	FALSE	#N/A	#N/A	1.41594	1.41594	0.0288715	In 12bp	Common to 8bp and 12bp	Not Common	Unique	YCR061W	Unique PLUS
YCR065W	HCM1	#N/A	FALSE	#N/A	#N/A	#N/A	#N/A	#N/A	FALSE	#N/A	#N/A	1.51821	1.51821	0.0488784	In 12bp	Common to 8bp and 12bp	Not Common	Unique	YCR065W	Unique PLUS
YCR069W	CPR4	#N/A	FALSE	#N/A	#N/A	#N/A	1.29906	0.0302507	1.29906	In 12bp	Common to 8bp and 12bp	1.39531	1.39531	0.0205722	In 12bp	Common to 8bp and 12bp	Not Common	Not Unique	#N/A	#N/A
YCR073W-A	SOL2	#N/A	FALSE	#N/A	#N/A	#N/A	#N/A	#N/A	FALSE	#N/A	#N/A	1.30297	1.30297	0.0378507	In 12bp	Common to 8bp and 12bp	Not Common	Unique	YCR073W-A	Unique PLUS
YCR075W-A	EGO2	#N/A	FALSE	#N/A	#N/A	#N/A	1.27611	0.0346488	1.27611	In 12bp	Common to 8bp and 12bp	#N/A	FALSE	#N/A	#N/A	#N/A	Not Common	Not Unique	#N/A	#N/A
YCR076C	FUB1	#N/A	FALSE	#N/A	#N/A	#N/A	1.31835	0.0379604	1.31835	In 12bp	Common to 8bp and 12bp	1.40714	1.40714	0.0450165	In 12bp	Common to 8bp and 12bp	Not Common	Not Unique	#N/A	#N/A
YCR079W	PTC6	#N/A	FALSE	#N/A	#N/A	#N/A	1.64312	0.0408729	1.64312	In 12bp	Common to 8bp and 12bp	#N/A	FALSE	#N/A	#N/A	#N/A	Not Common	Not Unique	#N/A	#N/A
YCR088W	ABP1	#N/A	FALSE	#N/A	#N/A	#N/A	1.54417	0.020107	1.54417	In 12bp	Common to 8bp and 12bp	1.55243	1.55243	0.0311392	In 12bp	Common to 8bp and 12bp	Not Common	Not Unique	#N/A	#N/A
YCR091W	KIN82	#N/A	FALSE	#N/A	#N/A	#N/A	#N/A	#N/A	FALSE	#N/A	#N/A	1.40086	1.40086	0.0352556	Unique to 12bp	Unique to 12 bp	Not Common	Unique	#N/A	#N/A
YCR105W	ADH7	#N/A	FALSE	#N/A	#N/A	#N/A	1.33887	0.042112	1.33887	Unique to 12bp	Unique to 12 bp	1.48541	1.48541	0.0125434	In 12bp	Common to 8bp and 12bp	Not Common	Not Unique	#N/A	#N/A
YDL004W	ATP16	#N/A	FALSE	#N/A	#N/A	#N/A	1.42791	0.0214167	1.42791	In 12bp	Common to 8bp and 12bp	1.74037	1.74037	0.00337366	In 12bp	Common to 8bp and 12bp	Not Common	Not Unique	#N/A	#N/A
YDL007W	RPT2	#N/A	FALSE	#N/A	#N/A	#N/A	1.18055	0.0308816	1.18055	In 12bp	Common to 8bp and 12bp	#N/A	FALSE	#N/A	#N/A	#N/A	Not Common	Not Unique	#N/A	#N/A
YDL008W	APC11	#N/A	FALSE	#N/A	#N/A	#N/A	#N/A	#N/A	FALSE	#N/A	#N/A	1.34557	1.34557	0.013923	In 12bp	Common to 8bp and 12bp	Not Common	Unique	YDL008W	Unique PLUS
YDL019C	OSH2	#N/A	FALSE	#N/A	#N/A	#N/A	1.25145	0.0404719	1.25145	In 12bp	Common to 8bp and 12bp	#N/A	FALSE	#N/A	#N/A	#N/A	Not Common	Not Unique	#N/A	#N/A
YDL021W	GPM2	#N/A	FALSE	#N/A	#N/A	#N/A	#N/A	#N/A	FALSE	#N/A	#N/A	2.18097	2.18097	0.0278677	In 12bp	Common to 8bp and 12bp	Not Common	Unique	YDL021W	Unique PLUS
YDL022W	GPD1	#N/A	FALSE	#N/A	#N/A	#N/A	#N/A	#N/A	FALSE	#N/A	#N/A	1.41689	1.41689	0.0114742	In 12bp	Common to 8bp and 12bp	Not Common	Unique	YDL022W	Unique PLUS
YDL024C	DIA3	#N/A	FALSE	#N/A	#N/A	#N/A	1.81732	0.0449649	1.81732	In 12bp	Common to 8bp and 12bp	2.09983	2.09983	0.016549	In 12bp	Common to 8bp and 12bp	Not Common	Not Unique	#N/A	#N/A
YDL025C	RTK1	#N/A	FALSE	#N/A	#N/A	#N/A	1.21555	0.045644	1.21555	In 12bp	Common to 8bp and 12bp	1.24269	1.24269	0.0476888	In 12bp	Common to 8bp and 12bp	Not Common	Not Unique	#N/A	#N/A
YDL027C	MRX9	#N/A	FALSE	#N/A	#N/A	#N/A	#N/A	#N/A	FALSE	#N/A	#N/A	1.40646	1.40646	0.0254713	In 12bp	Common to 8bp and 12bp	Not Common	Unique	YDL027C	Unique PLUS
YDL029W	ARP2	#N/A	FALSE	#N/A	#N/A	#N/A	1.29497	0.0494567	1.29497	In 12bp	Common to 8bp and 12bp	1.35969	1.35969	0.0395554	In 12bp	Common to 8bp and 12bp	Not Common	Not Unique	#N/A	#N/A
YDL037C	BSC1	#N/A	FALSE	#N/A	#N/A	#N/A	#N/A	#N/A	FALSE	#N/A	#N/A	-1.96966	-1.96966	0.0218001	In 12bp	Common to 8bp and 12bp	Not Common	Unique	YDL037C	Unique PLUS
YDL039C	PRM7	#N/A	FALSE	#N/A	#N/A	#N/A	#N/A	#N/A	FALSE	#N/A	#N/A	-1.70826	-1.70826	0.0325214	In 12bp	Common to 8bp and 12bp	Not Common	Unique	YDL039C	Unique PLUS
YDL053C	PBP4	#N/A	FALSE	#N/A	#N/A	#N/A	#N/A	#N/A	FALSE	#N/A	#N/A	1.18108	1.18108	0.042236	In 12bp	Common to 8bp and 12bp	Not Common	Unique	YDL053C	Unique PLUS
YDL057W	YDL057W	#N/A	FALSE	#N/A	#N/A	#N/A	1.37836	0.032427	1.37836	In 12bp	Common to 8bp and 12bp	1.50323	1.50323	0.00718059	In 12bp	Common to 8bp and 12bp	Not Common	Not Unique	#N/A	#N/A
YDL072C	YET3	#N/A	FALSE	#N/A	#N/A	#N/A	1.47824	0.0433235	1.47824	In 12bp	Common to 8bp and 12bp	#N/A	FALSE	#N/A	#N/A	#N/A	Not Common	Not Unique	#N/A	#N/A
YDL078C	MDH3	#N/A	FALSE	#N/A	#N/A	#N/A	1.47545	0.0222211	1.47545	In 12bp	Common to 8bp and 12bp	1.50741	1.50741	0.0229376	In 12bp	Common to 8bp and 12bp	Not Common	Not Unique	#N/A	#N/A
YDL083C	RPS16B	#N/A	FALSE	#N/A	#N/A	#N/A	#N/A	#N/A	FALSE	#N/A	#N/A	-1.456	-1.456	0.0311392	In 12bp	Common to 8bp and 12bp	Not Common	Unique	YDL083C	Unique PLUS
YDL086W	YDL086W	#N/A	FALSE	#N/A	#N/A	#N/A	1.42709	0.0276764	1.42709	In 12bp	Common to 8bp and 12bp	1.61966	1.61966	0.00700937	In 12bp	Common to 8bp and 12bp	Not Common	Not Unique	#N/A	#N/A
YDL097C	RPN6	#N/A	FALSE	#N/A	#N/A	#N/A	1.26928	0.0347474	1.26928	In 12bp	Common to 8bp and 12bp	1.25397	1.25397	0.0420887	In 12bp	Common to 8bp and 12bp	Not Common	Not Unique	#N/A	#N/A
YDL106C	PHO2	#N/A	FALSE	#N/A	#N/A	#N/A	1.25575	0.0319089	1.25575	In 12bp	Common to 8bp and 12bp	#N/A	FALSE	#N/A	#N/A	#N/A	Not Common	Not Unique	#N/A	#N/A
YDL110C	TMA17	#N/A	FALSE	#N/A	#N/A	#N/A	1.49345	0.0167609	1.49345	In 12bp	Common to 8bp and 12bp	1.86566	1.86566	0.00337366	In 12bp	Common to 8bp and 12bp	Not Common	Not Unique	#N/A	#N/A
YDL121C	EXP1	#N/A	FALSE	#N/A	#N/A	#N/A	#N/A	#N/A	FALSE	#N/A	#N/A	-1.61644	-1.61644	0.049821	Unique to 8bp	Unique to 8bp	Not Common	Unique	YDL121C	Unique PLUS
YDL123W	SNA4	#N/A	FALSE	#N/A	#N/A	#N/A	#N/A	#N/A	FALSE	#N/A	#N/A	1.2438	1.2438	0.0484439	In 12bp	Common to 8bp and 12bp	Not Common	Unique	YDL123W	Unique PLUS
YDL124W	YDL124W	#N/A	FALSE	#N/A	#N/A	#N/A	1.97341	0.0372937	1.97341	In 12bp	Common to 8bp and 12bp	2.00649	2.00649	0.0284355	In 12bp	Common to 8bp and 12bp	Not Common	Not Unique	#N/A	#N/A
YDL125C	HNT1	#N/A	FALSE	#N/A	#N/A	#N/A	#N/A	#N/A	FALSE	#N/A	#N/A	1.49844	1.49844	0.0300667	In 12bp	Common to 8bp and 12bp	Not Common	Unique	#N/A	#N/A
YDL126C	CDC48	#N/A	FALSE	#N/A	#N/A	#N/A	1.39993	0.022959	1.39993	In 12bp	Common to 8bp and 12bp	1.39559	1.39559	0.0351159	In 12bp	Common to 8bp and 12bp	Not Common	Not Unique	#N/A	#N/A
YDL130W-A	STF1	#N/A	FALSE	#N/A	#N/A	#N/A	2.00992	0.025724	2.00992	In 12bp	Common to 8bp and 12bp	2.63246	2.63246	0.0048905	In 12bp	Common to 8bp and 12bp	Not Common	Not Unique	#N/A	#N/A
YDL134C	PPH21	#N/A	FALSE	#N/A	#N/A	#N/A	1.20625	0.0399434	1.20625	In 12bp	Common to 8bp and 12bp	#N/A	FALSE	#N/A	#N/A	#N/A	Not Common	Not Unique	#N/A	#N/A
YDL136W	RPL35B	#N/A	FALSE	#N/A	#N/A	#N/A	#N/A	#N/A	FALSE	#N/A	#N/A	-1.7055	-1.7055	0.0341479	In 12bp	Common to 8bp and 12bp	Not Common	Unique	YDL136W	Unique PLUS
YDL137W	ARF2	#N/A	FALSE	#N/A	#N/A	#N/A	1.40365	0.0459612	1.40365	In 12bp	Common to 8bp and 12bp	#N/A	FALSE	#N/A	#N/A	#N/A	Not Common	Not Unique	#N/A	#N/A
YDL138W	RGT2	#N/A	FALSE	#N/A	#N/A	#N/A	1.34371	0.0300842	1.34371	In 12bp	Common to 8bp and 12bp	#N/A	FALSE	#N/A	#N/A	#N/A	Not Common	Not Unique	#N/A	#N/A
YDL142C	CRD1	#N/A	FALSE	#N/A	#N/A	#N/A	1.26648	0.0420269	1.26648	In 12bp	Common to 8bp and 12bp	#N/A	FALSE	#N/A	#N/A	#N/A	Not Common	Not Unique	#N/A	#N/A
YDL144C	YDL144C	#N/A	FALSE	#N/A	#N/A	#N/A	1.47993	0.0384837	1.47993	In 12bp	Common to 8bp and 12bp	1.5981	1.5981	0.0304803	In 12bp	Common to 8bp and 12bp	Not Common	Not Unique	#N/A	#N/A
YDL147W	RPN5	#N/A	FALSE	#N/A	#N/A	#N/A	1.19057	0.0468576	1.19057	In 12bp	Common to 8bp and 12bp	#N/A	FALSE	#N/A	#N/A	#N/A	Not Common	Not Unique	#N/A	#N/A
YDL149W	ATG9	#N/A	FALSE	#N/A	#N/A	#N/A	1.2718	0.0493761	1.2718	In 12bp	Common to 8bp and 12bp	#N/A	FALSE	#N/A	#N/A	#N/A	Not Common	Not Unique	#N/A	#N/A
YDL159W	STE7	#N/A	FALSE	#N/A	#N/A	#N/A	1.17848	0.0466191	1.17848	Unique to 8bp	Unique to 8bp	#N/A	FALSE	#N/A	#N/A	#N/A	Not Common	Not Unique	#N/A	#N/A
YDL169C	UGX2	#N/A	FALSE	#N/A	#N/A	#N/A	1.73718	0.0470004	1.73718	In 12bp	Common to 8bp and 12bp	1.74793	1.74793	0.0386206	In 12bp	Common to 8bp and 12bp	Not Common	Not Unique	#N/A	#N/A
YDL173W	PAR32	#N/A	FALSE	#N/A	#N/A	#N/A	1.28244	0.0290542	1.28244	In 12bp	Common to 8bp and 12bp	1.32464	1.32464	0.0236018	In 12bp	Common to 8bp and 12bp	Not Common	Not Unique	#N/A	#N/A
YDL174C	DLD1	#N/A	FALSE	#N/A	#N/A	#N/A	1.30082	0.0131955	1.30082	In 12bp	Common to 8bp and 12bp	1.35593	1.35593	0.011152	In 12bp	Common to 8bp and 12bp	Not Common	Not Unique	#N/A	#N/A
YDL181W	INH1	#N/A	FALSE	#N/A	#N/A	#N/A	1.88951	0.0242868	1.88951	In 12bp	Common to 8bp and 12bp	3.29074	3.29074	0.00128597	In 12bp	Common to 8bp and 12bp	Not Common	Not Unique	#N/A	#N/A
YDL194W	SNF3	#N/A	FALSE	#N/A	#N/A	#N/A	1.32106	0.014877	1.32106	In 12bp	Common to 8bp and 12bp	1.3684	1.3684	0.0136014	In 12bp	Common to 8bp and 12bp	Not Common	Not Unique	#N/A	#N/A
YDL195W	SEC31	#N/A	FALSE	#N/A	#N/A	#N/A	#N/A	#N/A	FALSE	#N/A	#N/A	1.22261	1.22261	0.0429116	In 12bp	Common to 8bp and 12bp	Not Common	Unique	YDL195W	Unique PLUS
YDL202W	MRPL11	#N/A	FALSE	#N/A	#N/A	#N/A	#N/A	#N/A	FALSE	#N/A	#N/A	1.44551	1.44551	0.0301167	In 12bp	Common to 8bp and 12bp	Not Common	Unique	YDL202W	Unique PLUS
YDL222C	FMP45	#N/A	FALSE	#N/A	#N/A	#N/A	1.57644	0.0417252	1.57644	In 12bp	Common to 8bp and 12bp	1.55846	1.55846	0.0427329	Unique to 8bp	Unique to 8bp	Not Common	Not Unique	#N/A	#N/A
YDL224C	WHI4	#N/A	FALSE	#N/A	#N/A	#N/A	1.25268	0.0309051	1.25268	In 12bp	Common to 8bp and 12bp	1.30245	1.30245	0.0458967	In 12bp	Common to 8bp and 12bp	Not Common	Not Unique	#N/A	#N/A
YDL233W	MFG1	#N/A	FALSE	#N/A	#N/A	#N/A	1.22744	0.0454091	1.22744	In 12bp	Common to 8bp and 12bp	#N/A	FALSE	#N/A	#N/A	#N/A	Not Common	Not Unique	#N/A	#N/A
YDL236W	PHO13	#N/A	FALSE	#N/A	#N/A	#N/A	1.2139	0.0420269	1.2139	In 12bp	Common to 8bp and 12bp	1.25044	1.25044	0.016549	In 12bp	Common to 8bp and 12bp	Not Common	Not Unique	#N/A	#N/A
YDL243C	AAD4	#N/A	FALSE	#N/A	#N/A	#N/A	1.69254	0.0315174	1.69254	In 12bp	Common to 8bp and 12bp	1.71322	1.71322	0.0426385	In 12bp	Common to 8bp and 12bp	Not Common	Not Unique	#N/A	#N/A
YDL244W	THI13	7.97404	7.97404	0.00804622	In 12bp	Common to 8bp and 12bp	10.3668	0.00492829	10.3668	In 12bp	Common to 8bp and 12bp	30.1617	30.1617	0.00116031	In 12bp	Common to 8bp and 12bp	Common	Not Unique	#N/A	#N/A
YDL247W	MPH2	#N/A	FALSE	#N/A	#N/A	#N/A	#N/A	#N/A	FALSE	#N/A	#N/A	-2.08199	-2.08199	0.0274216	Unique to 12bp	Unique to 12 bp	Not Common	Unique	YDL247W	Unique PLUS
YDR001C	NTH1	#N/A	FALSE	#N/A	#N/A	#N/A	1.27814	0.0471157	1.27814	In 12bp	Common to 8bp and 12bp	#N/A	FALSE	#N/A	#N/A	#N/A	Not Common	Not Unique	#N/A	#N/A
YDR003W	RCR2	#N/A	FALSE	#N/A	#N/A	#N/A	1.41298	0.0431787	1.41298	In 12bp	Common to 8bp and 12bp	#N/A	FALSE	#N/A	#N/A	#N/A	Not Common	Not Unique	#N/A	#N/A
YDR007W	TRP1	#N/A	FALSE	#N/A	#N/A	#N/A	#N/A	#N/A	FALSE	#N/A	#N/A	1.4235	1.4235	0.014184	In 12bp	Common to 8bp and 12bp	Not Common	Unique	YDR007W	Unique PLUS
YDR009W	GAL3	#N/A	FALSE	#N/A	#N/A	#N/A	1.60028	0.0147074	1.60028	In 12bp	Common to 8bp and 12bp	1.63382	1.63382	0.0247114	In 12bp	Common to 8bp and 12bp	Not Common	Not Unique	#N/A	#N/A
YDR022C	ATG31	#N/A	FALSE	#N/A	#N/A	#N/A	#N/A	#N/A	FALSE	#N/A	#N/A	1.39241	1.39241	0.0371737	In 12bp	Common to 8bp and 12bp	Not Common	Unique	YDR022C	Unique PLUS
YDR028C	REG1	#N/A	FALSE	#N/A	#N/A	#N/A	#N/A	#N/A	FALSE	#N/A	#N/A	1.21613	1.21613	0.0367363	In 12bp	Common to 8bp and 12bp	Not Common	Unique	YDR028C	Unique PLUS
YDR032C	PST2	#N/A	FALSE	#N/A	#N/A	#N/A	1.68228	0.0443827	1.68228	In 12bp	Common to 8bp and 12bp	2.03313	2.03313	0.0275167	In 12bp	Common to 8bp and 12bp	Not Common	Not Unique	#N/A	#N/A
YDR033W	MRH1	#N/A	FALSE	#N/A	#N/A	#N/A	#N/A	#N/A	FALSE	#N/A	#N/A	1.27999	1.27999	0.0436086	In 12bp	Common to 8bp and 12bp	Not Common	Unique	YDR033W	Unique PLUS
YDR036C	EHD3	#N/A	FALSE	#N/A	#N/A	#N/A	#N/A	#N/A	FALSE	#N/A	#N/A	1.34802	1.34802	0.0195593	In 12bp	Common to 8bp and 12bp	Not Common	Unique	YDR036C	Unique PLUS
YDR041W	RSM10	#N/A	FALSE	#N/A	#N/A	#N/A	#N/A	#N/A	FALSE	#N/A	#N/A	1.7287	1.7287	0.00612324	In 12bp	Common to 8bp and 12bp	Not Common	Unique	YDR041W	Unique PLUS
YDR042C	YDR042C	#N/A	FALSE	#N/A	#N/A	#N/A	#N/A	#N/A	FALSE	#N/A	#N/A	1.77228	1.77228	0.0456927	Unique to 12bp	Unique to 12 bp	Not Common	Unique	YDR042C	Unique PLUS
YDR044W	HEM13	#N/A	FALSE	#N/A	#N/A	#N/A	-2.6042	0.0443849	-2.6042	In 12bp	Common to 8bp and 12bp	-1.69455	-1.69455	0.0256418	In 12bp	Common to 8bp and 12bp	Not Common	Not Unique	#N/A	#N/A
YDR047W	HEM12	#N/A	FALSE	#N/A	#N/A	#N/A	#N/A	#N/A	FALSE	#N/A	#N/A	1.23177	1.23177	0.0359488	In 12bp	Common to 8bp and 12bp	Not Common	Unique	YDR047W	Unique PLUS
YDR054C	CDC34	#N/A	FALSE	#N/A	#N/A	#N/A	1.19996	0.0420269	1.19996	In 12bp	Common to 8bp and 12bp	#N/A	FALSE	#N/A	#N/A	#N/A	Not Common	Not Unique	#N/A	#N/A
YDR055W	PST1	#N/A	FALSE	#N/A	#N/A	#N/A	1.52363	0.0316499	1.52363	In 12bp	Common to 8bp and 12bp	1.71556	1.71556	0.0222521	In 12bp	Common to 8bp and 12bp	Not Common	Not Unique	#N/A	#N/A
YDR058C	TGL2	#N/A	FALSE	#N/A	#N/A	#N/A	1.31384	0.0389671	1.31384	In 12bp	Common to 8bp and 12bp	1.39797	1.39797	0.0409899	In 12bp	Common to 8bp and 12bp	Not Common	Not Unique	#N/A	#N/A
YDR059C	UBC5	#N/A	FALSE	#N/A	#N/A	#N/A	1.55095	0.0299755	1.55095	In 12bp	Common to 8bp and 12bp	1.52503	1.52503	0.0457642	In 12bp	Common to 8bp and 12bp	Not Common	Not Unique	#N/A	#N/A
YDR072C	IPT1	#N/A	FALSE	#N/A	#N/A	#N/A	1.21689	0.0420269	1.21689	In 12bp	Common to 8bp and 12bp	#N/A	FALSE	#N/A	#N/A	#N/A	Not Common	Not Unique	#N/A	#N/A
YDR074W	TPS2	#N/A	FALSE	#N/A	#N/A	#N/A	1.48051	0.0433235	1.48051	In 12bp	Common to 8bp and 12bp	1.59181	1.59181	0.0411872	In 12bp	Common to 8bp and 12bp	Not Common	Not Unique	#N/A	#N/A
YDR077W	SED1	#N/A	FALSE	#N/A	#N/A	#N/A	1.56397	0.0447065	1.56397	In 12bp	Common to 8bp and 12bp	1.69547	1.69547	0.046339	In 12bp	Common to 8bp and 12bp	Not Common	Not Unique	#N/A	#N/A
YDR079C-A	TFB5	#N/A	FALSE	#N/A	#N/A	#N/A	-4.35829	1.16974e-05	-4.35829	Unique to 12bp	Unique to 12 bp	-4.17504	-4.17504	0.000154278	Unique to 12bp	Unique to 12 bp	Not Common	Not Unique	#N/A	#N/A
YDR089W	VTC5	-1.42363	-1.42363	0.0496314	Unique to 8bp	Unique to 8bp	-1.36709	0.0189029	-1.36709	In 12bp	Common to 8bp and 12bp	-1.49744	-1.49744	0.00456082	In 12bp	Common to 8bp and 12bp	Common	Not Unique	#N/A	#N/A
YDR092W	UBC13	#N/A	FALSE	#N/A	#N/A	#N/A	1.42234	0.0370275	1.42234	In 12bp	Common to 8bp and 12bp	1.36566	1.36566	0.0470577	Unique to 12bp	Unique to 12 bp	Not Common	Not Unique	#N/A	#N/A
YDR098C-B	YDR098C-B	#N/A	FALSE	#N/A	#N/A	#N/A	1.268	0.044153	1.268	Unique to 8bp	Unique to 8bp	#N/A	FALSE	#N/A	#N/A	#N/A	Not Common	Not Unique	#N/A	#N/A
YDR099W	BMH2	#N/A	FALSE	#N/A	#N/A	#N/A	1.25967	0.0307891	1.25967	In 12bp	Common to 8bp and 12bp	1.25355	1.25355	0.045872	In 12bp	Common to 8bp and 12bp	Not Common	Not Unique	#N/A	#N/A
YDR106W	ARP10	#N/A	FALSE	#N/A	#N/A	#N/A	#N/A	#N/A	FALSE	#N/A	#N/A	-1.95722	-1.95722	0.0423371	Unique to 8bp	Unique to 8bp	Not Common	Unique	YDR106W	Unique PLUS
YDR115W	MRX14	#N/A	FALSE	#N/A	#N/A	#N/A	#N/A	#N/A	FALSE	#N/A	#N/A	1.42377	1.42377	0.0327672	In 12bp	Common to 8bp and 12bp	Not Common	Unique	YDR115W	Unique PLUS
YDR116C	MRPL1	#N/A	FALSE	#N/A	#N/A	#N/A	#N/A	#N/A	FALSE	#N/A	#N/A	1.38414	1.38414	0.0260321	In 12bp	Common to 8bp and 12bp	Not Common	Unique	YDR116C	Unique PLUS
YDR122W	KIN1	#N/A	FALSE	#N/A	#N/A	#N/A	1.52266	0.0314957	1.52266	In 12bp	Common to 8bp and 12bp	1.69169	1.69169	0.0255183	In 12bp	Common to 8bp and 12bp	Not Common	Not Unique	#N/A	#N/A
YDR124W	YDR124W	#N/A	FALSE	#N/A	#N/A	#N/A	#N/A	#N/A	FALSE	#N/A	#N/A	-1.20618	-1.20618	0.0378315	In 12bp	Common to 8bp and 12bp	Not Common	Unique	YDR124W	Unique PLUS
YDR129C	SAC6	#N/A	FALSE	#N/A	#N/A	#N/A	1.37485	0.0204198	1.37485	In 12bp	Common to 8bp and 12bp	1.366	1.366	0.0341232	In 12bp	Common to 8bp and 12bp	Not Common	Not Unique	#N/A	#N/A
YDR134C	CCW22	#N/A	FALSE	#N/A	#N/A	#N/A	-1.37108	0.0206126	-1.37108	In 12bp	Common to 8bp and 12bp	#N/A	FALSE	#N/A	#N/A	#N/A	Not Common	Not Unique	#N/A	#N/A
YDR144C	MKC7	#N/A	FALSE	#N/A	#N/A	#N/A	-1.32041	0.0384637	-1.32041	In 12bp	Common to 8bp and 12bp	-1.51337	-1.51337	0.0161596	In 12bp	Common to 8bp and 12bp	Not Common	Not Unique	#N/A	#N/A
YDR148C	KGD2	#N/A	FALSE	#N/A	#N/A	#N/A	#N/A	#N/A	FALSE	#N/A	#N/A	1.56807	1.56807	0.00695358	In 12bp	Common to 8bp and 12bp	Not Common	Unique	#N/A	#N/A
YDR155C	CPR1	#N/A	FALSE	#N/A	#N/A	#N/A	1.37717	0.0404719	1.37717	In 12bp	Common to 8bp and 12bp	1.43186	1.43186	0.0386038	In 12bp	Common to 8bp and 12bp	Not Common	Not Unique	#N/A	#N/A
YDR169C	STB3	#N/A	FALSE	#N/A	#N/A	#N/A	1.46367	0.0137565	1.46367	In 12bp	Common to 8bp and 12bp	1.3813	1.3813	0.0411236	In 12bp	Common to 8bp and 12bp	Not Common	Not Unique	#N/A	#N/A
YDR170W-A	YDR170W-A	#N/A	FALSE	#N/A	#N/A	#N/A	1.4215	0.0350658	1.4215	Unique to 12bp	Unique to 12 bp	#N/A	FALSE	#N/A	#N/A	#N/A	Not Common	Not Unique	#N/A	#N/A
YDR171W	HSP42	#N/A	FALSE	#N/A	#N/A	#N/A	1.69124	0.0478699	1.69124	In 12bp	Common to 8bp and 12bp	2.25368	2.25368	0.0374278	In 12bp	Common to 8bp and 12bp	Not Common	Not Unique	#N/A	#N/A
YDR174W	HMO1	#N/A	FALSE	#N/A	#N/A	#N/A	1.31492	0.0283935	1.31492	In 12bp	Common to 8bp and 12bp	1.31775	1.31775	0.0371658	In 12bp	Common to 8bp and 12bp	Not Common	Not Unique	#N/A	#N/A
YDR175C	RSM24	#N/A	FALSE	#N/A	#N/A	#N/A	#N/A	#N/A	FALSE	#N/A	#N/A	1.38523	1.38523	0.0239417	In 12bp	Common to 8bp and 12bp	Not Common	Unique	YDR175C	Unique PLUS
YDR184C	ATC1	#N/A	FALSE	#N/A	#N/A	#N/A	#N/A	#N/A	FALSE	#N/A	#N/A	-1.58615	-1.58615	0.0420972	In 12bp	Common to 8bp and 12bp	Not Common	Unique	YDR184C	Unique PLUS
YDR202C	RAV2	#N/A	FALSE	#N/A	#N/A	#N/A	1.2907	0.0302471	1.2907	In 12bp	Common to 8bp and 12bp	1.24458	1.24458	0.0472675	Unique to 12bp	Unique to 12 bp	Not Common	Not Unique	#N/A	#N/A
YDR205W	MSC2	#N/A	FALSE	#N/A	#N/A	#N/A	1.40731	0.018538	1.40731	In 12bp	Common to 8bp and 12bp	1.45476	1.45476	0.0170991	In 12bp	Common to 8bp and 12bp	Not Common	Not Unique	#N/A	#N/A
YDR210W-B	YDR210W-B	1.43454	1.43454	0.0491294	Unique to 8bp	Unique to 8bp	1.26537	0.0493761	1.26537	Unique to 8bp	Unique to 8bp	1.34695	1.34695	0.0184397	In 12bp	Common to 8bp and 12bp	Common	Not Unique	#N/A	#N/A
YDR213W	UPC2	#N/A	FALSE	#N/A	#N/A	#N/A	#N/A	#N/A	FALSE	#N/A	#N/A	-1.2491	-1.2491	0.0314637	In 12bp	Common to 8bp and 12bp	Not Common	Unique	YDR213W	Unique PLUS
YDR216W	ADR1	#N/A	FALSE	#N/A	#N/A	#N/A	#N/A	#N/A	FALSE	#N/A	#N/A	-1.39671	-1.39671	0.0451776	Unique to 8bp	Unique to 8bp	Not Common	Unique	YDR216W	Unique PLUS
YDR222W	YDR222W	#N/A	FALSE	#N/A	#N/A	#N/A	-1.45073	0.0426378	-1.45073	In 12bp	Common to 8bp and 12bp	#N/A	FALSE	#N/A	#N/A	#N/A	Not Common	Not Unique	#N/A	#N/A
YDR228C	PCF11	#N/A	FALSE	#N/A	#N/A	#N/A	#N/A	#N/A	FALSE	#N/A	#N/A	-1.29217	-1.29217	0.0333994	In 12bp	Common to 8bp and 12bp	Not Common	Unique	YDR228C	Unique PLUS
YDR229W	IVY1	#N/A	FALSE	#N/A	#N/A	#N/A	1.16875	0.0498514	1.16875	Unique to 8bp	Unique to 8bp	#N/A	FALSE	#N/A	#N/A	#N/A	Not Common	Not Unique	#N/A	#N/A
YDR231C	COX20	#N/A	FALSE	#N/A	#N/A	#N/A	#N/A	#N/A	FALSE	#N/A	#N/A	1.3811	1.3811	0.0304803	In 12bp	Common to 8bp and 12bp	Not Common	Unique	YDR231C	Unique PLUS
YDR236C	FMN1	#N/A	FALSE	#N/A	#N/A	#N/A	#N/A	#N/A	FALSE	#N/A	#N/A	1.33174	1.33174	0.0362668	In 12bp	Common to 8bp and 12bp	Not Common	Unique	YDR236C	Unique PLUS
YDR237W	MRPL7	#N/A	FALSE	#N/A	#N/A	#N/A	#N/A	#N/A	FALSE	#N/A	#N/A	1.48116	1.48116	0.0337648	In 12bp	Common to 8bp and 12bp	Not Common	Unique	YDR237W	Unique PLUS
YDR248C	YDR248C	#N/A	FALSE	#N/A	#N/A	#N/A	#N/A	#N/A	FALSE	#N/A	#N/A	1.83885	1.83885	0.0111917	In 12bp	Common to 8bp and 12bp	Not Common	Unique	YDR248C	Unique PLUS
YDR249C	YDR249C	#N/A	FALSE	#N/A	#N/A	#N/A	#N/A	#N/A	FALSE	#N/A	#N/A	-1.71489	-1.71489	0.0171902	In 12bp	Common to 8bp and 12bp	Not Common	Unique	YDR249C	Unique PLUS
YDR258C	HSP78	#N/A	FALSE	#N/A	#N/A	#N/A	1.54104	0.0448062	1.54104	In 12bp	Common to 8bp and 12bp	#N/A	FALSE	#N/A	#N/A	#N/A	Not Common	Not Unique	#N/A	#N/A
YDR259C	YAP6	#N/A	FALSE	#N/A	#N/A	#N/A	#N/A	#N/A	FALSE	#N/A	#N/A	-1.41968	-1.41968	0.0207848	In 12bp	Common to 8bp and 12bp	Not Common	Unique	YDR259C	Unique PLUS
YDR261W-B	YDR261W-B	#N/A	FALSE	#N/A	#N/A	#N/A	#N/A	#N/A	FALSE	#N/A	#N/A	1.26263	1.26263	0.0205866	In 12bp	Common to 8bp and 12bp	Not Common	Unique	YDR261W-B	Unique PLUS
YDR270W	CCC2	#N/A	FALSE	#N/A	#N/A	#N/A	1.51059	0.027968	1.51059	In 12bp	Common to 8bp and 12bp	1.43624	1.43624	0.0170991	In 12bp	Common to 8bp and 12bp	Not Common	Not Unique	#N/A	#N/A
YDR272W	GLO2	#N/A	FALSE	#N/A	#N/A	#N/A	1.28928	0.0420269	1.28928	Unique to 8bp	Unique to 8bp	1.28975	1.28975	0.0295531	In 12bp	Common to 8bp and 12bp	Not Common	Not Unique	#N/A	#N/A
YDR273W	DON1	#N/A	FALSE	#N/A	#N/A	#N/A	1.42744	0.0465538	1.42744	Unique to 8bp	Unique to 8bp	#N/A	FALSE	#N/A	#N/A	#N/A	Not Common	Not Unique	#N/A	#N/A
YDR274C	YDR274C	#N/A	FALSE	#N/A	#N/A	#N/A	-1.45838	0.04966	-1.45838	Unique to 8bp	Unique to 8bp	#N/A	FALSE	#N/A	#N/A	#N/A	Not Common	Not Unique	#N/A	#N/A
YDR275W	BSC2	#N/A	FALSE	#N/A	#N/A	#N/A	-1.26391	0.0365956	-1.26391	In 12bp	Common to 8bp and 12bp	-1.49434	-1.49434	0.00695358	In 12bp	Common to 8bp and 12bp	Not Common	Not Unique	#N/A	#N/A
YDR284C	DPP1	#N/A	FALSE	#N/A	#N/A	#N/A	1.30575	0.0137565	1.30575	In 12bp	Common to 8bp and 12bp	1.65927	1.65927	0.00295341	In 12bp	Common to 8bp and 12bp	Not Common	Not Unique	#N/A	#N/A
YDR285W	ZIP1	#N/A	FALSE	#N/A	#N/A	#N/A	#N/A	#N/A	FALSE	#N/A	#N/A	1.53328	1.53328	0.0241817	In 12bp	Common to 8bp and 12bp	Not Common	Unique	YDR285W	Unique PLUS
YDR293C	SSD1	#N/A	FALSE	#N/A	#N/A	#N/A	#N/A	#N/A	FALSE	#N/A	#N/A	1.26849	1.26849	0.0222313	In 12bp	Common to 8bp and 12bp	Not Common	Unique	YDR293C	Unique PLUS
YDR294C	DPL1	#N/A	FALSE	#N/A	#N/A	#N/A	1.22255	0.0316499	1.22255	In 12bp	Common to 8bp and 12bp	1.23259	1.23259	0.0375275	In 12bp	Common to 8bp and 12bp	Not Common	Not Unique	#N/A	#N/A
YDR296W	MHR1	#N/A	FALSE	#N/A	#N/A	#N/A	#N/A	#N/A	FALSE	#N/A	#N/A	1.49774	1.49774	0.0156243	In 12bp	Common to 8bp and 12bp	Not Common	Unique	YDR296W	Unique PLUS
YDR298C	ATP5	#N/A	FALSE	#N/A	#N/A	#N/A	1.47463	0.0131955	1.47463	In 12bp	Common to 8bp and 12bp	1.65677	1.65677	0.00522055	In 12bp	Common to 8bp and 12bp	Not Common	Not Unique	#N/A	#N/A
YDR304C	CPR5	#N/A	FALSE	#N/A	#N/A	#N/A	1.19902	0.036158	1.19902	In 12bp	Common to 8bp and 12bp	1.23318	1.23318	0.0263241	In 12bp	Common to 8bp and 12bp	Not Common	Not Unique	#N/A	#N/A
YDR322W	MRPL35	#N/A	FALSE	#N/A	#N/A	#N/A	#N/A	#N/A	FALSE	#N/A	#N/A	1.3472	1.3472	0.0487905	In 12bp	Common to 8bp and 12bp	Not Common	Unique	YDR322W	Unique PLUS
YDR324C	UTP4	#N/A	FALSE	#N/A	#N/A	#N/A	#N/A	#N/A	FALSE	#N/A	#N/A	-1.60855	-1.60855	0.0455494	In 12bp	Common to 8bp and 12bp	Not Common	Unique	YDR324C	Unique PLUS
YDR330W	UBX5	#N/A	FALSE	#N/A	#N/A	#N/A	1.38414	0.0222211	1.38414	In 12bp	Common to 8bp and 12bp	#N/A	FALSE	#N/A	#N/A	#N/A	Not Common	Not Unique	#N/A	#N/A
YDR342C	HXT7	#N/A	FALSE	#N/A	#N/A	#N/A	2.66785	0.00492829	2.66785	In 12bp	Common to 8bp and 12bp	2.53415	2.53415	0.013923	In 12bp	Common to 8bp and 12bp	Not Common	Not Unique	#N/A	#N/A
YDR343C	HXT6	#N/A	FALSE	#N/A	#N/A	#N/A	-3.80769	0.000440681	-3.80769	In 12bp	Common to 8bp and 12bp	-4.94116	-4.94116	0.00190877	In 12bp	Common to 8bp and 12bp	Not Common	Not Unique	#N/A	#N/A
YDR345C	HXT3	#N/A	FALSE	#N/A	#N/A	#N/A	1.42993	0.027968	1.42993	In 12bp	Common to 8bp and 12bp	1.87875	1.87875	0.00407416	In 12bp	Common to 8bp and 12bp	Not Common	Not Unique	#N/A	#N/A
YDR353W	TRR1	#N/A	FALSE	#N/A	#N/A	#N/A	1.26554	0.0381897	1.26554	In 12bp	Common to 8bp and 12bp	1.30053	1.30053	0.0463361	In 12bp	Common to 8bp and 12bp	Not Common	Not Unique	#N/A	#N/A
YDR368W	YPR1	#N/A	FALSE	#N/A	#N/A	#N/A	#N/A	#N/A	FALSE	#N/A	#N/A	1.36086	1.36086	0.0361965	In 12bp	Common to 8bp and 12bp	Not Common	Unique	YDR368W	Unique PLUS
YDR375C	BCS1	#N/A	FALSE	#N/A	#N/A	#N/A	#N/A	#N/A	FALSE	#N/A	#N/A	1.39256	1.39256	0.0222939	In 12bp	Common to 8bp and 12bp	Not Common	Unique	YDR375C	Unique PLUS
YDR376W	ARH1	#N/A	FALSE	#N/A	#N/A	#N/A	#N/A	#N/A	FALSE	#N/A	#N/A	1.20996	1.20996	0.0386038	In 12bp	Common to 8bp and 12bp	Not Common	Unique	YDR376W	Unique PLUS
YDR377W	ATP17	#N/A	FALSE	#N/A	#N/A	#N/A	1.36512	0.0131955	1.36512	In 12bp	Common to 8bp and 12bp	1.57426	1.57426	0.00379168	In 12bp	Common to 8bp and 12bp	Not Common	Not Unique	#N/A	#N/A
YDR379C-A	SDH6	#N/A	FALSE	#N/A	#N/A	#N/A	1.89274	0.0276764	1.89274	In 12bp	Common to 8bp and 12bp	2.58641	2.58641	0.00590901	In 12bp	Common to 8bp and 12bp	Not Common	Not Unique	#N/A	#N/A
YDR383C	NKP1	#N/A	FALSE	#N/A	#N/A	#N/A	#N/A	#N/A	FALSE	#N/A	#N/A	1.25954	1.25954	0.0375275	In 12bp	Common to 8bp and 12bp	Not Common	Unique	YDR383C	Unique PLUS
YDR388W	RVS167	#N/A	FALSE	#N/A	#N/A	#N/A	1.44086	0.0420269	1.44086	In 12bp	Common to 8bp and 12bp	#N/A	FALSE	#N/A	#N/A	#N/A	Not Common	Not Unique	#N/A	#N/A
YDR394W	RPT3	#N/A	FALSE	#N/A	#N/A	#N/A	1.2135	0.0352746	1.2135	In 12bp	Common to 8bp and 12bp	1.22506	1.22506	0.0420887	In 12bp	Common to 8bp and 12bp	Not Common	Not Unique	#N/A	#N/A
YDR400W	URH1	#N/A	FALSE	#N/A	#N/A	#N/A	#N/A	#N/A	FALSE	#N/A	#N/A	1.41816	1.41816	0.016549	In 12bp	Common to 8bp and 12bp	Not Common	Unique	YDR400W	Unique PLUS
YDR405W	MRP20	#N/A	FALSE	#N/A	#N/A	#N/A	1.32529	0.0335893	1.32529	In 12bp	Common to 8bp and 12bp	1.57238	1.57238	0.0024536	In 12bp	Common to 8bp and 12bp	Not Common	Not Unique	#N/A	#N/A
YDR406W	PDR15	#N/A	FALSE	#N/A	#N/A	#N/A	1.36124	0.041177	1.36124	In 12bp	Common to 8bp and 12bp	#N/A	FALSE	#N/A	#N/A	#N/A	Not Common	Not Unique	#N/A	#N/A
YDR411C	DFM1	#N/A	FALSE	#N/A	#N/A	#N/A	#N/A	#N/A	FALSE	#N/A	#N/A	1.23814	1.23814	0.0482676	In 12bp	Common to 8bp and 12bp	Not Common	Unique	YDR411C	Unique PLUS
YDR418W	RPL12B	#N/A	FALSE	#N/A	#N/A	#N/A	#N/A	#N/A	FALSE	#N/A	#N/A	-1.40623	-1.40623	0.0356985	In 12bp	Common to 8bp and 12bp	Not Common	Unique	YDR418W	Unique PLUS
YDR424C	DYN2	#N/A	FALSE	#N/A	#N/A	#N/A	#N/A	#N/A	FALSE	#N/A	#N/A	1.26749	1.26749	0.0468803	In 12bp	Common to 8bp and 12bp	Not Common	Unique	YDR424C	Unique PLUS
YDR430C	CYM1	#N/A	FALSE	#N/A	#N/A	#N/A	#N/A	#N/A	FALSE	#N/A	#N/A	1.35121	1.35121	0.0303741	In 12bp	Common to 8bp and 12bp	Not Common	Unique	YDR430C	Unique PLUS
YDR435C	PPM1	#N/A	FALSE	#N/A	#N/A	#N/A	1.51664	0.0336114	1.51664	In 12bp	Common to 8bp and 12bp	#N/A	FALSE	#N/A	#N/A	#N/A	Not Common	Not Unique	#N/A	#N/A
YDR441C	APT2	#N/A	FALSE	#N/A	#N/A	#N/A	1.6135	0.0130744	1.6135	In 12bp	Common to 8bp and 12bp	#N/A	FALSE	#N/A	#N/A	#N/A	Not Common	Not Unique	#N/A	#N/A
YDR447C	RPS17B	#N/A	FALSE	#N/A	#N/A	#N/A	#N/A	#N/A	FALSE	#N/A	#N/A	-1.40606	-1.40606	0.0499618	In 12bp	Common to 8bp and 12bp	Not Common	Unique	YDR447C	Unique PLUS
YDR452W	PPN1	#N/A	FALSE	#N/A	#N/A	#N/A	1.25981	0.027506	1.25981	In 12bp	Common to 8bp and 12bp	1.29931	1.29931	0.0219055	In 12bp	Common to 8bp and 12bp	Not Common	Not Unique	#N/A	#N/A
YDR456W	NHX1	#N/A	FALSE	#N/A	#N/A	#N/A	1.31535	0.0316499	1.31535	In 12bp	Common to 8bp and 12bp	#N/A	FALSE	#N/A	#N/A	#N/A	Not Common	Not Unique	#N/A	#N/A
YDR461C-A	CMI8	#N/A	FALSE	#N/A	#N/A	#N/A	1.41059	0.0390544	1.41059	In 12bp	Common to 8bp and 12bp	1.62075	1.62075	0.0111912	In 12bp	Common to 8bp and 12bp	Not Common	Not Unique	#N/A	#N/A
YDR462W	MRPL28	#N/A	FALSE	#N/A	#N/A	#N/A	#N/A	#N/A	FALSE	#N/A	#N/A	1.50875	1.50875	0.0213136	In 12bp	Common to 8bp and 12bp	Not Common	Unique	YDR462W	Unique PLUS
YDR463W	STP1	#N/A	FALSE	#N/A	#N/A	#N/A	1.19729	0.0455568	1.19729	In 12bp	Common to 8bp and 12bp	1.20903	1.20903	0.0321009	In 12bp	Common to 8bp and 12bp	Not Common	Not Unique	#N/A	#N/A
YDR475C	JIP4	#N/A	FALSE	#N/A	#N/A	#N/A	#N/A	#N/A	FALSE	#N/A	#N/A	1.32389	1.32389	0.0488287	Unique to 12bp	Unique to 12 bp	Not Common	Unique	YDR475C	Unique PLUS
YDR479C	PEX29	#N/A	FALSE	#N/A	#N/A	#N/A	1.3266	0.0279308	1.3266	In 12bp	Common to 8bp and 12bp	1.33251	1.33251	0.0284355	In 12bp	Common to 8bp and 12bp	Not Common	Not Unique	#N/A	#N/A
YDR481C	PHO8	#N/A	FALSE	#N/A	#N/A	#N/A	#N/A	#N/A	FALSE	#N/A	#N/A	1.2457	1.2457	0.0341232	In 12bp	Common to 8bp and 12bp	Not Common	Unique	YDR481C	Unique PLUS
YDR493W	MZM1	#N/A	FALSE	#N/A	#N/A	#N/A	#N/A	#N/A	FALSE	#N/A	#N/A	1.44265	1.44265	0.0369613	In 12bp	Common to 8bp and 12bp	Not Common	Unique	YDR493W	Unique PLUS
YDR497C	ITR1	#N/A	FALSE	#N/A	#N/A	#N/A	1.7406	0.0130744	1.7406	In 12bp	Common to 8bp and 12bp	1.64479	1.64479	0.01603	In 12bp	Common to 8bp and 12bp	Not Common	Not Unique	#N/A	#N/A
YDR502C	SAM2	#N/A	FALSE	#N/A	#N/A	#N/A	1.54717	0.0259303	1.54717	In 12bp	Common to 8bp and 12bp	1.54198	1.54198	0.0251047	In 12bp	Common to 8bp and 12bp	Not Common	Not Unique	#N/A	#N/A
YDR505C	PSP1	#N/A	FALSE	#N/A	#N/A	#N/A	1.26536	0.0314653	1.26536	In 12bp	Common to 8bp and 12bp	1.31895	1.31895	0.035269	In 12bp	Common to 8bp and 12bp	Not Common	Not Unique	#N/A	#N/A
YDR506C	GMC1	#N/A	FALSE	#N/A	#N/A	#N/A	1.62648	0.0251996	1.62648	In 12bp	Common to 8bp and 12bp	1.72046	1.72046	0.0222984	In 12bp	Common to 8bp and 12bp	Not Common	Not Unique	#N/A	#N/A
YDR512C	EMI1	#N/A	FALSE	#N/A	#N/A	#N/A	1.27604	0.036586	1.27604	In 12bp	Common to 8bp and 12bp	1.26847	1.26847	0.0423271	In 12bp	Common to 8bp and 12bp	Not Common	Not Unique	#N/A	#N/A
YDR513W	GRX2	#N/A	FALSE	#N/A	#N/A	#N/A	1.46387	0.0300842	1.46387	In 12bp	Common to 8bp and 12bp	#N/A	FALSE	#N/A	#N/A	#N/A	Not Common	Not Unique	#N/A	#N/A
YDR515W	SLF1	#N/A	FALSE	#N/A	#N/A	#N/A	1.17843	0.0403717	1.17843	Unique to 12bp	Unique to 12 bp	#N/A	FALSE	#N/A	#N/A	#N/A	Not Common	Not Unique	#N/A	#N/A
YDR516C	EMI2	#N/A	FALSE	#N/A	#N/A	#N/A	2.04834	0.036842	2.04834	In 12bp	Common to 8bp and 12bp	2.72073	2.72073	0.01599	In 12bp	Common to 8bp and 12bp	Not Common	Not Unique	#N/A	#N/A
YDR517W	GRH1	#N/A	FALSE	#N/A	#N/A	#N/A	1.34551	0.0133977	1.34551	In 12bp	Common to 8bp and 12bp	1.41568	1.41568	0.0131802	In 12bp	Common to 8bp and 12bp	Not Common	Not Unique	#N/A	#N/A
YDR522C	SPS2	#N/A	FALSE	#N/A	#N/A	#N/A	#N/A	#N/A	FALSE	#N/A	#N/A	-1.84516	-1.84516	0.0462494	In 12bp	Common to 8bp and 12bp	Not Common	Unique	YDR522C	Unique PLUS
YDR529C	QCR7	#N/A	FALSE	#N/A	#N/A	#N/A	#N/A	#N/A	FALSE	#N/A	#N/A	1.7455	1.7455	0.0052547	In 12bp	Common to 8bp and 12bp	Not Common	Unique	YDR529C	Unique PLUS
YDR530C	APA2	#N/A	FALSE	#N/A	#N/A	#N/A	1.52645	0.033802	1.52645	In 12bp	Common to 8bp and 12bp	1.5781	1.5781	0.0356985	In 12bp	Common to 8bp and 12bp	Not Common	Not Unique	#N/A	#N/A
YDR533C	HSP31	#N/A	FALSE	#N/A	#N/A	#N/A	#N/A	#N/A	FALSE	#N/A	#N/A	1.93685	1.93685	0.0441559	In 12bp	Common to 8bp and 12bp	Not Common	Unique	YDR533C	Unique PLUS
YDR538W	PAD1	#N/A	FALSE	#N/A	#N/A	#N/A	1.37896	0.0279308	1.37896	In 12bp	Common to 8bp and 12bp	1.43589	1.43589	0.0179445	In 12bp	Common to 8bp and 12bp	Not Common	Not Unique	#N/A	#N/A
YDR541C	YDR541C	#N/A	FALSE	#N/A	#N/A	#N/A	1.64924	0.0218405	1.64924	In 12bp	Common to 8bp and 12bp	1.5509	1.5509	0.0326922	In 12bp	Common to 8bp and 12bp	Not Common	Not Unique	#N/A	#N/A
YEL018W	EAF5	#N/A	FALSE	#N/A	#N/A	#N/A	1.17906	0.0453183	1.17906	In 12bp	Common to 8bp and 12bp	#N/A	FALSE	#N/A	#N/A	#N/A	Not Common	Not Unique	#N/A	#N/A
YEL020C	PXP1	#N/A	FALSE	#N/A	#N/A	#N/A	1.19699	0.0450966	1.19699	In 12bp	Common to 8bp and 12bp	#N/A	FALSE	#N/A	#N/A	#N/A	Not Common	Not Unique	#N/A	#N/A
YEL024W	RIP1	#N/A	FALSE	#N/A	#N/A	#N/A	#N/A	#N/A	FALSE	#N/A	#N/A	2.12821	2.12821	0.0124298	In 12bp	Common to 8bp and 12bp	Not Common	Unique	YEL024W	Unique PLUS
YEL037C	RAD23	#N/A	FALSE	#N/A	#N/A	#N/A	#N/A	#N/A	FALSE	#N/A	#N/A	1.19156	1.19156	0.0413795	In 12bp	Common to 8bp and 12bp	Not Common	Unique	YEL037C	Unique PLUS
YEL038W	UTR4	#N/A	FALSE	#N/A	#N/A	#N/A	1.37057	0.0420104	1.37057	In 12bp	Common to 8bp and 12bp	1.40067	1.40067	0.0260321	In 12bp	Common to 8bp and 12bp	Not Common	Not Unique	#N/A	#N/A
YEL041W	YEF1	#N/A	FALSE	#N/A	#N/A	#N/A	1.52563	0.0369122	1.52563	In 12bp	Common to 8bp and 12bp	1.603	1.603	0.0406763	Unique to 12bp	Unique to 12 bp	Not Common	Not Unique	#N/A	#N/A
YEL044W	IES6	#N/A	FALSE	#N/A	#N/A	#N/A	1.26333	0.0302507	1.26333	In 12bp	Common to 8bp and 12bp	1.33621	1.33621	0.00796727	In 12bp	Common to 8bp and 12bp	Not Common	Not Unique	#N/A	#N/A
YEL048C	TCA17	#N/A	FALSE	#N/A	#N/A	#N/A	#N/A	#N/A	FALSE	#N/A	#N/A	-1.58047	-1.58047	0.0395319	In 12bp	Common to 8bp and 12bp	Not Common	Unique	YEL048C	Unique PLUS
YEL050C	RML2	#N/A	FALSE	#N/A	#N/A	#N/A	#N/A	#N/A	FALSE	#N/A	#N/A	1.52685	1.52685	0.0263241	In 12bp	Common to 8bp and 12bp	Not Common	Unique	YEL050C	Unique PLUS
YEL052W	AFG1	#N/A	FALSE	#N/A	#N/A	#N/A	#N/A	#N/A	FALSE	#N/A	#N/A	1.38737	1.38737	0.00638687	In 12bp	Common to 8bp and 12bp	Not Common	Unique	YEL052W	Unique PLUS
YEL058W	PCM1	#N/A	FALSE	#N/A	#N/A	#N/A	1.44657	0.022959	1.44657	In 12bp	Common to 8bp and 12bp	1.55236	1.55236	0.0233427	In 12bp	Common to 8bp and 12bp	Not Common	Not Unique	#N/A	#N/A
YEL060C	PRB1	#N/A	FALSE	#N/A	#N/A	#N/A	2.35228	0.0475465	2.35228	In 12bp	Common to 8bp and 12bp	2.45697	2.45697	0.0488784	In 12bp	Common to 8bp and 12bp	Not Common	Not Unique	#N/A	#N/A
YEL068C	YEL068C	#N/A	FALSE	#N/A	#N/A	#N/A	1.27057	0.0465538	1.27057	In 12bp	Common to 8bp and 12bp	1.34335	1.34335	0.0457642	In 12bp	Common to 8bp and 12bp	Not Common	Not Unique	#N/A	#N/A
YER004W	FMP52	#N/A	FALSE	#N/A	#N/A	#N/A	1.31314	0.0401276	1.31314	In 12bp	Common to 8bp and 12bp	1.38026	1.38026	0.0348705	In 12bp	Common to 8bp and 12bp	Not Common	Not Unique	#N/A	#N/A
YER007C-A	TMA20	#N/A	FALSE	#N/A	#N/A	#N/A	#N/A	#N/A	FALSE	#N/A	#N/A	-1.29488	-1.29488	0.0355129	In 12bp	Common to 8bp and 12bp	Not Common	Unique	YER007C-A	Unique PLUS
YER010C	YER010C	#N/A	FALSE	#N/A	#N/A	#N/A	1.49335	0.0242868	1.49335	In 12bp	Common to 8bp and 12bp	1.55954	1.55954	0.0218967	In 12bp	Common to 8bp and 12bp	Not Common	Not Unique	#N/A	#N/A
YER011W	TIR1	#N/A	FALSE	#N/A	#N/A	#N/A	-2.35484	0.00492829	-2.35484	In 12bp	Common to 8bp and 12bp	-2.25312	-2.25312	0.00337366	Unique to 8bp	Unique to 8bp	Not Common	Not Unique	#N/A	#N/A
YER017C	AFG3	#N/A	FALSE	#N/A	#N/A	#N/A	#N/A	#N/A	FALSE	#N/A	#N/A	1.21063	1.21063	0.0386494	In 12bp	Common to 8bp and 12bp	Not Common	Unique	YER017C	Unique PLUS
YER018C	SPC25	#N/A	FALSE	#N/A	#N/A	#N/A	#N/A	#N/A	FALSE	#N/A	#N/A	1.47258	1.47258	0.0286262	In 12bp	Common to 8bp and 12bp	Not Common	Unique	YER018C	Unique PLUS
YER020W	GPA2	#N/A	FALSE	#N/A	#N/A	#N/A	1.22134	0.0493761	1.22134	In 12bp	Common to 8bp and 12bp	1.29841	1.29841	0.0321009	In 12bp	Common to 8bp and 12bp	Not Common	Not Unique	#N/A	#N/A
YER023W	PRO3	#N/A	FALSE	#N/A	#N/A	#N/A	1.28378	0.0410581	1.28378	In 12bp	Common to 8bp and 12bp	#N/A	FALSE	#N/A	#N/A	#N/A	Not Common	Not Unique	#N/A	#N/A
YER026C	CHO1	#N/A	FALSE	#N/A	#N/A	#N/A	1.72456	0.0189029	1.72456	In 12bp	Common to 8bp and 12bp	1.48635	1.48635	0.0379633	In 12bp	Common to 8bp and 12bp	Not Common	Not Unique	#N/A	#N/A
YER035W	EDC2	#N/A	FALSE	#N/A	#N/A	#N/A	#N/A	#N/A	FALSE	#N/A	#N/A	1.71961	1.71961	0.0446004	In 12bp	Common to 8bp and 12bp	Not Common	Unique	YER035W	Unique PLUS
YER042W	MXR1	1.42138	1.42138	0.042172	In 12bp	Common to 8bp and 12bp	1.33497	0.0372937	1.33497	In 12bp	Common to 8bp and 12bp	1.4083	1.4083	0.00722594	In 12bp	Common to 8bp and 12bp	Common	Not Unique	#N/A	#N/A
YER043C	SAH1	#N/A	FALSE	#N/A	#N/A	#N/A	1.23077	0.0497222	1.23077	In 12bp	Common to 8bp and 12bp	#N/A	FALSE	#N/A	#N/A	#N/A	Not Common	Not Unique	#N/A	#N/A
YER045C	ACA1	#N/A	FALSE	#N/A	#N/A	#N/A	#N/A	#N/A	FALSE	#N/A	#N/A	1.34506	1.34506	0.0297813	In 12bp	Common to 8bp and 12bp	Not Common	Unique	#N/A	#N/A
YER056C-A	RPL34A	#N/A	FALSE	#N/A	#N/A	#N/A	#N/A	#N/A	FALSE	#N/A	#N/A	-1.38027	-1.38027	0.0364779	In 12bp	Common to 8bp and 12bp	Not Common	Unique	YER056C-A	Unique PLUS
YER057C	HMF1	#N/A	FALSE	#N/A	#N/A	#N/A	#N/A	#N/A	FALSE	#N/A	#N/A	1.17598	1.17598	0.0457642	Unique to 8bp	Unique to 8bp	Not Common	Unique	YER057C	Unique PLUS
YER062C	GPP2	#N/A	FALSE	#N/A	#N/A	#N/A	1.50297	0.0242868	1.50297	In 12bp	Common to 8bp and 12bp	1.77662	1.77662	0.0148898	In 12bp	Common to 8bp and 12bp	Not Common	Not Unique	#N/A	#N/A
YER067W	RGI1	#N/A	FALSE	#N/A	#N/A	#N/A	#N/A	#N/A	FALSE	#N/A	#N/A	1.97326	1.97326	0.0351159	In 12bp	Common to 8bp and 12bp	Not Common	Unique	YER067W	Unique PLUS
YER075C	PTP3	#N/A	FALSE	#N/A	#N/A	#N/A	1.26675	0.0167609	1.26675	In 12bp	Common to 8bp and 12bp	1.17355	1.17355	0.0490305	Unique to 12bp	Unique to 12 bp	Not Common	Not Unique	#N/A	#N/A
YER079W	YER079W	#N/A	FALSE	#N/A	#N/A	#N/A	#N/A	#N/A	FALSE	#N/A	#N/A	1.9566	1.9566	0.0286262	In 12bp	Common to 8bp and 12bp	Not Common	Unique	YER079W	Unique PLUS
YER080W	AIM9	#N/A	FALSE	#N/A	#N/A	#N/A	1.24394	0.0332525	1.24394	In 12bp	Common to 8bp and 12bp	#N/A	FALSE	#N/A	#N/A	#N/A	Not Common	Not Unique	#N/A	#N/A
YER087W	AIM10	#N/A	FALSE	#N/A	#N/A	#N/A	#N/A	#N/A	FALSE	#N/A	#N/A	1.33239	1.33239	0.0406763	Unique to 12bp	Unique to 12 bp	Not Common	Unique	YER087W	Unique PLUS
YER088C	DOT6	#N/A	FALSE	#N/A	#N/A	#N/A	1.47153	0.0236754	1.47153	In 12bp	Common to 8bp and 12bp	1.58748	1.58748	0.0162489	In 12bp	Common to 8bp and 12bp	Not Common	Not Unique	#N/A	#N/A
YER089C	PTC2	#N/A	FALSE	#N/A	#N/A	#N/A	1.23396	0.0389671	1.23396	In 12bp	Common to 8bp and 12bp	#N/A	FALSE	#N/A	#N/A	#N/A	Not Common	Not Unique	#N/A	#N/A
YER091C	MET6	#N/A	FALSE	#N/A	#N/A	#N/A	1.58693	0.0189029	1.58693	In 12bp	Common to 8bp and 12bp	1.7787	1.7787	0.00992566	In 12bp	Common to 8bp and 12bp	Not Common	Not Unique	#N/A	#N/A
YER094C	PUP3	#N/A	FALSE	#N/A	#N/A	#N/A	#N/A	#N/A	FALSE	#N/A	#N/A	1.38869	1.38869	0.01599	In 12bp	Common to 8bp and 12bp	Not Common	Unique	YER094C	Unique PLUS
YER095W	RAD51	#N/A	FALSE	#N/A	#N/A	#N/A	#N/A	#N/A	FALSE	#N/A	#N/A	1.28373	1.28373	0.0378906	In 12bp	Common to 8bp and 12bp	Not Common	Unique	YER095W	Unique PLUS
YER096W	SHC1	#N/A	FALSE	#N/A	#N/A	#N/A	#N/A	#N/A	FALSE	#N/A	#N/A	1.70258	1.70258	0.0311442	In 12bp	Common to 8bp and 12bp	Not Common	Unique	YER096W	Unique PLUS
YER119C	AVT6	#N/A	FALSE	#N/A	#N/A	#N/A	1.58482	0.0389671	1.58482	In 12bp	Common to 8bp and 12bp	1.62966	1.62966	0.0451776	In 12bp	Common to 8bp and 12bp	Not Common	Not Unique	#N/A	#N/A
YER131W	RPS26B	#N/A	FALSE	#N/A	#N/A	#N/A	#N/A	#N/A	FALSE	#N/A	#N/A	-1.56363	-1.56363	0.0473398	In 12bp	Common to 8bp and 12bp	Not Common	Unique	YER131W	Unique PLUS
YER136W	GDI1	#N/A	FALSE	#N/A	#N/A	#N/A	1.17634	0.0350043	1.17634	In 12bp	Common to 8bp and 12bp	#N/A	FALSE	#N/A	#N/A	#N/A	Not Common	Not Unique	#N/A	#N/A
YER137C	YER137C	#N/A	FALSE	#N/A	#N/A	#N/A	#N/A	#N/A	FALSE	#N/A	#N/A	-1.69608	-1.69608	0.0293189	In 12bp	Common to 8bp and 12bp	Not Common	Unique	YER137C	Unique PLUS
YER141W	COX15	#N/A	FALSE	#N/A	#N/A	#N/A	#N/A	#N/A	FALSE	#N/A	#N/A	1.92721	1.92721	0.00567645	In 12bp	Common to 8bp and 12bp	Not Common	Unique	YER141W	Unique PLUS
YER142C	MAG1	#N/A	FALSE	#N/A	#N/A	#N/A	1.58794	0.0255255	1.58794	In 12bp	Common to 8bp and 12bp	1.56355	1.56355	0.0276053	In 12bp	Common to 8bp and 12bp	Not Common	Not Unique	#N/A	#N/A
YER152C	YER152C	#N/A	FALSE	#N/A	#N/A	#N/A	1.37963	0.0222211	1.37963	In 12bp	Common to 8bp and 12bp	1.42443	1.42443	0.0257047	In 12bp	Common to 8bp and 12bp	Not Common	Not Unique	#N/A	#N/A
YER153C	PET122	#N/A	FALSE	#N/A	#N/A	#N/A	#N/A	#N/A	FALSE	#N/A	#N/A	1.47503	1.47503	0.032562	In 12bp	Common to 8bp and 12bp	Not Common	Unique	YER153C	Unique PLUS
YER154W	OXA1	#N/A	FALSE	#N/A	#N/A	#N/A	#N/A	#N/A	FALSE	#N/A	#N/A	1.29262	1.29262	0.0256008	In 12bp	Common to 8bp and 12bp	Not Common	Unique	YER154W	Unique PLUS
YER159C	BUR6	#N/A	FALSE	#N/A	#N/A	#N/A	#N/A	#N/A	FALSE	#N/A	#N/A	1.2799	1.2799	0.0489181	Unique to 8bp	Unique to 8bp	Not Common	Unique	YER159C	Unique PLUS
YER163C	GCG1	#N/A	FALSE	#N/A	#N/A	#N/A	1.41316	0.036842	1.41316	In 12bp	Common to 8bp and 12bp	1.47272	1.47272	0.0202259	In 12bp	Common to 8bp and 12bp	Not Common	Not Unique	#N/A	#N/A
YER166W	DNF1	#N/A	FALSE	#N/A	#N/A	#N/A	#N/A	#N/A	FALSE	#N/A	#N/A	1.2148	1.2148	0.026031	In 12bp	Common to 8bp and 12bp	Not Common	Unique	YER166W	Unique PLUS
YER170W	ADK2	#N/A	FALSE	#N/A	#N/A	#N/A	1.3248	0.0438665	1.3248	Unique to 8bp	Unique to 8bp	1.44176	1.44176	0.0378315	Unique to 8bp	Unique to 8bp	Not Common	Not Unique	#N/A	#N/A
YER177W	BMH1	#N/A	FALSE	#N/A	#N/A	#N/A	1.34487	0.04319	1.34487	In 12bp	Common to 8bp and 12bp	1.3833	1.3833	0.0475237	In 12bp	Common to 8bp and 12bp	Not Common	Not Unique	#N/A	#N/A
YER178W	PDA1	#N/A	FALSE	#N/A	#N/A	#N/A	1.26434	0.0261136	1.26434	In 12bp	Common to 8bp and 12bp	1.29291	1.29291	0.0305093	In 12bp	Common to 8bp and 12bp	Not Common	Not Unique	#N/A	#N/A
YER190W	YRF1-2	#N/A	FALSE	#N/A	#N/A	#N/A	1.40565	0.0273834	1.40565	Unique to 12bp	Unique to 12 bp	1.75547	1.75547	0.0156243	In 12bp	Common to 8bp and 12bp	Not Common	Not Unique	#N/A	#N/A
YFL002W-A	YFL002W-A	#N/A	FALSE	#N/A	#N/A	#N/A	1.31673	0.0420101	1.31673	Unique to 8bp	Unique to 8bp	1.33292	1.33292	0.0337648	Unique to 8bp	Unique to 8bp	Not Common	Not Unique	#N/A	#N/A
YFL010C	WWM1	#N/A	FALSE	#N/A	#N/A	#N/A	1.43474	0.036158	1.43474	In 12bp	Common to 8bp and 12bp	1.48159	1.48159	0.0378315	In 12bp	Common to 8bp and 12bp	Not Common	Not Unique	#N/A	#N/A
YFL010W-A	AUA1	#N/A	FALSE	#N/A	#N/A	#N/A	#N/A	#N/A	FALSE	#N/A	#N/A	1.3843	1.3843	0.0333994	In 12bp	Common to 8bp and 12bp	Not Common	Unique	#N/A	#N/A
YFL014W	HSP12	#N/A	FALSE	#N/A	#N/A	#N/A	2.13373	0.0303727	2.13373	In 12bp	Common to 8bp and 12bp	6.40933	6.40933	0.00597392	In 12bp	Common to 8bp and 12bp	Not Common	Not Unique	#N/A	#N/A
YFL016C	MDJ1	#N/A	FALSE	#N/A	#N/A	#N/A	1.18719	0.0499707	1.18719	In 12bp	Common to 8bp and 12bp	1.29836	1.29836	0.0230211	In 12bp	Common to 8bp and 12bp	Not Common	Not Unique	#N/A	#N/A
YFL018C	LPD1	#N/A	FALSE	#N/A	#N/A	#N/A	1.31473	0.0233785	1.31473	In 12bp	Common to 8bp and 12bp	1.40994	1.40994	0.0162489	In 12bp	Common to 8bp and 12bp	Not Common	Not Unique	#N/A	#N/A
YFL021W	GAT1	#N/A	FALSE	#N/A	#N/A	#N/A	#N/A	#N/A	FALSE	#N/A	#N/A	1.60254	1.60254	0.0184622	In 12bp	Common to 8bp and 12bp	Not Common	Unique	YFL021W	Unique PLUS
YFL028C	CAF16	#N/A	FALSE	#N/A	#N/A	#N/A	1.19371	0.0335893	1.19371	In 12bp	Common to 8bp and 12bp	#N/A	FALSE	#N/A	#N/A	#N/A	Not Common	Not Unique	#N/A	#N/A
YFL029C	CAK1	#N/A	FALSE	#N/A	#N/A	#N/A	1.37971	0.0361086	1.37971	In 12bp	Common to 8bp and 12bp	1.36318	1.36318	0.0420972	In 12bp	Common to 8bp and 12bp	Not Common	Not Unique	#N/A	#N/A
YFL031W	HAC1	#N/A	FALSE	#N/A	#N/A	#N/A	#N/A	#N/A	FALSE	#N/A	#N/A	1.60566	1.60566	0.00612324	In 12bp	Common to 8bp and 12bp	Not Common	Unique	#N/A	#N/A
YFL034C-A	RPL22B	#N/A	FALSE	#N/A	#N/A	#N/A	#N/A	#N/A	FALSE	#N/A	#N/A	-1.57303	-1.57303	0.0318106	In 12bp	Common to 8bp and 12bp	Not Common	Unique	#N/A	#N/A
YFL038C	YPT1	#N/A	FALSE	#N/A	#N/A	#N/A	#N/A	#N/A	FALSE	#N/A	#N/A	1.24966	1.24966	0.033198	In 12bp	Common to 8bp and 12bp	Not Common	Unique	YFL038C	Unique PLUS
YFL044C	OTU1	#N/A	FALSE	#N/A	#N/A	#N/A	1.21624	0.0310942	1.21624	In 12bp	Common to 8bp and 12bp	#N/A	FALSE	#N/A	#N/A	#N/A	Not Common	Not Unique	#N/A	#N/A
YFL047W	RGD2	#N/A	FALSE	#N/A	#N/A	#N/A	#N/A	#N/A	FALSE	#N/A	#N/A	1.28929	1.28929	0.0286262	In 12bp	Common to 8bp and 12bp	Not Common	Unique	YFL047W	Unique PLUS
YFL051C	YFL051C	#N/A	FALSE	#N/A	#N/A	#N/A	#N/A	#N/A	FALSE	#N/A	#N/A	-2.3145	-2.3145	0.00535708	In 12bp	Common to 8bp and 12bp	Not Common	Unique	#N/A	#N/A
YFL052W	ZNF1	#N/A	FALSE	#N/A	#N/A	#N/A	#N/A	#N/A	FALSE	#N/A	#N/A	-3.72307	-3.72307	0.0171902	Unique to 8bp	Unique to 8bp	Not Common	Unique	YFL052W	Unique PLUS
YFL059W	SNZ3	3.44157	3.44157	0.0405938	In 12bp	Common to 8bp and 12bp	4.87701	0.00492829	4.87701	In 12bp	Common to 8bp and 12bp	6.45537	6.45537	0.00351333	In 12bp	Common to 8bp and 12bp	Common	Not Unique	#N/A	#N/A
YFL066C	YFL066C	#N/A	FALSE	#N/A	#N/A	#N/A	#N/A	#N/A	FALSE	#N/A	#N/A	1.79314	1.79314	0.0318106	In 12bp	Common to 8bp and 12bp	Not Common	Unique	YFL066C	Unique PLUS
YFL068W	YFL068W	#N/A	FALSE	#N/A	#N/A	#N/A	#N/A	#N/A	FALSE	#N/A	#N/A	1.67782	1.67782	0.0127121	In 12bp	Common to 8bp and 12bp	Not Common	Unique	YFL068W	Unique PLUS
YFR003C	YPI1	#N/A	FALSE	#N/A	#N/A	#N/A	#N/A	#N/A	FALSE	#N/A	#N/A	1.34285	1.34285	0.0456968	In 12bp	Common to 8bp and 12bp	Not Common	Unique	YFR003C	Unique PLUS
YFR006W	YFR006W	#N/A	FALSE	#N/A	#N/A	#N/A	1.21088	0.0352746	1.21088	In 12bp	Common to 8bp and 12bp	#N/A	FALSE	#N/A	#N/A	#N/A	Not Common	Not Unique	#N/A	#N/A
YFR007W	YFH7	#N/A	FALSE	#N/A	#N/A	#N/A	#N/A	#N/A	FALSE	#N/A	#N/A	1.25645	1.25645	0.0339342	Unique to 12bp	Unique to 12 bp	Not Common	Unique	YFR007W	Unique PLUS
YFR010W	UBP6	#N/A	FALSE	#N/A	#N/A	#N/A	1.30417	0.0356337	1.30417	In 12bp	Common to 8bp and 12bp	#N/A	FALSE	#N/A	#N/A	#N/A	Not Common	Not Unique	#N/A	#N/A
YFR014C	CMK1	#N/A	FALSE	#N/A	#N/A	#N/A	1.43814	0.0130744	1.43814	In 12bp	Common to 8bp and 12bp	1.35972	1.35972	0.0251047	In 12bp	Common to 8bp and 12bp	Not Common	Not Unique	#N/A	#N/A
YFR015C	GSY1	#N/A	FALSE	#N/A	#N/A	#N/A	2.44464	0.0259303	2.44464	In 12bp	Common to 8bp and 12bp	2.49341	2.49341	0.031108	In 12bp	Common to 8bp and 12bp	Not Common	Not Unique	#N/A	#N/A
YFR017C	IGD1	#N/A	FALSE	#N/A	#N/A	#N/A	2.48371	0.0237525	2.48371	In 12bp	Common to 8bp and 12bp	2.40962	2.40962	0.0337648	In 12bp	Common to 8bp and 12bp	Not Common	Not Unique	#N/A	#N/A
YFR018C	YFR018C	#N/A	FALSE	#N/A	#N/A	#N/A	1.29674	0.0300842	1.29674	In 12bp	Common to 8bp and 12bp	1.4289	1.4289	0.0156292	In 12bp	Common to 8bp and 12bp	Not Common	Not Unique	#N/A	#N/A
YFR023W	PES4	#N/A	FALSE	#N/A	#N/A	#N/A	#N/A	#N/A	FALSE	#N/A	#N/A	-1.64192	-1.64192	0.0385432	Unique to 8bp	Unique to 8bp	Not Common	Unique	YFR023W	Unique PLUS
YFR029W	PTR3	#N/A	FALSE	#N/A	#N/A	#N/A	1.43546	0.019048	1.43546	In 12bp	Common to 8bp and 12bp	1.40235	1.40235	0.0311528	In 12bp	Common to 8bp and 12bp	Not Common	Not Unique	#N/A	#N/A
YFR030W	MET10	#N/A	FALSE	#N/A	#N/A	#N/A	1.45379	0.0265919	1.45379	In 12bp	Common to 8bp and 12bp	1.87635	1.87635	0.00437587	In 12bp	Common to 8bp and 12bp	Not Common	Not Unique	#N/A	#N/A
YFR031C-A	RPL2A	#N/A	FALSE	#N/A	#N/A	#N/A	#N/A	#N/A	FALSE	#N/A	#N/A	-1.43282	-1.43282	0.0306617	In 12bp	Common to 8bp and 12bp	Not Common	Unique	YFR031C-A	Unique PLUS
YFR032C-B	MIN10	#N/A	FALSE	#N/A	#N/A	#N/A	#N/A	#N/A	FALSE	#N/A	#N/A	-1.6685	-1.6685	0.0106091	In 12bp	Common to 8bp and 12bp	Not Common	Unique	YFR032C-B	Unique PLUS
YFR034C	PHO4	#N/A	FALSE	#N/A	#N/A	#N/A	1.28516	0.0390208	1.28516	In 12bp	Common to 8bp and 12bp	1.504	1.504	0.0106327	In 12bp	Common to 8bp and 12bp	Not Common	Not Unique	#N/A	#N/A
YFR045W	YFR045W	#N/A	FALSE	#N/A	#N/A	#N/A	#N/A	#N/A	FALSE	#N/A	#N/A	1.35863	1.35863	0.0462272	In 12bp	Common to 8bp and 12bp	Not Common	Unique	YFR045W	Unique PLUS
YFR047C	BNA6	2.64055	2.64055	0.042172	In 12bp	Common to 8bp and 12bp	2.37741	0.0158897	2.37741	In 12bp	Common to 8bp and 12bp	3.17271	3.17271	0.00516315	In 12bp	Common to 8bp and 12bp	Common	Not Unique	#N/A	#N/A
YFR049W	YMR31	#N/A	FALSE	#N/A	#N/A	#N/A	1.44513	0.0158897	1.44513	In 12bp	Common to 8bp and 12bp	1.56846	1.56846	0.00381645	In 12bp	Common to 8bp and 12bp	Not Common	Not Unique	#N/A	#N/A
YFR051C	RET2	#N/A	FALSE	#N/A	#N/A	#N/A	1.19568	0.0356337	1.19568	In 12bp	Common to 8bp and 12bp	#N/A	FALSE	#N/A	#N/A	#N/A	Not Common	Not Unique	#N/A	#N/A
YGL001C	ERG26	#N/A	FALSE	#N/A	#N/A	#N/A	#N/A	#N/A	FALSE	#N/A	#N/A	1.24998	1.24998	0.0263241	In 12bp	Common to 8bp and 12bp	Not Common	Unique	YGL001C	Unique PLUS
YGL002W	ERP6	#N/A	FALSE	#N/A	#N/A	#N/A	#N/A	#N/A	FALSE	#N/A	#N/A	1.26014	1.26014	0.0430864	In 12bp	Common to 8bp and 12bp	Not Common	Unique	YGL002W	Unique PLUS
YGL004C	RPN14	#N/A	FALSE	#N/A	#N/A	#N/A	#N/A	#N/A	FALSE	#N/A	#N/A	1.21833	1.21833	0.0427329	Unique to 8bp	Unique to 8bp	Not Common	Unique	YGL004C	Unique PLUS
YGL006W	PMC1	#N/A	FALSE	#N/A	#N/A	#N/A	1.38105	0.0190675	1.38105	In 12bp	Common to 8bp and 12bp	1.48991	1.48991	0.0174379	In 12bp	Common to 8bp and 12bp	Not Common	Not Unique	#N/A	#N/A
YGL011C	SCL1	#N/A	FALSE	#N/A	#N/A	#N/A	1.27928	0.0420104	1.27928	In 12bp	Common to 8bp and 12bp	#N/A	FALSE	#N/A	#N/A	#N/A	Not Common	Not Unique	#N/A	#N/A
YGL027C	CWH41	#N/A	FALSE	#N/A	#N/A	#N/A	1.29528	0.0301592	1.29528	In 12bp	Common to 8bp and 12bp	1.30786	1.30786	0.0442732	In 12bp	Common to 8bp and 12bp	Not Common	Not Unique	#N/A	#N/A
YGL035C	MIG1	#N/A	FALSE	#N/A	#N/A	#N/A	1.29729	0.0307891	1.29729	In 12bp	Common to 8bp and 12bp	1.37776	1.37776	0.0136014	In 12bp	Common to 8bp and 12bp	Not Common	Not Unique	#N/A	#N/A
YGL037C	PNC1	#N/A	FALSE	#N/A	#N/A	#N/A	1.87817	0.0384691	1.87817	In 12bp	Common to 8bp and 12bp	2.18799	2.18799	0.0283123	In 12bp	Common to 8bp and 12bp	Not Common	Not Unique	#N/A	#N/A
YGL040C	HEM2	#N/A	FALSE	#N/A	#N/A	#N/A	#N/A	#N/A	FALSE	#N/A	#N/A	1.29756	1.29756	0.012069	In 12bp	Common to 8bp and 12bp	Not Common	Unique	YGL040C	Unique PLUS
YGL056C	SDS23	#N/A	FALSE	#N/A	#N/A	#N/A	1.28989	0.0169288	1.28989	In 12bp	Common to 8bp and 12bp	1.26639	1.26639	0.0293189	In 12bp	Common to 8bp and 12bp	Not Common	Not Unique	#N/A	#N/A
YGL062W	PYC1	#N/A	FALSE	#N/A	#N/A	#N/A	#N/A	#N/A	FALSE	#N/A	#N/A	1.77483	1.77483	0.00612324	In 12bp	Common to 8bp and 12bp	Not Common	Unique	YGL062W	Unique PLUS
YGL071W	AFT1	#N/A	FALSE	#N/A	#N/A	#N/A	1.31361	0.034926	1.31361	In 12bp	Common to 8bp and 12bp	#N/A	FALSE	#N/A	#N/A	#N/A	Not Common	Not Unique	#N/A	#N/A
YGL073W	HSF1	#N/A	FALSE	#N/A	#N/A	#N/A	1.23019	0.0299755	1.23019	In 12bp	Common to 8bp and 12bp	#N/A	FALSE	#N/A	#N/A	#N/A	Not Common	Not Unique	#N/A	#N/A
YGL077C	HNM1	#N/A	FALSE	#N/A	#N/A	#N/A	#N/A	#N/A	FALSE	#N/A	#N/A	1.26663	1.26663	0.0441559	In 12bp	Common to 8bp and 12bp	Not Common	Unique	YGL077C	Unique PLUS
YGL080W	MPC1	#N/A	FALSE	#N/A	#N/A	#N/A	#N/A	#N/A	FALSE	#N/A	#N/A	1.30547	1.30547	0.0254621	In 12bp	Common to 8bp and 12bp	Not Common	Unique	YGL080W	Unique PLUS
YGL087C	MMS2	#N/A	FALSE	#N/A	#N/A	#N/A	1.36832	0.0305787	1.36832	In 12bp	Common to 8bp and 12bp	#N/A	FALSE	#N/A	#N/A	#N/A	Not Common	Not Unique	#N/A	#N/A
YGL121C	GPG1	#N/A	FALSE	#N/A	#N/A	#N/A	2.95046	0.0302067	2.95046	In 12bp	Common to 8bp and 12bp	4.00955	4.00955	0.0133661	In 12bp	Common to 8bp and 12bp	Not Common	Not Unique	#N/A	#N/A
YGL125W	MET13	#N/A	FALSE	#N/A	#N/A	#N/A	2.18202	0.0305787	2.18202	In 12bp	Common to 8bp and 12bp	2.20938	2.20938	0.0423271	In 12bp	Common to 8bp and 12bp	Not Common	Not Unique	#N/A	#N/A
YGL126W	SCS3	#N/A	FALSE	#N/A	#N/A	#N/A	#N/A	#N/A	FALSE	#N/A	#N/A	1.47193	1.47193	0.0293189	In 12bp	Common to 8bp and 12bp	Not Common	Unique	#N/A	#N/A
YGL127C	SOH1	#N/A	FALSE	#N/A	#N/A	#N/A	#N/A	#N/A	FALSE	#N/A	#N/A	1.32249	1.32249	0.0222939	In 12bp	Common to 8bp and 12bp	Not Common	Unique	#N/A	#N/A
YGL134W	PCL10	#N/A	FALSE	#N/A	#N/A	#N/A	1.29836	0.0214167	1.29836	In 12bp	Common to 8bp and 12bp	1.24564	1.24564	0.0458717	In 12bp	Common to 8bp and 12bp	Not Common	Not Unique	#N/A	#N/A
YGL149W	YGL149W	#N/A	FALSE	#N/A	#N/A	#N/A	#N/A	#N/A	FALSE	#N/A	#N/A	-1.9816	-1.9816	0.0373323	In 12bp	Common to 8bp and 12bp	Not Common	Unique	YGL149W	Unique PLUS
YGL156W	AMS1	#N/A	FALSE	#N/A	#N/A	#N/A	2.19333	0.0219792	2.19333	In 12bp	Common to 8bp and 12bp	2.56944	2.56944	0.011499	In 12bp	Common to 8bp and 12bp	Not Common	Not Unique	#N/A	#N/A
YGL157W	ARI1	#N/A	FALSE	#N/A	#N/A	#N/A	#N/A	#N/A	FALSE	#N/A	#N/A	1.59575	1.59575	0.0333994	In 12bp	Common to 8bp and 12bp	Not Common	Unique	#N/A	#N/A
YGL160W	AIM14	#N/A	FALSE	#N/A	#N/A	#N/A	1.22794	0.0419819	1.22794	In 12bp	Common to 8bp and 12bp	1.23088	1.23088	0.0442846	In 12bp	Common to 8bp and 12bp	Not Common	Not Unique	#N/A	#N/A
YGL161C	YIP5	#N/A	FALSE	#N/A	#N/A	#N/A	#N/A	#N/A	FALSE	#N/A	#N/A	1.44318	1.44318	0.0202716	In 12bp	Common to 8bp and 12bp	Not Common	Unique	YGL161C	Unique PLUS
YGL166W	CUP2	#N/A	FALSE	#N/A	#N/A	#N/A	1.29126	0.0313147	1.29126	In 12bp	Common to 8bp and 12bp	#N/A	FALSE	#N/A	#N/A	#N/A	Not Common	Not Unique	#N/A	#N/A
YGL169W	SUA5	#N/A	FALSE	#N/A	#N/A	#N/A	#N/A	#N/A	FALSE	#N/A	#N/A	-1.29462	-1.29462	0.0376128	In 12bp	Common to 8bp and 12bp	Not Common	Unique	YGL169W	Unique PLUS
YGL179C	TOS3	#N/A	FALSE	#N/A	#N/A	#N/A	-1.33276	0.0314653	-1.33276	In 12bp	Common to 8bp and 12bp	-1.74526	-1.74526	0.00571562	In 12bp	Common to 8bp and 12bp	Not Common	Not Unique	#N/A	#N/A
YGL180W	ATG1	#N/A	FALSE	#N/A	#N/A	#N/A	1.22797	0.0390544	1.22797	In 12bp	Common to 8bp and 12bp	#N/A	FALSE	#N/A	#N/A	#N/A	Not Common	Not Unique	#N/A	#N/A
YGL186C	TPN1	#N/A	FALSE	#N/A	#N/A	#N/A	1.25408	0.0452003	1.25408	In 12bp	Common to 8bp and 12bp	#N/A	FALSE	#N/A	#N/A	#N/A	Not Common	Not Unique	#N/A	#N/A
YGL187C	COX4	1.85158	1.85158	0.0474448	In 12bp	Common to 8bp and 12bp	#N/A	#N/A	FALSE	#N/A	#N/A	2.85813	2.85813	0.00128597	In 12bp	Common to 8bp and 12bp	Not Common	Not Unique	#N/A	#N/A
YGL191W	COX13	#N/A	FALSE	#N/A	#N/A	#N/A	1.43389	0.018538	1.43389	In 12bp	Common to 8bp and 12bp	1.93907	1.93907	0.0019244	In 12bp	Common to 8bp and 12bp	Not Common	Not Unique	#N/A	#N/A
YGL198W	YIP4	#N/A	FALSE	#N/A	#N/A	#N/A	1.28827	0.0463728	1.28827	In 12bp	Common to 8bp and 12bp	1.31318	1.31318	0.0356025	In 12bp	Common to 8bp and 12bp	Not Common	Not Unique	#N/A	#N/A
YGL208W	SIP2	#N/A	FALSE	#N/A	#N/A	#N/A	1.5845	0.0222211	1.5845	In 12bp	Common to 8bp and 12bp	1.80671	1.80671	0.0223983	In 12bp	Common to 8bp and 12bp	Not Common	Not Unique	#N/A	#N/A
YGL209W	MIG2	#N/A	FALSE	#N/A	#N/A	#N/A	1.4167	0.0147074	1.4167	In 12bp	Common to 8bp and 12bp	1.48086	1.48086	0.00930101	In 12bp	Common to 8bp and 12bp	Not Common	Not Unique	#N/A	#N/A
YGL219C	MDM34	#N/A	FALSE	#N/A	#N/A	#N/A	1.37743	0.0131955	1.37743	In 12bp	Common to 8bp and 12bp	1.42099	1.42099	0.013288	In 12bp	Common to 8bp and 12bp	Not Common	Not Unique	#N/A	#N/A
YGL226W	MTC3	#N/A	FALSE	#N/A	#N/A	#N/A	#N/A	#N/A	FALSE	#N/A	#N/A	1.78345	1.78345	0.0213963	In 12bp	Common to 8bp and 12bp	Not Common	Unique	YGL226W	Unique PLUS
YGL227W	VID30	#N/A	FALSE	#N/A	#N/A	#N/A	#N/A	#N/A	FALSE	#N/A	#N/A	1.2697	1.2697	0.0457642	In 12bp	Common to 8bp and 12bp	Not Common	Unique	YGL227W	Unique PLUS
YGL231C	EMC4	#N/A	FALSE	#N/A	#N/A	#N/A	#N/A	#N/A	FALSE	#N/A	#N/A	1.1918	1.1918	0.0430864	In 12bp	Common to 8bp and 12bp	Not Common	Unique	#N/A	#N/A
YGL237C	HAP2	#N/A	FALSE	#N/A	#N/A	#N/A	1.19381	0.0467106	1.19381	Unique to 12bp	Unique to 12 bp	#N/A	FALSE	#N/A	#N/A	#N/A	Not Common	Not Unique	#N/A	#N/A
YGL242C	YGL242C	#N/A	FALSE	#N/A	#N/A	#N/A	1.19999	0.047238	1.19999	Unique to 12bp	Unique to 12 bp	#N/A	FALSE	#N/A	#N/A	#N/A	Not Common	Not Unique	#N/A	#N/A
YGL248W	PDE1	#N/A	FALSE	#N/A	#N/A	#N/A	1.32958	0.042258	1.32958	In 12bp	Common to 8bp and 12bp	1.39397	1.39397	0.03285	In 12bp	Common to 8bp and 12bp	Not Common	Not Unique	#N/A	#N/A
YGR003W	CUL3	#N/A	FALSE	#N/A	#N/A	#N/A	#N/A	#N/A	FALSE	#N/A	#N/A	-1.23953	-1.23953	0.033198	In 12bp	Common to 8bp and 12bp	Not Common	Unique	YGR003W	Unique PLUS
YGR008C	STF2	#N/A	FALSE	#N/A	#N/A	#N/A	#N/A	#N/A	FALSE	#N/A	#N/A	2.18355	2.18355	0.00688799	In 12bp	Common to 8bp and 12bp	Not Common	Unique	YGR008C	Unique PLUS
YGR019W	UGA1	#N/A	FALSE	#N/A	#N/A	#N/A	1.58864	0.0329442	1.58864	In 12bp	Common to 8bp and 12bp	1.78159	1.78159	0.0236018	In 12bp	Common to 8bp and 12bp	Not Common	Not Unique	#N/A	#N/A
YGR021W	DPC29	#N/A	FALSE	#N/A	#N/A	#N/A	#N/A	#N/A	FALSE	#N/A	#N/A	1.41007	1.41007	0.0311392	In 12bp	Common to 8bp and 12bp	Not Common	Unique	YGR021W	Unique PLUS
YGR040W	KSS1	#N/A	FALSE	#N/A	#N/A	#N/A	1.22058	0.0455586	1.22058	Unique to 12bp	Unique to 12 bp	#N/A	FALSE	#N/A	#N/A	#N/A	Not Common	Not Unique	#N/A	#N/A
YGR042W	MTE1	#N/A	FALSE	#N/A	#N/A	#N/A	#N/A	#N/A	FALSE	#N/A	#N/A	1.21192	1.21192	0.0488422	Unique to 12bp	Unique to 12 bp	Not Common	Unique	YGR042W	Unique PLUS
YGR043C	NQM1	#N/A	FALSE	#N/A	#N/A	#N/A	2.13247	0.0387602	2.13247	In 12bp	Common to 8bp and 12bp	2.18303	2.18303	0.0254806	In 12bp	Common to 8bp and 12bp	Not Common	Not Unique	#N/A	#N/A
YGR052W	FMP48	#N/A	FALSE	#N/A	#N/A	#N/A	-1.58608	0.0471157	-1.58608	Unique to 8bp	Unique to 8bp	#N/A	FALSE	#N/A	#N/A	#N/A	Not Common	Not Unique	#N/A	#N/A
YGR055W	MUP1	#N/A	FALSE	#N/A	#N/A	#N/A	1.94288	0.0167609	1.94288	In 12bp	Common to 8bp and 12bp	2.18964	2.18964	0.00992566	In 12bp	Common to 8bp and 12bp	Not Common	Not Unique	#N/A	#N/A
YGR060W	ERG25	#N/A	FALSE	#N/A	#N/A	#N/A	#N/A	#N/A	FALSE	#N/A	#N/A	1.39498	1.39498	0.0277386	In 12bp	Common to 8bp and 12bp	Not Common	Unique	YGR060W	Unique PLUS
YGR062C	COX18	#N/A	FALSE	#N/A	#N/A	#N/A	#N/A	#N/A	FALSE	#N/A	#N/A	1.32013	1.32013	0.0436086	In 12bp	Common to 8bp and 12bp	Not Common	Unique	YGR062C	Unique PLUS
YGR065C	VHT1	#N/A	FALSE	#N/A	#N/A	#N/A	1.33741	0.0348598	1.33741	In 12bp	Common to 8bp and 12bp	#N/A	FALSE	#N/A	#N/A	#N/A	Not Common	Not Unique	#N/A	#N/A
YGR067C	YGR067C	#N/A	FALSE	#N/A	#N/A	#N/A	-1.79719	0.0302471	-1.79719	Unique to 8bp	Unique to 8bp	-2.02843	-2.02843	0.0196932	In 12bp	Common to 8bp and 12bp	Not Common	Not Unique	#N/A	#N/A
YGR080W	TWF1	#N/A	FALSE	#N/A	#N/A	#N/A	1.24287	0.048913	1.24287	Unique to 12bp	Unique to 12 bp	#N/A	FALSE	#N/A	#N/A	#N/A	Not Common	Not Unique	#N/A	#N/A
YGR086C	PIL1	#N/A	FALSE	#N/A	#N/A	#N/A	1.40046	0.0167609	1.40046	In 12bp	Common to 8bp and 12bp	1.49221	1.49221	0.0171902	In 12bp	Common to 8bp and 12bp	Not Common	Not Unique	#N/A	#N/A
YGR087C	PDC6	#N/A	FALSE	#N/A	#N/A	#N/A	2.03722	0.0384637	2.03722	In 12bp	Common to 8bp and 12bp	2.31111	2.31111	0.0338525	In 12bp	Common to 8bp and 12bp	Not Common	Not Unique	#N/A	#N/A
YGR088W	CTT1	#N/A	FALSE	#N/A	#N/A	#N/A	#N/A	#N/A	FALSE	#N/A	#N/A	2.21319	2.21319	0.0476956	Unique to 12bp	Unique to 12 bp	Not Common	Unique	YGR088W	Unique PLUS
YGR100W	MDR1	#N/A	FALSE	#N/A	#N/A	#N/A	1.24459	0.0420269	1.24459	In 12bp	Common to 8bp and 12bp	#N/A	FALSE	#N/A	#N/A	#N/A	Not Common	Not Unique	#N/A	#N/A
YGR108W	CLB1	#N/A	FALSE	#N/A	#N/A	#N/A	#N/A	#N/A	FALSE	#N/A	#N/A	-1.24365	-1.24365	0.0440989	Unique to 8bp	Unique to 8bp	Not Common	Unique	YGR108W	Unique PLUS
YGR109W-B	YGR109W-B	#N/A	FALSE	#N/A	#N/A	#N/A	-3.64008	0.0167609	-3.64008	In 12bp	Common to 8bp and 12bp	-6.23323	-6.23323	0.00194849	In 12bp	Common to 8bp and 12bp	Not Common	Not Unique	#N/A	#N/A
YGR111W	YGR111W	#N/A	FALSE	#N/A	#N/A	#N/A	1.29168	0.0259303	1.29168	In 12bp	Common to 8bp and 12bp	1.30077	1.30077	0.0392953	In 12bp	Common to 8bp and 12bp	Not Common	Not Unique	#N/A	#N/A
YGR130C	YGR130C	#N/A	FALSE	#N/A	#N/A	#N/A	1.40276	0.0302471	1.40276	In 12bp	Common to 8bp and 12bp	1.39646	1.39646	0.03285	In 12bp	Common to 8bp and 12bp	Not Common	Not Unique	#N/A	#N/A
YGR132C	PHB1	#N/A	FALSE	#N/A	#N/A	#N/A	#N/A	#N/A	FALSE	#N/A	#N/A	1.47421	1.47421	0.00581761	In 12bp	Common to 8bp and 12bp	Not Common	Unique	YGR132C	Unique PLUS
YGR135W	PRE9	#N/A	FALSE	#N/A	#N/A	#N/A	1.2775	0.0321334	1.2775	In 12bp	Common to 8bp and 12bp	1.26095	1.26095	0.0286262	In 12bp	Common to 8bp and 12bp	Not Common	Not Unique	#N/A	#N/A
YGR138C	TPO2	#N/A	FALSE	#N/A	#N/A	#N/A	-1.22817	0.0352746	-1.22817	In 12bp	Common to 8bp and 12bp	#N/A	FALSE	#N/A	#N/A	#N/A	Not Common	Not Unique	#N/A	#N/A
YGR141W	VPS62	#N/A	FALSE	#N/A	#N/A	#N/A	#N/A	#N/A	FALSE	#N/A	#N/A	1.26022	1.26022	0.0356799	In 12bp	Common to 8bp and 12bp	Not Common	Unique	#N/A	#N/A
YGR144W	THI4	#N/A	FALSE	#N/A	#N/A	#N/A	5.32221	0.0130744	5.32221	In 12bp	Common to 8bp and 12bp	12.9928	12.9928	0.0024536	In 12bp	Common to 8bp and 12bp	Not Common	Not Unique	#N/A	#N/A
YGR146C	ECL1	#N/A	FALSE	#N/A	#N/A	#N/A	#N/A	#N/A	FALSE	#N/A	#N/A	-1.32689	-1.32689	0.0222313	In 12bp	Common to 8bp and 12bp	Not Common	Unique	YGR146C	Unique PLUS
YGR155W	CYS4	#N/A	FALSE	#N/A	#N/A	#N/A	1.24258	0.0222211	1.24258	In 12bp	Common to 8bp and 12bp	1.21962	1.21962	0.040742	In 12bp	Common to 8bp and 12bp	Not Common	Not Unique	#N/A	#N/A
YGR157W	CHO2	#N/A	FALSE	#N/A	#N/A	#N/A	1.35433	0.0137565	1.35433	In 12bp	Common to 8bp and 12bp	#N/A	FALSE	#N/A	#N/A	#N/A	Not Common	Not Unique	#N/A	#N/A
YGR161C	RTS3	#N/A	FALSE	#N/A	#N/A	#N/A	1.52955	0.0370275	1.52955	In 12bp	Common to 8bp and 12bp	1.60969	1.60969	0.0188838	In 12bp	Common to 8bp and 12bp	Not Common	Not Unique	#N/A	#N/A
YGR161W-B	YGR161W-B	#N/A	FALSE	#N/A	#N/A	#N/A	1.3061	0.0400641	1.3061	Unique to 12bp	Unique to 12 bp	1.27608	1.27608	0.0311442	In 12bp	Common to 8bp and 12bp	Not Common	Not Unique	#N/A	#N/A
YGR173W	RBG2	#N/A	FALSE	#N/A	#N/A	#N/A	#N/A	#N/A	FALSE	#N/A	#N/A	-1.43641	-1.43641	0.0311442	In 12bp	Common to 8bp and 12bp	Not Common	Unique	YGR173W	Unique PLUS
YGR188C	BUB1	#N/A	FALSE	#N/A	#N/A	#N/A	#N/A	#N/A	FALSE	#N/A	#N/A	-1.25327	-1.25327	0.0332885	Unique to 8bp	Unique to 8bp	Not Common	Unique	YGR188C	Unique PLUS
YGR194C	XKS1	#N/A	FALSE	#N/A	#N/A	#N/A	1.47399	0.029571	1.47399	In 12bp	Common to 8bp and 12bp	1.52893	1.52893	0.0327672	In 12bp	Common to 8bp and 12bp	Not Common	Not Unique	#N/A	#N/A
YGR203W	YCH1	#N/A	FALSE	#N/A	#N/A	#N/A	#N/A	#N/A	FALSE	#N/A	#N/A	1.44459	1.44459	0.00785414	In 12bp	Common to 8bp and 12bp	Not Common	Unique	YGR203W	Unique PLUS
YGR204W	ADE3	#N/A	FALSE	#N/A	#N/A	#N/A	#N/A	#N/A	FALSE	#N/A	#N/A	1.31067	1.31067	0.0411236	In 12bp	Common to 8bp and 12bp	Not Common	Unique	#N/A	#N/A
YGR205W	TDA10	#N/A	FALSE	#N/A	#N/A	#N/A	#N/A	#N/A	FALSE	#N/A	#N/A	1.39889	1.39889	0.0138822	In 12bp	Common to 8bp and 12bp	Not Common	Unique	YGR205W	Unique PLUS
YGR207C	CIR1	#N/A	FALSE	#N/A	#N/A	#N/A	1.18389	0.0426407	1.18389	In 12bp	Common to 8bp and 12bp	#N/A	FALSE	#N/A	#N/A	#N/A	Not Common	Not Unique	#N/A	#N/A
YGR209C	TRX2	#N/A	FALSE	#N/A	#N/A	#N/A	1.51109	0.0261136	1.51109	In 12bp	Common to 8bp and 12bp	1.62554	1.62554	0.00909399	In 12bp	Common to 8bp and 12bp	Not Common	Not Unique	#N/A	#N/A
YGR224W	AZR1	#N/A	FALSE	#N/A	#N/A	#N/A	#N/A	#N/A	FALSE	#N/A	#N/A	1.48829	1.48829	0.035269	In 12bp	Common to 8bp and 12bp	Not Common	Unique	YGR224W	Unique PLUS
YGR231C	PHB2	#N/A	FALSE	#N/A	#N/A	#N/A	1.29812	0.0167609	1.29812	In 12bp	Common to 8bp and 12bp	1.52103	1.52103	0.00437587	In 12bp	Common to 8bp and 12bp	Not Common	Not Unique	#N/A	#N/A
YGR232W	NAS6	#N/A	FALSE	#N/A	#N/A	#N/A	1.28817	0.0384691	1.28817	In 12bp	Common to 8bp and 12bp	1.38092	1.38092	0.0201825	In 12bp	Common to 8bp and 12bp	Not Common	Not Unique	#N/A	#N/A
YGR235C	MIC26	#N/A	FALSE	#N/A	#N/A	#N/A	1.41817	0.0321612	1.41817	In 12bp	Common to 8bp and 12bp	1.63041	1.63041	0.00718059	In 12bp	Common to 8bp and 12bp	Not Common	Not Unique	#N/A	#N/A
YGR244C	LSC2	#N/A	FALSE	#N/A	#N/A	#N/A	1.61017	0.0130744	1.61017	In 12bp	Common to 8bp and 12bp	2.21432	2.21432	0.00194849	In 12bp	Common to 8bp and 12bp	Not Common	Not Unique	#N/A	#N/A
YGR248W	SOL4	2.6212	2.6212	0.0410604	In 12bp	Common to 8bp and 12bp	1.72767	0.0417498	1.72767	In 12bp	Common to 8bp and 12bp	1.89098	1.89098	0.0149191	In 12bp	Common to 8bp and 12bp	Common	Not Unique	#N/A	#N/A
YGR250C	RIE1	#N/A	FALSE	#N/A	#N/A	#N/A	#N/A	#N/A	FALSE	#N/A	#N/A	1.3818	1.3818	0.0132166	In 12bp	Common to 8bp and 12bp	Not Common	Unique	YGR250C	Unique PLUS
YGR253C	PUP2	#N/A	FALSE	#N/A	#N/A	#N/A	1.31463	0.041523	1.31463	In 12bp	Common to 8bp and 12bp	1.45669	1.45669	0.0114873	In 12bp	Common to 8bp and 12bp	Not Common	Not Unique	#N/A	#N/A
YGR255C	COQ6	1.42728	1.42728	0.0491294	Unique to 8bp	Unique to 8bp	#N/A	#N/A	FALSE	#N/A	#N/A	1.43204	1.43204	0.00782496	In 12bp	Common to 8bp and 12bp	Not Common	Not Unique	#N/A	#N/A
YGR256W	GND2	#N/A	FALSE	#N/A	#N/A	#N/A	#N/A	#N/A	FALSE	#N/A	#N/A	2.10263	2.10263	0.0216125	Unique to 12bp	Unique to 12 bp	Not Common	Unique	#N/A	#N/A
YGR257C	MTM1	#N/A	FALSE	#N/A	#N/A	#N/A	1.25139	0.0346488	1.25139	In 12bp	Common to 8bp and 12bp	#N/A	FALSE	#N/A	#N/A	#N/A	Not Common	Not Unique	#N/A	#N/A
YGR260W	TNA1	4.95978	4.95978	0.00804622	In 12bp	Common to 8bp and 12bp	3.52588	0.0123242	3.52588	In 12bp	Common to 8bp and 12bp	6.16222	6.16222	0.00128597	In 12bp	Common to 8bp and 12bp	Common	Not Unique	#N/A	#N/A
YGR264C	MES1	#N/A	FALSE	#N/A	#N/A	#N/A	#N/A	#N/A	FALSE	#N/A	#N/A	-1.36583	-1.36583	0.0473233	In 12bp	Common to 8bp and 12bp	Not Common	Unique	YGR264C	Unique PLUS
YGR266W	YGR266W	#N/A	FALSE	#N/A	#N/A	#N/A	1.35932	0.0131955	1.35932	In 12bp	Common to 8bp and 12bp	1.48173	1.48173	0.00612324	In 12bp	Common to 8bp and 12bp	Not Common	Not Unique	#N/A	#N/A
YGR268C	HUA1	#N/A	FALSE	#N/A	#N/A	#N/A	#N/A	#N/A	FALSE	#N/A	#N/A	1.48387	1.48387	0.0365314	In 12bp	Common to 8bp and 12bp	Not Common	Unique	#N/A	#N/A
YGR279C	SCW4	#N/A	FALSE	#N/A	#N/A	#N/A	1.391	0.0204198	1.391	In 12bp	Common to 8bp and 12bp	1.38057	1.38057	0.0347974	In 12bp	Common to 8bp and 12bp	Not Common	Not Unique	#N/A	#N/A
YGR282C	BGL2	#N/A	FALSE	#N/A	#N/A	#N/A	1.22694	0.0389671	1.22694	In 12bp	Common to 8bp and 12bp	1.29696	1.29696	0.0322819	In 12bp	Common to 8bp and 12bp	Not Common	Not Unique	#N/A	#N/A
YGR287C	IMA1	#N/A	FALSE	#N/A	#N/A	#N/A	1.34761	0.0316499	1.34761	In 12bp	Common to 8bp and 12bp	#N/A	FALSE	#N/A	#N/A	#N/A	Not Common	Not Unique	#N/A	#N/A
YHL004W	MRP4	#N/A	FALSE	#N/A	#N/A	#N/A	#N/A	#N/A	FALSE	#N/A	#N/A	1.52514	1.52514	0.0136014	In 12bp	Common to 8bp and 12bp	Not Common	Unique	YHL004W	Unique PLUS
YHL008C	YHL008C	#N/A	FALSE	#N/A	#N/A	#N/A	#N/A	#N/A	FALSE	#N/A	#N/A	1.80376	1.80376	0.0222313	In 12bp	Common to 8bp and 12bp	Not Common	Unique	YHL008C	Unique PLUS
YHL020C	OPI1	#N/A	FALSE	#N/A	#N/A	#N/A	1.51661	0.0169288	1.51661	In 12bp	Common to 8bp and 12bp	1.37106	1.37106	0.037239	In 12bp	Common to 8bp and 12bp	Not Common	Not Unique	#N/A	#N/A
YHL022C	SPO11	#N/A	FALSE	#N/A	#N/A	#N/A	-1.63775	0.0493761	-1.63775	Unique to 8bp	Unique to 8bp	-1.91829	-1.91829	0.0305093	Unique to 8bp	Unique to 8bp	Not Common	Not Unique	#N/A	#N/A
YHL025W	SNF6	#N/A	FALSE	#N/A	#N/A	#N/A	#N/A	#N/A	FALSE	#N/A	#N/A	1.28024	1.28024	0.0282756	In 12bp	Common to 8bp and 12bp	Not Common	Unique	YHL025W	Unique PLUS
YHL026C	YHL026C	#N/A	FALSE	#N/A	#N/A	#N/A	-1.32056	0.046149	-1.32056	In 12bp	Common to 8bp and 12bp	-1.32912	-1.32912	0.0411872	In 12bp	Common to 8bp and 12bp	Not Common	Not Unique	#N/A	#N/A
YHL027W	RIM101	#N/A	FALSE	#N/A	#N/A	#N/A	1.24352	0.0493093	1.24352	In 12bp	Common to 8bp and 12bp	#N/A	FALSE	#N/A	#N/A	#N/A	Not Common	Not Unique	#N/A	#N/A
YHL030W	ECM29	#N/A	FALSE	#N/A	#N/A	#N/A	1.30237	0.0409261	1.30237	In 12bp	Common to 8bp and 12bp	1.29153	1.29153	0.0475237	In 12bp	Common to 8bp and 12bp	Not Common	Not Unique	#N/A	#N/A
YHL031C	GOS1	#N/A	FALSE	#N/A	#N/A	#N/A	1.17599	0.0491892	1.17599	In 12bp	Common to 8bp and 12bp	#N/A	FALSE	#N/A	#N/A	#N/A	Not Common	Not Unique	#N/A	#N/A
YHL032C	GUT1	#N/A	FALSE	#N/A	#N/A	#N/A	1.39873	0.0222211	1.39873	In 12bp	Common to 8bp and 12bp	1.31742	1.31742	0.0200663	In 12bp	Common to 8bp and 12bp	Not Common	Not Unique	#N/A	#N/A
YHL033C	RPL8A	#N/A	FALSE	#N/A	#N/A	#N/A	#N/A	#N/A	FALSE	#N/A	#N/A	-1.33582	-1.33582	0.0416249	In 12bp	Common to 8bp and 12bp	Not Common	Unique	YHL033C	Unique PLUS
YHL034C	SBP1	#N/A	FALSE	#N/A	#N/A	#N/A	1.24324	0.0265921	1.24324	In 12bp	Common to 8bp and 12bp	1.31938	1.31938	0.0148898	In 12bp	Common to 8bp and 12bp	Not Common	Not Unique	#N/A	#N/A
YHL039W	EFM1	#N/A	FALSE	#N/A	#N/A	#N/A	#N/A	#N/A	FALSE	#N/A	#N/A	-1.38845	-1.38845	0.0195593	In 12bp	Common to 8bp and 12bp	Not Common	Unique	YHL039W	Unique PLUS
YHL050C	YHL050C	#N/A	FALSE	#N/A	#N/A	#N/A	1.37877	0.0242868	1.37877	In 12bp	Common to 8bp and 12bp	1.45101	1.45101	0.0156243	In 12bp	Common to 8bp and 12bp	Not Common	Not Unique	#N/A	#N/A
YHR001W-A	QCR10	#N/A	FALSE	#N/A	#N/A	#N/A	#N/A	#N/A	FALSE	#N/A	#N/A	1.91648	1.91648	0.0449249	In 12bp	Common to 8bp and 12bp	Not Common	Unique	YHR001W-A	Unique PLUS
YHR006W	STP2	#N/A	FALSE	#N/A	#N/A	#N/A	1.27118	0.0426407	1.27118	In 12bp	Common to 8bp and 12bp	#N/A	FALSE	#N/A	#N/A	#N/A	Not Common	Not Unique	#N/A	#N/A
YHR008C	SOD2	#N/A	FALSE	#N/A	#N/A	#N/A	1.34514	0.0398579	1.34514	In 12bp	Common to 8bp and 12bp	1.67428	1.67428	0.00495844	In 12bp	Common to 8bp and 12bp	Not Common	Not Unique	#N/A	#N/A
YHR010W	RPL27A	#N/A	FALSE	#N/A	#N/A	#N/A	-1.49787	0.04319	-1.49787	In 12bp	Common to 8bp and 12bp	-1.55731	-1.55731	0.0466983	In 12bp	Common to 8bp and 12bp	Not Common	Not Unique	#N/A	#N/A
YHR011W	DIA4	#N/A	FALSE	#N/A	#N/A	#N/A	#N/A	#N/A	FALSE	#N/A	#N/A	1.33814	1.33814	0.0222939	In 12bp	Common to 8bp and 12bp	Not Common	Unique	YHR011W	Unique PLUS
YHR016C	YSC84	#N/A	FALSE	#N/A	#N/A	#N/A	1.68519	0.0304885	1.68519	In 12bp	Common to 8bp and 12bp	1.79612	1.79612	0.0207848	In 12bp	Common to 8bp and 12bp	Not Common	Not Unique	#N/A	#N/A
YHR021C	RPS27B	#N/A	FALSE	#N/A	#N/A	#N/A	#N/A	#N/A	FALSE	#N/A	#N/A	-1.39022	-1.39022	0.0432097	In 12bp	Common to 8bp and 12bp	Not Common	Unique	YHR021C	Unique PLUS
YHR021W-A	ECM12	#N/A	FALSE	#N/A	#N/A	#N/A	#N/A	#N/A	FALSE	#N/A	#N/A	1.62092	1.62092	0.0411236	Unique to 8bp	Unique to 8bp	Not Common	Unique	YHR021W-A	Unique PLUS
YHR026W	VMA16	#N/A	FALSE	#N/A	#N/A	#N/A	#N/A	#N/A	FALSE	#N/A	#N/A	1.19892	1.19892	0.0489628	In 12bp	Common to 8bp and 12bp	Not Common	Unique	YHR026W	Unique PLUS
YHR028C	DAP2	#N/A	FALSE	#N/A	#N/A	#N/A	1.22996	0.0453284	1.22996	Unique to 12bp	Unique to 12 bp	#N/A	FALSE	#N/A	#N/A	#N/A	Not Common	Not Unique	#N/A	#N/A
YHR030C	SLT2	#N/A	FALSE	#N/A	#N/A	#N/A	1.26445	0.0290542	1.26445	In 12bp	Common to 8bp and 12bp	#N/A	FALSE	#N/A	#N/A	#N/A	Not Common	Not Unique	#N/A	#N/A
YHR037W	PUT2	#N/A	FALSE	#N/A	#N/A	#N/A	1.52287	0.0130744	1.52287	In 12bp	Common to 8bp and 12bp	1.72928	1.72928	0.00718059	In 12bp	Common to 8bp and 12bp	Not Common	Not Unique	#N/A	#N/A
YHR041C	SRB2	#N/A	FALSE	#N/A	#N/A	#N/A	1.24685	0.0483478	1.24685	Unique to 12bp	Unique to 12 bp	#N/A	FALSE	#N/A	#N/A	#N/A	Not Common	Not Unique	#N/A	#N/A
YHR043C	DOG2	#N/A	FALSE	#N/A	#N/A	#N/A	1.29176	0.0351842	1.29176	In 12bp	Common to 8bp and 12bp	1.48772	1.48772	0.00688799	In 12bp	Common to 8bp and 12bp	Not Common	Not Unique	#N/A	#N/A
YHR044C	DOG1	#N/A	FALSE	#N/A	#N/A	#N/A	#N/A	#N/A	FALSE	#N/A	#N/A	1.4261	1.4261	0.00695306	In 12bp	Common to 8bp and 12bp	Not Common	Unique	YHR044C	Unique PLUS
YHR048W	YHK8	#N/A	FALSE	#N/A	#N/A	#N/A	-1.43411	0.0499012	-1.43411	In 12bp	Common to 8bp and 12bp	-1.43321	-1.43321	0.00571562	In 12bp	Common to 8bp and 12bp	Not Common	Not Unique	#N/A	#N/A
YHR049W	FSH1	#N/A	FALSE	#N/A	#N/A	#N/A	#N/A	#N/A	FALSE	#N/A	#N/A	1.25562	1.25562	0.0477224	In 12bp	Common to 8bp and 12bp	Not Common	Unique	YHR049W	Unique PLUS
YHR050W	SMF2	#N/A	FALSE	#N/A	#N/A	#N/A	1.35567	0.0318979	1.35567	In 12bp	Common to 8bp and 12bp	#N/A	FALSE	#N/A	#N/A	#N/A	Not Common	Not Unique	#N/A	#N/A
YHR051W	COX6	#N/A	FALSE	#N/A	#N/A	#N/A	#N/A	#N/A	FALSE	#N/A	#N/A	1.82524	1.82524	0.0442846	In 12bp	Common to 8bp and 12bp	Not Common	Unique	YHR051W	Unique PLUS
YHR057C	CPR2	#N/A	FALSE	#N/A	#N/A	#N/A	1.29244	0.0216871	1.29244	In 12bp	Common to 8bp and 12bp	1.44249	1.44249	0.00705204	In 12bp	Common to 8bp and 12bp	Not Common	Not Unique	#N/A	#N/A
YHR080C	LAM4	#N/A	FALSE	#N/A	#N/A	#N/A	1.28972	0.0420269	1.28972	In 12bp	Common to 8bp and 12bp	1.3178	1.3178	0.0270664	In 12bp	Common to 8bp and 12bp	Not Common	Not Unique	#N/A	#N/A
YHR083W	SAM35	#N/A	FALSE	#N/A	#N/A	#N/A	#N/A	#N/A	FALSE	#N/A	#N/A	1.23705	1.23705	0.0263241	In 12bp	Common to 8bp and 12bp	Not Common	Unique	#N/A	#N/A
YHR086W	NAM8	#N/A	FALSE	#N/A	#N/A	#N/A	#N/A	#N/A	FALSE	#N/A	#N/A	1.23182	1.23182	0.0348243	In 12bp	Common to 8bp and 12bp	Not Common	Unique	YHR086W	Unique PLUS
YHR087W	RTC3	#N/A	FALSE	#N/A	#N/A	#N/A	1.86391	0.0222211	1.86391	In 12bp	Common to 8bp and 12bp	2.76556	2.76556	0.0121482	In 12bp	Common to 8bp and 12bp	Not Common	Not Unique	#N/A	#N/A
YHR092C	HXT4	#N/A	FALSE	#N/A	#N/A	#N/A	1.49611	0.0130744	1.49611	In 12bp	Common to 8bp and 12bp	#N/A	FALSE	#N/A	#N/A	#N/A	Not Common	Not Unique	#N/A	#N/A
YHR094C	HXT1	#N/A	FALSE	#N/A	#N/A	#N/A	1.26854	0.0202811	1.26854	In 12bp	Common to 8bp and 12bp	1.3129	1.3129	0.0233427	In 12bp	Common to 8bp and 12bp	Not Common	Not Unique	#N/A	#N/A
YHR104W	GRE3	#N/A	FALSE	#N/A	#N/A	#N/A	1.91036	0.0247814	1.91036	In 12bp	Common to 8bp and 12bp	2.17983	2.17983	0.0172877	In 12bp	Common to 8bp and 12bp	Not Common	Not Unique	#N/A	#N/A
YHR110W	ERP5	#N/A	FALSE	#N/A	#N/A	#N/A	#N/A	#N/A	FALSE	#N/A	#N/A	1.23028	1.23028	0.048768	Unique to 8bp	Unique to 8bp	Not Common	Unique	YHR110W	Unique PLUS
YHR112C	YHR112C	#N/A	FALSE	#N/A	#N/A	#N/A	1.60064	0.0305787	1.60064	In 12bp	Common to 8bp and 12bp	1.75095	1.75095	0.0193063	In 12bp	Common to 8bp and 12bp	Not Common	Not Unique	#N/A	#N/A
YHR113W	APE4	#N/A	FALSE	#N/A	#N/A	#N/A	#N/A	#N/A	FALSE	#N/A	#N/A	1.32083	1.32083	0.0148898	In 12bp	Common to 8bp and 12bp	Not Common	Unique	YHR113W	Unique PLUS
YHR116W	COX23	#N/A	FALSE	#N/A	#N/A	#N/A	#N/A	#N/A	FALSE	#N/A	#N/A	1.44764	1.44764	0.0411872	In 12bp	Common to 8bp and 12bp	Not Common	Unique	YHR116W	Unique PLUS
YHR137W	ARO9	#N/A	FALSE	#N/A	#N/A	#N/A	#N/A	#N/A	FALSE	#N/A	#N/A	5.71658	5.71658	0.0386974	In 12bp	Common to 8bp and 12bp	Not Common	Unique	YHR137W	Unique PLUS
YHR141C	RPL42B	#N/A	FALSE	#N/A	#N/A	#N/A	-1.5125	0.0393967	-1.5125	In 12bp	Common to 8bp and 12bp	-1.74098	-1.74098	0.0188838	In 12bp	Common to 8bp and 12bp	Not Common	Not Unique	#N/A	#N/A
YHR161C	YAP1801	#N/A	FALSE	#N/A	#N/A	#N/A	1.48093	0.041523	1.48093	In 12bp	Common to 8bp and 12bp	#N/A	FALSE	#N/A	#N/A	#N/A	Not Common	Not Unique	#N/A	#N/A
YHR162W	MPC2	#N/A	FALSE	#N/A	#N/A	#N/A	#N/A	#N/A	FALSE	#N/A	#N/A	1.32857	1.32857	0.0302358	In 12bp	Common to 8bp and 12bp	Not Common	Unique	#N/A	#N/A
YHR175W	CTR2	#N/A	FALSE	#N/A	#N/A	#N/A	1.39801	0.0326194	1.39801	In 12bp	Common to 8bp and 12bp	#N/A	FALSE	#N/A	#N/A	#N/A	Not Common	Not Unique	#N/A	#N/A
YHR176W	FMO1	#N/A	FALSE	#N/A	#N/A	#N/A	1.89855	0.0130744	1.89855	In 12bp	Common to 8bp and 12bp	2.43645	2.43645	0.00381645	In 12bp	Common to 8bp and 12bp	Not Common	Not Unique	#N/A	#N/A
YHR180W	YHR180W	#N/A	FALSE	#N/A	#N/A	#N/A	#N/A	#N/A	FALSE	#N/A	#N/A	1.42627	1.42627	0.0172657	In 12bp	Common to 8bp and 12bp	Not Common	Unique	YHR180W	Unique PLUS
YHR190W	ERG9	#N/A	FALSE	#N/A	#N/A	#N/A	1.26501	0.0159707	1.26501	In 12bp	Common to 8bp and 12bp	1.34521	1.34521	0.010584	In 12bp	Common to 8bp and 12bp	Not Common	Not Unique	#N/A	#N/A
YHR198C	AIM18	#N/A	FALSE	#N/A	#N/A	#N/A	#N/A	#N/A	FALSE	#N/A	#N/A	1.36606	1.36606	0.0214441	In 12bp	Common to 8bp and 12bp	Not Common	Unique	YHR198C	Unique PLUS
YHR200W	RPN10	#N/A	FALSE	#N/A	#N/A	#N/A	1.46757	0.046149	1.46757	In 12bp	Common to 8bp and 12bp	#N/A	FALSE	#N/A	#N/A	#N/A	Not Common	Not Unique	#N/A	#N/A
YHR208W	BAT1	#N/A	FALSE	#N/A	#N/A	#N/A	#N/A	#N/A	FALSE	#N/A	#N/A	1.3432	1.3432	0.0170991	In 12bp	Common to 8bp and 12bp	Not Common	Unique	YHR208W	Unique PLUS
YHR209W	CRG1	#N/A	FALSE	#N/A	#N/A	#N/A	1.33568	0.0449649	1.33568	In 12bp	Common to 8bp and 12bp	#N/A	FALSE	#N/A	#N/A	#N/A	Not Common	Not Unique	#N/A	#N/A
YHR211W	FLO5	#N/A	FALSE	#N/A	#N/A	#N/A	#N/A	#N/A	FALSE	#N/A	#N/A	-1.66576	-1.66576	0.0110543	In 12bp	Common to 8bp and 12bp	Not Common	Unique	YHR211W	Unique PLUS
YHR213W	YHR213W	#N/A	FALSE	#N/A	#N/A	#N/A	#N/A	#N/A	FALSE	#N/A	#N/A	-1.63608	-1.63608	0.0438595	Unique to 12bp	Unique to 12 bp	Not Common	Unique	YHR213W	Unique PLUS
YHR219W	YHR219W	#N/A	FALSE	#N/A	#N/A	#N/A	1.39631	0.01355	1.39631	In 12bp	Common to 8bp and 12bp	1.49537	1.49537	0.0112984	In 12bp	Common to 8bp and 12bp	Not Common	Not Unique	#N/A	#N/A
YIL007C	NAS2	#N/A	FALSE	#N/A	#N/A	#N/A	1.22533	0.0467815	1.22533	Unique to 8bp	Unique to 8bp	#N/A	FALSE	#N/A	#N/A	#N/A	Not Common	Not Unique	#N/A	#N/A
YIL009W	FAA3	#N/A	FALSE	#N/A	#N/A	#N/A	#N/A	#N/A	FALSE	#N/A	#N/A	-1.22268	-1.22268	0.0465958	Unique to 8bp	Unique to 8bp	Not Common	Unique	YIL009W	Unique PLUS
YIL010W	DOT5	#N/A	FALSE	#N/A	#N/A	#N/A	1.29239	0.0313783	1.29239	In 12bp	Common to 8bp and 12bp	#N/A	FALSE	#N/A	#N/A	#N/A	Not Common	Not Unique	#N/A	#N/A
YIL033C	BCY1	#N/A	FALSE	#N/A	#N/A	#N/A	1.38909	0.0332532	1.38909	In 12bp	Common to 8bp and 12bp	#N/A	FALSE	#N/A	#N/A	#N/A	Not Common	Not Unique	#N/A	#N/A
YIL041W	GVP36	#N/A	FALSE	#N/A	#N/A	#N/A	1.38941	0.0302471	1.38941	In 12bp	Common to 8bp and 12bp	1.43579	1.43579	0.0302358	In 12bp	Common to 8bp and 12bp	Not Common	Not Unique	#N/A	#N/A
YIL042C	PKP1	#N/A	FALSE	#N/A	#N/A	#N/A	#N/A	#N/A	FALSE	#N/A	#N/A	1.44015	1.44015	0.0473398	In 12bp	Common to 8bp and 12bp	Not Common	Unique	YIL042C	Unique PLUS
YIL045W	PIG2	#N/A	FALSE	#N/A	#N/A	#N/A	1.49844	0.039347	1.49844	Unique to 12bp	Unique to 12 bp	1.37261	1.37261	0.0461473	In 12bp	Common to 8bp and 12bp	Not Common	Not Unique	#N/A	#N/A
YIL046W	MET30	#N/A	FALSE	#N/A	#N/A	#N/A	1.56377	0.0211358	1.56377	In 12bp	Common to 8bp and 12bp	1.75799	1.75799	0.0114873	In 12bp	Common to 8bp and 12bp	Not Common	Not Unique	#N/A	#N/A
YIL062C	ARC15	#N/A	FALSE	#N/A	#N/A	#N/A	1.29272	0.0347474	1.29272	In 12bp	Common to 8bp and 12bp	1.34022	1.34022	0.0280986	In 12bp	Common to 8bp and 12bp	Not Common	Not Unique	#N/A	#N/A
YIL069C	RPS24B	#N/A	FALSE	#N/A	#N/A	#N/A	#N/A	#N/A	FALSE	#N/A	#N/A	-1.58534	-1.58534	0.0434799	In 12bp	Common to 8bp and 12bp	Not Common	Unique	YIL069C	Unique PLUS
YIL071C	PCI8	#N/A	FALSE	#N/A	#N/A	#N/A	#N/A	#N/A	FALSE	#N/A	#N/A	-1.25741	-1.25741	0.0488913	Unique to 8bp	Unique to 8bp	Not Common	Unique	YIL071C	Unique PLUS
YIL074C	SER33	#N/A	FALSE	#N/A	#N/A	#N/A	1.22186	0.0419819	1.22186	In 12bp	Common to 8bp and 12bp	1.26383	1.26383	0.0177097	In 12bp	Common to 8bp and 12bp	Not Common	Not Unique	#N/A	#N/A
YIL075C	RPN2	#N/A	FALSE	#N/A	#N/A	#N/A	1.2405	0.0404719	1.2405	In 12bp	Common to 8bp and 12bp	#N/A	FALSE	#N/A	#N/A	#N/A	Not Common	Not Unique	#N/A	#N/A
YIL077C	RCI37	#N/A	FALSE	#N/A	#N/A	#N/A	1.54518	0.0256023	1.54518	In 12bp	Common to 8bp and 12bp	1.60506	1.60506	0.0201825	In 12bp	Common to 8bp and 12bp	Not Common	Not Unique	#N/A	#N/A
YIL082W-A	YIL082W-A	#N/A	FALSE	#N/A	#N/A	#N/A	-3.58534	0.00985732	-3.58534	Unique to 8bp	Unique to 8bp	-3.50164	-3.50164	0.00773797	Unique to 8bp	Unique to 8bp	Not Common	Not Unique	#N/A	#N/A
YIL087C	AIM19	#N/A	FALSE	#N/A	#N/A	#N/A	#N/A	#N/A	FALSE	#N/A	#N/A	1.53367	1.53367	0.0387658	In 12bp	Common to 8bp and 12bp	Not Common	Unique	YIL087C	Unique PLUS
YIL093C	RSM25	#N/A	FALSE	#N/A	#N/A	#N/A	#N/A	#N/A	FALSE	#N/A	#N/A	1.47248	1.47248	0.0373595	In 12bp	Common to 8bp and 12bp	Not Common	Unique	YIL093C	Unique PLUS
YIL107C	PFK26	#N/A	FALSE	#N/A	#N/A	#N/A	1.39529	0.0370275	1.39529	In 12bp	Common to 8bp and 12bp	1.54696	1.54696	0.0188023	In 12bp	Common to 8bp and 12bp	Not Common	Not Unique	#N/A	#N/A
YIL111W	COX5B	#N/A	FALSE	#N/A	#N/A	#N/A	2.27543	0.0404719	2.27543	In 12bp	Common to 8bp and 12bp	3.12744	3.12744	0.0222313	In 12bp	Common to 8bp and 12bp	Not Common	Not Unique	#N/A	#N/A
YIL121W	QDR2	#N/A	FALSE	#N/A	#N/A	#N/A	1.45736	0.0167609	1.45736	In 12bp	Common to 8bp and 12bp	1.59413	1.59413	0.013923	In 12bp	Common to 8bp and 12bp	Not Common	Not Unique	#N/A	#N/A
YIL123W	SIM1	#N/A	FALSE	#N/A	#N/A	#N/A	#N/A	#N/A	FALSE	#N/A	#N/A	1.37352	1.37352	0.0282756	In 12bp	Common to 8bp and 12bp	Not Common	Unique	YIL123W	Unique PLUS
YIL125W	KGD1	#N/A	FALSE	#N/A	#N/A	#N/A	#N/A	#N/A	FALSE	#N/A	#N/A	1.46667	1.46667	0.0150096	In 12bp	Common to 8bp and 12bp	Not Common	Unique	YIL125W	Unique PLUS
YIL133C	RPL16A	#N/A	FALSE	#N/A	#N/A	#N/A	#N/A	#N/A	FALSE	#N/A	#N/A	-1.47831	-1.47831	0.0345667	In 12bp	Common to 8bp and 12bp	Not Common	Unique	YIL133C	Unique PLUS
YIL136W	OM45	#N/A	FALSE	#N/A	#N/A	#N/A	1.69402	0.0282671	1.69402	In 12bp	Common to 8bp and 12bp	2.06011	2.06011	0.00971394	In 12bp	Common to 8bp and 12bp	Not Common	Not Unique	#N/A	#N/A
YIL146C	ATG32	#N/A	FALSE	#N/A	#N/A	#N/A	1.27074	0.0302507	1.27074	In 12bp	Common to 8bp and 12bp	#N/A	FALSE	#N/A	#N/A	#N/A	Not Common	Not Unique	#N/A	#N/A
YIL148W	RPL40A	#N/A	FALSE	#N/A	#N/A	#N/A	#N/A	#N/A	FALSE	#N/A	#N/A	-1.55773	-1.55773	0.0459055	In 12bp	Common to 8bp and 12bp	Not Common	Unique	#N/A	#N/A
YIL153W	RRD1	#N/A	FALSE	#N/A	#N/A	#N/A	1.41224	0.028073	1.41224	In 12bp	Common to 8bp and 12bp	1.51653	1.51653	0.0182032	In 12bp	Common to 8bp and 12bp	Not Common	Not Unique	#N/A	#N/A
YIL154C	IMP2'	#N/A	FALSE	#N/A	#N/A	#N/A	1.63821	0.0317125	1.63821	In 12bp	Common to 8bp and 12bp	1.77873	1.77873	0.020992	In 12bp	Common to 8bp and 12bp	Not Common	Not Unique	#N/A	#N/A
YIL155C	GUT2	#N/A	FALSE	#N/A	#N/A	#N/A	3.18304	0.0123242	3.18304	In 12bp	Common to 8bp and 12bp	3.72298	3.72298	0.00695306	In 12bp	Common to 8bp and 12bp	Not Common	Not Unique	#N/A	#N/A
YIL157C	COA1	#N/A	FALSE	#N/A	#N/A	#N/A	#N/A	#N/A	FALSE	#N/A	#N/A	1.38271	1.38271	0.0101732	In 12bp	Common to 8bp and 12bp	Not Common	Unique	YIL157C	Unique PLUS
YIL162W	SUC2	#N/A	FALSE	#N/A	#N/A	#N/A	1.18251	0.0307891	1.18251	In 12bp	Common to 8bp and 12bp	1.1851	1.1851	0.0442846	In 12bp	Common to 8bp and 12bp	Not Common	Not Unique	#N/A	#N/A
YIL173W	VTH1	#N/A	FALSE	#N/A	#N/A	#N/A	#N/A	#N/A	FALSE	#N/A	#N/A	-2.28946	-2.28946	0.0318082	Unique to 12bp	Unique to 12 bp	Not Common	Unique	YIL173W	Unique PLUS
YIR003W	AIM21	#N/A	FALSE	#N/A	#N/A	#N/A	1.36328	0.018538	1.36328	In 12bp	Common to 8bp and 12bp	1.35252	1.35252	0.0302618	In 12bp	Common to 8bp and 12bp	Not Common	Not Unique	#N/A	#N/A
YIR006C	PAN1	#N/A	FALSE	#N/A	#N/A	#N/A	1.40806	0.0302471	1.40806	In 12bp	Common to 8bp and 12bp	1.39637	1.39637	0.0469499	In 12bp	Common to 8bp and 12bp	Not Common	Not Unique	#N/A	#N/A
YIR007W	EGH1	#N/A	FALSE	#N/A	#N/A	#N/A	1.47268	0.0459938	1.47268	Unique to 12bp	Unique to 12 bp	1.53035	1.53035	0.0488287	Unique to 12bp	Unique to 12 bp	Not Common	Not Unique	#N/A	#N/A
YIR016W	YIR016W	#N/A	FALSE	#N/A	#N/A	#N/A	1.32546	0.0461553	1.32546	In 12bp	Common to 8bp and 12bp	1.42136	1.42136	0.0365314	In 12bp	Common to 8bp and 12bp	Not Common	Not Unique	#N/A	#N/A
YIR017C	MET28	#N/A	FALSE	#N/A	#N/A	#N/A	1.77081	0.0167609	1.77081	In 12bp	Common to 8bp and 12bp	2.29921	2.29921	0.00595485	In 12bp	Common to 8bp and 12bp	Not Common	Not Unique	#N/A	#N/A
YIR018W	YAP5	#N/A	FALSE	#N/A	#N/A	#N/A	1.49963	0.0302471	1.49963	In 12bp	Common to 8bp and 12bp	#N/A	FALSE	#N/A	#N/A	#N/A	Not Common	Not Unique	#N/A	#N/A
YIR036C	IRC24	#N/A	FALSE	#N/A	#N/A	#N/A	1.67027	0.0321841	1.67027	In 12bp	Common to 8bp and 12bp	2.01802	2.01802	0.0150096	In 12bp	Common to 8bp and 12bp	Not Common	Not Unique	#N/A	#N/A
YIR037W	HYR1	#N/A	FALSE	#N/A	#N/A	#N/A	1.50453	0.0222211	1.50453	In 12bp	Common to 8bp and 12bp	1.53794	1.53794	0.0225281	In 12bp	Common to 8bp and 12bp	Not Common	Not Unique	#N/A	#N/A
YIR038C	GTT1	#N/A	FALSE	#N/A	#N/A	#N/A	1.49392	0.045677	1.49392	In 12bp	Common to 8bp and 12bp	1.56925	1.56925	0.0306958	In 12bp	Common to 8bp and 12bp	Not Common	Not Unique	#N/A	#N/A
YJL005W	CYR1	#N/A	FALSE	#N/A	#N/A	#N/A	#N/A	#N/A	FALSE	#N/A	#N/A	1.26519	1.26519	0.0359649	Unique to 12bp	Unique to 12 bp	Not Common	Unique	YJL005W	Unique PLUS
YJL020C	BBC1	#N/A	FALSE	#N/A	#N/A	#N/A	1.50368	0.0320075	1.50368	In 12bp	Common to 8bp and 12bp	#N/A	FALSE	#N/A	#N/A	#N/A	Not Common	Not Unique	#N/A	#N/A
YJL025W	RRN7	#N/A	FALSE	#N/A	#N/A	#N/A	#N/A	#N/A	FALSE	#N/A	#N/A	-1.31092	-1.31092	0.041623	In 12bp	Common to 8bp and 12bp	Not Common	Unique	YJL025W	Unique PLUS
YJL042W	MHP1	#N/A	FALSE	#N/A	#N/A	#N/A	1.27949	0.036158	1.27949	In 12bp	Common to 8bp and 12bp	1.34529	1.34529	0.0311442	In 12bp	Common to 8bp and 12bp	Not Common	Not Unique	#N/A	#N/A
YJL045W	YJL045W	#N/A	FALSE	#N/A	#N/A	#N/A	#N/A	#N/A	FALSE	#N/A	#N/A	-2.65233	-2.65233	0.0136032	Unique to 8bp	Unique to 8bp	Not Common	Unique	YJL045W	Unique PLUS
YJL048C	UBX6	1.70244	1.70244	0.0381807	In 12bp	Common to 8bp and 12bp	#N/A	#N/A	FALSE	#N/A	#N/A	1.81293	1.81293	0.0024536	In 12bp	Common to 8bp and 12bp	Not Common	Not Unique	#N/A	#N/A
YJL052W	TDH1	#N/A	FALSE	#N/A	#N/A	#N/A	#N/A	#N/A	FALSE	#N/A	#N/A	2.87105	2.87105	0.0331514	In 12bp	Common to 8bp and 12bp	Not Common	Unique	#N/A	#N/A
YJL056C	ZAP1	#N/A	FALSE	#N/A	#N/A	#N/A	#N/A	#N/A	FALSE	#N/A	#N/A	1.53006	1.53006	0.00407416	In 12bp	Common to 8bp and 12bp	Not Common	Unique	#N/A	#N/A
YJL057C	IKS1	#N/A	FALSE	#N/A	#N/A	#N/A	1.35653	0.0431066	1.35653	Unique to 12bp	Unique to 12 bp	#N/A	FALSE	#N/A	#N/A	#N/A	Not Common	Not Unique	#N/A	#N/A
YJL058C	BIT61	#N/A	FALSE	#N/A	#N/A	#N/A	#N/A	#N/A	FALSE	#N/A	#N/A	-1.38384	-1.38384	0.0333994	In 12bp	Common to 8bp and 12bp	Not Common	Unique	YJL058C	Unique PLUS
YJL060W	BNA3	#N/A	FALSE	#N/A	#N/A	#N/A	1.47862	0.0302471	1.47862	In 12bp	Common to 8bp and 12bp	1.63557	1.63557	0.0234977	In 12bp	Common to 8bp and 12bp	Not Common	Not Unique	#N/A	#N/A
YJL062W-A	COA3	#N/A	FALSE	#N/A	#N/A	#N/A	1.4741	0.0401842	1.4741	In 12bp	Common to 8bp and 12bp	1.9067	1.9067	0.00382578	In 12bp	Common to 8bp and 12bp	Not Common	Not Unique	#N/A	#N/A
YJL063C	MRPL8	#N/A	FALSE	#N/A	#N/A	#N/A	#N/A	#N/A	FALSE	#N/A	#N/A	1.56973	1.56973	0.0105355	In 12bp	Common to 8bp and 12bp	Not Common	Unique	YJL063C	Unique PLUS
YJL066C	MPM1	#N/A	FALSE	#N/A	#N/A	#N/A	1.62365	0.0130744	1.62365	In 12bp	Common to 8bp and 12bp	1.85605	1.85605	0.00559656	In 12bp	Common to 8bp and 12bp	Not Common	Not Unique	#N/A	#N/A
YJL068C	YJL068C	#N/A	FALSE	#N/A	#N/A	#N/A	1.63137	0.0473084	1.63137	In 12bp	Common to 8bp and 12bp	1.85009	1.85009	0.0306617	In 12bp	Common to 8bp and 12bp	Not Common	Not Unique	#N/A	#N/A
YJL079C	PRY1	#N/A	FALSE	#N/A	#N/A	#N/A	2.86774	0.0443849	2.86774	In 12bp	Common to 8bp and 12bp	#N/A	FALSE	#N/A	#N/A	#N/A	Not Common	Not Unique	#N/A	#N/A
YJL082W	IML2	#N/A	FALSE	#N/A	#N/A	#N/A	1.42617	0.0167609	1.42617	In 12bp	Common to 8bp and 12bp	1.33358	1.33358	0.042811	In 12bp	Common to 8bp and 12bp	Not Common	Not Unique	#N/A	#N/A
YJL099W	CHS6	#N/A	FALSE	#N/A	#N/A	#N/A	1.2289	0.036158	1.2289	In 12bp	Common to 8bp and 12bp	#N/A	FALSE	#N/A	#N/A	#N/A	Not Common	Not Unique	#N/A	#N/A
YJL100W	LSB6	#N/A	FALSE	#N/A	#N/A	#N/A	1.55684	0.0130744	1.55684	In 12bp	Common to 8bp and 12bp	1.956	1.956	0.00190877	In 12bp	Common to 8bp and 12bp	Not Common	Not Unique	#N/A	#N/A
YJL101C	GSH1	#N/A	FALSE	#N/A	#N/A	#N/A	1.41949	0.0216871	1.41949	In 12bp	Common to 8bp and 12bp	1.63523	1.63523	0.012069	In 12bp	Common to 8bp and 12bp	Not Common	Not Unique	#N/A	#N/A
YJL102W	MEF2	#N/A	FALSE	#N/A	#N/A	#N/A	1.37558	0.0131955	1.37558	In 12bp	Common to 8bp and 12bp	1.40036	1.40036	0.0115122	In 12bp	Common to 8bp and 12bp	Not Common	Not Unique	#N/A	#N/A
YJL112W	MDV1	#N/A	FALSE	#N/A	#N/A	#N/A	#N/A	#N/A	FALSE	#N/A	#N/A	1.37659	1.37659	0.0114873	In 12bp	Common to 8bp and 12bp	Not Common	Unique	YJL112W	Unique PLUS
YJL131C	AIM23	#N/A	FALSE	#N/A	#N/A	#N/A	1.29621	0.0488361	1.29621	Unique to 12bp	Unique to 12 bp	1.46849	1.46849	0.0106527	In 12bp	Common to 8bp and 12bp	Not Common	Not Unique	#N/A	#N/A
YJL133W	MRS3	#N/A	FALSE	#N/A	#N/A	#N/A	1.31758	0.0226534	1.31758	In 12bp	Common to 8bp and 12bp	1.34889	1.34889	0.0166073	In 12bp	Common to 8bp and 12bp	Not Common	Not Unique	#N/A	#N/A
YJL141C	YAK1	#N/A	FALSE	#N/A	#N/A	#N/A	1.41569	0.0336114	1.41569	In 12bp	Common to 8bp and 12bp	#N/A	FALSE	#N/A	#N/A	#N/A	Not Common	Not Unique	#N/A	#N/A
YJL143W	TIM17	#N/A	FALSE	#N/A	#N/A	#N/A	#N/A	#N/A	FALSE	#N/A	#N/A	1.38411	1.38411	0.0158955	In 12bp	Common to 8bp and 12bp	Not Common	Unique	YJL143W	Unique PLUS
YJL146W	IDS2	#N/A	FALSE	#N/A	#N/A	#N/A	1.26172	0.0308816	1.26172	In 12bp	Common to 8bp and 12bp	#N/A	FALSE	#N/A	#N/A	#N/A	Not Common	Not Unique	#N/A	#N/A
YJL151C	SNA3	#N/A	FALSE	#N/A	#N/A	#N/A	1.41999	0.0389552	1.41999	In 12bp	Common to 8bp and 12bp	1.43858	1.43858	0.0230211	In 12bp	Common to 8bp and 12bp	Not Common	Not Unique	#N/A	#N/A
YJL153C	INO1	#N/A	FALSE	#N/A	#N/A	#N/A	3.32503	0.0397031	3.32503	In 12bp	Common to 8bp and 12bp	#N/A	FALSE	#N/A	#N/A	#N/A	Not Common	Not Unique	#N/A	#N/A
YJL167W	ERG20	#N/A	FALSE	#N/A	#N/A	#N/A	1.27639	0.0250898	1.27639	In 12bp	Common to 8bp and 12bp	1.35103	1.35103	0.0141582	In 12bp	Common to 8bp and 12bp	Not Common	Not Unique	#N/A	#N/A
YJL172W	CPS1	#N/A	FALSE	#N/A	#N/A	#N/A	1.25396	0.0261136	1.25396	In 12bp	Common to 8bp and 12bp	1.30497	1.30497	0.0454345	In 12bp	Common to 8bp and 12bp	Not Common	Not Unique	#N/A	#N/A
YJL174W	KRE9	#N/A	FALSE	#N/A	#N/A	#N/A	1.32565	0.0307692	1.32565	In 12bp	Common to 8bp and 12bp	1.34375	1.34375	0.0354413	In 12bp	Common to 8bp and 12bp	Not Common	Not Unique	#N/A	#N/A
YJL180C	ATP12	#N/A	FALSE	#N/A	#N/A	#N/A	#N/A	#N/A	FALSE	#N/A	#N/A	1.46474	1.46474	0.0305093	In 12bp	Common to 8bp and 12bp	Not Common	Unique	YJL180C	Unique PLUS
YJL191W	RPS14B	#N/A	FALSE	#N/A	#N/A	#N/A	#N/A	#N/A	FALSE	#N/A	#N/A	-1.38731	-1.38731	0.0341479	In 12bp	Common to 8bp and 12bp	Not Common	Unique	YJL191W	Unique PLUS
YJL196C	ELO1	#N/A	FALSE	#N/A	#N/A	#N/A	#N/A	#N/A	FALSE	#N/A	#N/A	1.32362	1.32362	0.0176235	In 12bp	Common to 8bp and 12bp	Not Common	Unique	YJL196C	Unique PLUS
YJL210W	PEX2	#N/A	FALSE	#N/A	#N/A	#N/A	1.63086	0.0222211	1.63086	In 12bp	Common to 8bp and 12bp	1.79269	1.79269	0.0168524	In 12bp	Common to 8bp and 12bp	Not Common	Not Unique	#N/A	#N/A
YJL214W	HXT8	-3.0459	-3.0459	0.042172	Unique to 8bp	Unique to 8bp	#N/A	#N/A	FALSE	#N/A	#N/A	-3.90494	-3.90494	0.00337366	In 12bp	Common to 8bp and 12bp	Not Common	Not Unique	#N/A	#N/A
YJL216C	IMA5	#N/A	FALSE	#N/A	#N/A	#N/A	-1.75703	0.0368309	-1.75703	Unique to 12bp	Unique to 12 bp	-1.95207	-1.95207	0.0440989	In 12bp	Common to 8bp and 12bp	Not Common	Not Unique	#N/A	#N/A
YJL222W	VTH2	#N/A	FALSE	#N/A	#N/A	#N/A	#N/A	#N/A	FALSE	#N/A	#N/A	1.21698	1.21698	0.0356551	Unique to 12bp	Unique to 12 bp	Not Common	Unique	YJL222W	Unique PLUS
YJL225C	YJL225C	#N/A	FALSE	#N/A	#N/A	#N/A	#N/A	#N/A	FALSE	#N/A	#N/A	1.43895	1.43895	0.0147352	Unique to 12bp	Unique to 12 bp	Not Common	Unique	YJL225C	Unique PLUS
YJR003C	MRX12	#N/A	FALSE	#N/A	#N/A	#N/A	#N/A	#N/A	FALSE	#N/A	#N/A	-1.48397	-1.48397	0.0271671	In 12bp	Common to 8bp and 12bp	Not Common	Unique	#N/A	#N/A
YJR008W	MHO1	#N/A	FALSE	#N/A	#N/A	#N/A	1.78822	0.0302958	1.78822	In 12bp	Common to 8bp and 12bp	1.77442	1.77442	0.0436086	In 12bp	Common to 8bp and 12bp	Not Common	Not Unique	#N/A	#N/A
YJR010W	MET3	2.23552	2.23552	0.0193566	In 12bp	Common to 8bp and 12bp	1.8398	0.0130744	1.8398	In 12bp	Common to 8bp and 12bp	2.35716	2.35716	0.00288897	In 12bp	Common to 8bp and 12bp	Common	Not Unique	#N/A	#N/A
YJR019C	TES1	#N/A	FALSE	#N/A	#N/A	#N/A	#N/A	#N/A	FALSE	#N/A	#N/A	1.91665	1.91665	0.0131451	In 12bp	Common to 8bp and 12bp	Not Common	Unique	#N/A	#N/A
YJR025C	BNA1	#N/A	FALSE	#N/A	#N/A	#N/A	4.21956	0.0167609	4.21956	In 12bp	Common to 8bp and 12bp	7.35805	7.35805	0.00207826	In 12bp	Common to 8bp and 12bp	Not Common	Not Unique	#N/A	#N/A
YJR034W	PET191	#N/A	FALSE	#N/A	#N/A	#N/A	#N/A	#N/A	FALSE	#N/A	#N/A	1.65213	1.65213	0.0048905	In 12bp	Common to 8bp and 12bp	Not Common	Unique	YJR034W	Unique PLUS
YJR045C	SSC1	#N/A	FALSE	#N/A	#N/A	#N/A	#N/A	#N/A	FALSE	#N/A	#N/A	1.45002	1.45002	0.0195414	In 12bp	Common to 8bp and 12bp	Not Common	Unique	YJR045C	Unique PLUS
YJR047C	ANB1	#N/A	FALSE	#N/A	#N/A	#N/A	-1.58396	0.036158	-1.58396	In 12bp	Common to 8bp and 12bp	-1.60898	-1.60898	0.0180318	In 12bp	Common to 8bp and 12bp	Not Common	Not Unique	#N/A	#N/A
YJR048W	CYC1	#N/A	FALSE	#N/A	#N/A	#N/A	#N/A	#N/A	FALSE	#N/A	#N/A	2.56343	2.56343	0.039569	Unique to 12bp	Unique to 12 bp	Not Common	Unique	YJR048W	Unique PLUS
YJR053W	BFA1	#N/A	FALSE	#N/A	#N/A	#N/A	#N/A	#N/A	FALSE	#N/A	#N/A	-1.30382	-1.30382	0.0468803	In 12bp	Common to 8bp and 12bp	Not Common	Unique	YJR053W	Unique PLUS
YJR059W	PTK2	#N/A	FALSE	#N/A	#N/A	#N/A	1.35152	0.0226534	1.35152	In 12bp	Common to 8bp and 12bp	1.48239	1.48239	0.0170991	In 12bp	Common to 8bp and 12bp	Not Common	Not Unique	#N/A	#N/A
YJR061W	MNN14	#N/A	FALSE	#N/A	#N/A	#N/A	1.65065	0.0169288	1.65065	In 12bp	Common to 8bp and 12bp	1.79759	1.79759	0.0200708	In 12bp	Common to 8bp and 12bp	Not Common	Not Unique	#N/A	#N/A
YJR065C	ARP3	#N/A	FALSE	#N/A	#N/A	#N/A	1.34551	0.0349017	1.34551	In 12bp	Common to 8bp and 12bp	1.35201	1.35201	0.0437014	In 12bp	Common to 8bp and 12bp	Not Common	Not Unique	#N/A	#N/A
YJR073C	OPI3	#N/A	FALSE	#N/A	#N/A	#N/A	1.62375	0.0321334	1.62375	In 12bp	Common to 8bp and 12bp	#N/A	FALSE	#N/A	#N/A	#N/A	Not Common	Not Unique	#N/A	#N/A
YJR077C	MIR1	#N/A	FALSE	#N/A	#N/A	#N/A	#N/A	#N/A	FALSE	#N/A	#N/A	1.82064	1.82064	0.00641516	In 12bp	Common to 8bp and 12bp	Not Common	Unique	YJR077C	Unique PLUS
YJR078W	BNA2	7.72906	7.72906	0.00804622	In 12bp	Common to 8bp and 12bp	5.45946	0.0131955	5.45946	In 12bp	Common to 8bp and 12bp	8.96239	8.96239	0.0019244	In 12bp	Common to 8bp and 12bp	Common	Not Unique	#N/A	#N/A
YJR080C	AIM24	#N/A	FALSE	#N/A	#N/A	#N/A	1.35248	0.0248445	1.35248	In 12bp	Common to 8bp and 12bp	1.59699	1.59699	0.00992566	In 12bp	Common to 8bp and 12bp	Not Common	Not Unique	#N/A	#N/A
YJR096W	YJR096W	#N/A	FALSE	#N/A	#N/A	#N/A	1.30975	0.0426407	1.30975	In 12bp	Common to 8bp and 12bp	1.41042	1.41042	0.0333994	In 12bp	Common to 8bp and 12bp	Not Common	Not Unique	#N/A	#N/A
YJR100C	AIM25	#N/A	FALSE	#N/A	#N/A	#N/A	#N/A	#N/A	FALSE	#N/A	#N/A	1.2753	1.2753	0.0187809	In 12bp	Common to 8bp and 12bp	Not Common	Unique	YJR100C	Unique PLUS
YJR104C	SOD1	#N/A	FALSE	#N/A	#N/A	#N/A	#N/A	#N/A	FALSE	#N/A	#N/A	1.90578	1.90578	0.0331386	In 12bp	Common to 8bp and 12bp	Not Common	Unique	YJR104C	Unique PLUS
YJR105W	ADO1	#N/A	FALSE	#N/A	#N/A	#N/A	#N/A	#N/A	FALSE	#N/A	#N/A	1.31705	1.31705	0.0489181	In 12bp	Common to 8bp and 12bp	Not Common	Unique	YJR105W	Unique PLUS
YJR112W	NNF1	#N/A	FALSE	#N/A	#N/A	#N/A	1.28121	0.0390544	1.28121	In 12bp	Common to 8bp and 12bp	#N/A	FALSE	#N/A	#N/A	#N/A	Not Common	Not Unique	#N/A	#N/A
YJR113C	RSM7	#N/A	FALSE	#N/A	#N/A	#N/A	#N/A	#N/A	FALSE	#N/A	#N/A	1.4883	1.4883	0.0375275	In 12bp	Common to 8bp and 12bp	Not Common	Unique	YJR113C	Unique PLUS
YJR115W	YJR115W	-3.17329	-3.17329	0.00804622	In 12bp	Common to 8bp and 12bp	#N/A	#N/A	FALSE	#N/A	#N/A	-3.47923	-3.47923	0.00128597	In 12bp	Common to 8bp and 12bp	Not Common	Not Unique	#N/A	#N/A
YJR121W	ATP2	#N/A	FALSE	#N/A	#N/A	#N/A	1.5068	0.0167609	1.5068	In 12bp	Common to 8bp and 12bp	1.75838	1.75838	0.00610845	In 12bp	Common to 8bp and 12bp	Not Common	Not Unique	#N/A	#N/A
YJR122W	IBA57	#N/A	FALSE	#N/A	#N/A	#N/A	#N/A	#N/A	FALSE	#N/A	#N/A	1.21144	1.21144	0.0465433	In 12bp	Common to 8bp and 12bp	Not Common	Unique	YJR122W	Unique PLUS
YJR130C	STR2	#N/A	FALSE	#N/A	#N/A	#N/A	1.30521	0.0292462	1.30521	In 12bp	Common to 8bp and 12bp	#N/A	FALSE	#N/A	#N/A	#N/A	Not Common	Not Unique	#N/A	#N/A
YJR131W	MNS1	#N/A	FALSE	#N/A	#N/A	#N/A	1.16935	0.0493761	1.16935	In 12bp	Common to 8bp and 12bp	#N/A	FALSE	#N/A	#N/A	#N/A	Not Common	Not Unique	#N/A	#N/A
YJR137C	MET5	1.95142	1.95142	0.0106834	In 12bp	Common to 8bp and 12bp	#N/A	#N/A	FALSE	#N/A	#N/A	2.01011	2.01011	0.00337366	In 12bp	Common to 8bp and 12bp	Not Common	Not Unique	#N/A	#N/A
YJR144W	MGM101	#N/A	FALSE	#N/A	#N/A	#N/A	#N/A	#N/A	FALSE	#N/A	#N/A	1.27386	1.27386	0.0305667	In 12bp	Common to 8bp and 12bp	Not Common	Unique	YJR144W	Unique PLUS
YJR145C	RPS4A	#N/A	FALSE	#N/A	#N/A	#N/A	#N/A	#N/A	FALSE	#N/A	#N/A	-1.36407	-1.36407	0.0472675	Unique to 12bp	Unique to 12 bp	Not Common	Unique	YJR145C	Unique PLUS
YJR148W	BAT2	#N/A	FALSE	#N/A	#N/A	#N/A	1.63347	0.0131955	1.63347	In 12bp	Common to 8bp and 12bp	1.69743	1.69743	0.0184622	In 12bp	Common to 8bp and 12bp	Not Common	Not Unique	#N/A	#N/A
YJR149W	YJR149W	#N/A	FALSE	#N/A	#N/A	#N/A	1.62946	0.0315125	1.62946	In 12bp	Common to 8bp and 12bp	1.74072	1.74072	0.0222313	In 12bp	Common to 8bp and 12bp	Not Common	Not Unique	#N/A	#N/A
YJR155W	AAD10	#N/A	FALSE	#N/A	#N/A	#N/A	1.33006	0.0426407	1.33006	Unique to 8bp	Unique to 8bp	1.44055	1.44055	0.0431272	In 12bp	Common to 8bp and 12bp	Not Common	Not Unique	#N/A	#N/A
YJR156C	THI11	8.76583	8.76583	0.0106834	In 12bp	Common to 8bp and 12bp	11.588	0.00492829	11.588	In 12bp	Common to 8bp and 12bp	25.6645	25.6645	0.00116031	In 12bp	Common to 8bp and 12bp	Common	Not Unique	#N/A	#N/A
YJR159W	SOR1	#N/A	FALSE	#N/A	#N/A	#N/A	2.12305	0.0390208	2.12305	Unique to 8bp	Unique to 8bp	#N/A	FALSE	#N/A	#N/A	#N/A	Not Common	Not Unique	#N/A	#N/A
YKL001C	MET14	1.83147	1.83147	0.0234588	In 12bp	Common to 8bp and 12bp	1.463	0.0242868	1.463	In 12bp	Common to 8bp and 12bp	1.87238	1.87238	0.00207826	In 12bp	Common to 8bp and 12bp	Common	Not Unique	#N/A	#N/A
YKL002W	DID4	#N/A	FALSE	#N/A	#N/A	#N/A	#N/A	#N/A	FALSE	#N/A	#N/A	1.23748	1.23748	0.040277	In 12bp	Common to 8bp and 12bp	Not Common	Unique	YKL002W	Unique PLUS
YKL007W	CAP1	#N/A	FALSE	#N/A	#N/A	#N/A	1.23906	0.0417498	1.23906	In 12bp	Common to 8bp and 12bp	#N/A	FALSE	#N/A	#N/A	#N/A	Not Common	Not Unique	#N/A	#N/A
YKL008C	LAC1	#N/A	FALSE	#N/A	#N/A	#N/A	-1.21152	0.0431787	-1.21152	In 12bp	Common to 8bp and 12bp	-1.23259	-1.23259	0.0242905	In 12bp	Common to 8bp and 12bp	Not Common	Not Unique	#N/A	#N/A
YKL016C	ATP7	#N/A	FALSE	#N/A	#N/A	#N/A	1.32132	0.0401276	1.32132	In 12bp	Common to 8bp and 12bp	1.51941	1.51941	0.0118636	In 12bp	Common to 8bp and 12bp	Not Common	Not Unique	#N/A	#N/A
YKL019W	RAM2	#N/A	FALSE	#N/A	#N/A	#N/A	1.23435	0.0426407	1.23435	In 12bp	Common to 8bp and 12bp	#N/A	FALSE	#N/A	#N/A	#N/A	Not Common	Not Unique	#N/A	#N/A
YKL034W	TUL1	#N/A	FALSE	#N/A	#N/A	#N/A	1.27918	0.0488361	1.27918	Unique to 12bp	Unique to 12 bp	#N/A	FALSE	#N/A	#N/A	#N/A	Not Common	Not Unique	#N/A	#N/A
YKL035W	UGP1	#N/A	FALSE	#N/A	#N/A	#N/A	#N/A	#N/A	FALSE	#N/A	#N/A	1.42393	1.42393	0.0207848	In 12bp	Common to 8bp and 12bp	Not Common	Unique	YKL035W	Unique PLUS
YKL046C	DCW1	#N/A	FALSE	#N/A	#N/A	#N/A	1.30195	0.0268698	1.30195	In 12bp	Common to 8bp and 12bp	1.37008	1.37008	0.0239417	In 12bp	Common to 8bp and 12bp	Not Common	Not Unique	#N/A	#N/A
YKL053C-A	MDM35	#N/A	FALSE	#N/A	#N/A	#N/A	#N/A	#N/A	FALSE	#N/A	#N/A	1.89104	1.89104	0.00705204	In 12bp	Common to 8bp and 12bp	Not Common	Unique	YKL053C-A	Unique PLUS
YKL062W	MSN4	#N/A	FALSE	#N/A	#N/A	#N/A	1.25746	0.0499012	1.25746	In 12bp	Common to 8bp and 12bp	1.55285	1.55285	0.00418297	In 12bp	Common to 8bp and 12bp	Not Common	Not Unique	#N/A	#N/A
YKL065C	YET1	#N/A	FALSE	#N/A	#N/A	#N/A	1.32993	0.041523	1.32993	In 12bp	Common to 8bp and 12bp	1.2958	1.2958	0.0457642	In 12bp	Common to 8bp and 12bp	Not Common	Not Unique	#N/A	#N/A
YKL067W	YNK1	#N/A	FALSE	#N/A	#N/A	#N/A	1.37478	0.0282671	1.37478	In 12bp	Common to 8bp and 12bp	1.5579	1.5579	0.0152568	In 12bp	Common to 8bp and 12bp	Not Common	Not Unique	#N/A	#N/A
YKL085W	MDH1	#N/A	FALSE	#N/A	#N/A	#N/A	1.63727	0.0131955	1.63727	In 12bp	Common to 8bp and 12bp	1.98311	1.98311	0.00407416	In 12bp	Common to 8bp and 12bp	Not Common	Not Unique	#N/A	#N/A
YKL094W	YJU3	#N/A	FALSE	#N/A	#N/A	#N/A	1.34405	0.0222211	1.34405	In 12bp	Common to 8bp and 12bp	1.32616	1.32616	0.0171902	In 12bp	Common to 8bp and 12bp	Not Common	Not Unique	#N/A	#N/A
YKL096W	CWP1	#N/A	FALSE	#N/A	#N/A	#N/A	1.29975	0.0237525	1.29975	In 12bp	Common to 8bp and 12bp	1.51959	1.51959	0.00407416	In 12bp	Common to 8bp and 12bp	Not Common	Not Unique	#N/A	#N/A
YKL103C	APE1	#N/A	FALSE	#N/A	#N/A	#N/A	2.08136	0.0477493	2.08136	In 12bp	Common to 8bp and 12bp	#N/A	FALSE	#N/A	#N/A	#N/A	Not Common	Not Unique	#N/A	#N/A
YKL104C	GFA1	#N/A	FALSE	#N/A	#N/A	#N/A	1.21466	0.0290542	1.21466	In 12bp	Common to 8bp and 12bp	#N/A	FALSE	#N/A	#N/A	#N/A	Not Common	Not Unique	#N/A	#N/A
YKL109W	HAP4	#N/A	FALSE	#N/A	#N/A	#N/A	#N/A	#N/A	FALSE	#N/A	#N/A	1.6606	1.6606	0.0222984	In 12bp	Common to 8bp and 12bp	Not Common	Unique	YKL109W	Unique PLUS
YKL112W	ABF1	#N/A	FALSE	#N/A	#N/A	#N/A	1.3316	0.0320629	1.3316	In 12bp	Common to 8bp and 12bp	1.4242	1.4242	0.023814	In 12bp	Common to 8bp and 12bp	Not Common	Not Unique	#N/A	#N/A
YKL113C	RAD27	#N/A	FALSE	#N/A	#N/A	#N/A	1.26548	0.0279308	1.26548	In 12bp	Common to 8bp and 12bp	1.33624	1.33624	0.0170991	In 12bp	Common to 8bp and 12bp	Not Common	Not Unique	#N/A	#N/A
YKL117W	SBA1	#N/A	FALSE	#N/A	#N/A	#N/A	#N/A	#N/A	FALSE	#N/A	#N/A	1.31785	1.31785	0.0396887	In 12bp	Common to 8bp and 12bp	Not Common	Unique	#N/A	#N/A
YKL120W	OAC1	#N/A	FALSE	#N/A	#N/A	#N/A	1.26379	0.0478699	1.26379	In 12bp	Common to 8bp and 12bp	1.2491	1.2491	0.0475678	In 12bp	Common to 8bp and 12bp	Not Common	Not Unique	#N/A	#N/A
YKL121W	DGR2	#N/A	FALSE	#N/A	#N/A	#N/A	#N/A	#N/A	FALSE	#N/A	#N/A	1.32009	1.32009	0.035269	In 12bp	Common to 8bp and 12bp	Not Common	Unique	YKL121W	Unique PLUS
YKL141W	SDH3	#N/A	FALSE	#N/A	#N/A	#N/A	#N/A	#N/A	FALSE	#N/A	#N/A	1.75933	1.75933	0.0348243	In 12bp	Common to 8bp and 12bp	Not Common	Unique	YKL141W	Unique PLUS
YKL142W	MRP8	#N/A	FALSE	#N/A	#N/A	#N/A	#N/A	#N/A	FALSE	#N/A	#N/A	1.57897	1.57897	0.0421717	In 12bp	Common to 8bp and 12bp	Not Common	Unique	YKL142W	Unique PLUS
YKL145W	RPT1	#N/A	FALSE	#N/A	#N/A	#N/A	1.3665	0.0417498	1.3665	In 12bp	Common to 8bp and 12bp	1.32613	1.32613	0.0457642	In 12bp	Common to 8bp and 12bp	Not Common	Not Unique	#N/A	#N/A
YKL146W	AVT3	#N/A	FALSE	#N/A	#N/A	#N/A	#N/A	#N/A	FALSE	#N/A	#N/A	1.33989	1.33989	0.0422492	In 12bp	Common to 8bp and 12bp	Not Common	Unique	YKL146W	Unique PLUS
YKL148C	SDH1	#N/A	FALSE	#N/A	#N/A	#N/A	#N/A	#N/A	FALSE	#N/A	#N/A	1.83292	1.83292	0.020992	In 12bp	Common to 8bp and 12bp	Not Common	Unique	YKL148C	Unique PLUS
YKL150W	MCR1	#N/A	FALSE	#N/A	#N/A	#N/A	1.49286	0.0130744	1.49286	In 12bp	Common to 8bp and 12bp	1.86605	1.86605	0.00190877	In 12bp	Common to 8bp and 12bp	Not Common	Not Unique	#N/A	#N/A
YKL151C	NNR2	#N/A	FALSE	#N/A	#N/A	#N/A	1.58388	0.0449649	1.58388	In 12bp	Common to 8bp and 12bp	1.63668	1.63668	0.0378906	In 12bp	Common to 8bp and 12bp	Not Common	Not Unique	#N/A	#N/A
YKL155C	RSM22	#N/A	FALSE	#N/A	#N/A	#N/A	#N/A	#N/A	FALSE	#N/A	#N/A	1.36099	1.36099	0.048778	Unique to 12bp	Unique to 12 bp	Not Common	Unique	YKL155C	Unique PLUS
YKL157W	APE2	#N/A	FALSE	#N/A	#N/A	#N/A	1.2876	0.0347474	1.2876	In 12bp	Common to 8bp and 12bp	1.34802	1.34802	0.0454345	In 12bp	Common to 8bp and 12bp	Not Common	Not Unique	#N/A	#N/A
YKL159C	RCN1	#N/A	FALSE	#N/A	#N/A	#N/A	1.32139	0.0431787	1.32139	Unique to 8bp	Unique to 8bp	1.42327	1.42327	0.0333994	In 12bp	Common to 8bp and 12bp	Not Common	Not Unique	#N/A	#N/A
YKL161C	KDX1	#N/A	FALSE	#N/A	#N/A	#N/A	1.37204	0.0260232	1.37204	In 12bp	Common to 8bp and 12bp	1.37848	1.37848	0.0338894	In 12bp	Common to 8bp and 12bp	Not Common	Not Unique	#N/A	#N/A
YKL164C	PIR1	#N/A	FALSE	#N/A	#N/A	#N/A	1.25805	0.0308414	1.25805	In 12bp	Common to 8bp and 12bp	1.22752	1.22752	0.0459055	In 12bp	Common to 8bp and 12bp	Not Common	Not Unique	#N/A	#N/A
YKL165C	MCD4	#N/A	FALSE	#N/A	#N/A	#N/A	1.2376	0.0222211	1.2376	In 12bp	Common to 8bp and 12bp	1.30605	1.30605	0.0112984	In 12bp	Common to 8bp and 12bp	Not Common	Not Unique	#N/A	#N/A
YKL170W	MRPL38	#N/A	FALSE	#N/A	#N/A	#N/A	#N/A	#N/A	FALSE	#N/A	#N/A	1.46383	1.46383	0.0492922	Unique to 12bp	Unique to 12 bp	Not Common	Unique	YKL170W	Unique PLUS
YKL175W	ZRT3	#N/A	FALSE	#N/A	#N/A	#N/A	1.53501	0.046149	1.53501	In 12bp	Common to 8bp and 12bp	#N/A	FALSE	#N/A	#N/A	#N/A	Not Common	Not Unique	#N/A	#N/A
YKL180W	RPL17A	#N/A	FALSE	#N/A	#N/A	#N/A	#N/A	#N/A	FALSE	#N/A	#N/A	-1.54464	-1.54464	0.0446004	In 12bp	Common to 8bp and 12bp	Not Common	Unique	YKL180W	Unique PLUS
YKL185W	ASH1	#N/A	FALSE	#N/A	#N/A	#N/A	1.24048	0.036158	1.24048	In 12bp	Common to 8bp and 12bp	1.26894	1.26894	0.0386206	In 12bp	Common to 8bp and 12bp	Not Common	Not Unique	#N/A	#N/A
YKL187C	FAT3	#N/A	FALSE	#N/A	#N/A	#N/A	1.32089	0.0390804	1.32089	Unique to 12bp	Unique to 12 bp	1.45607	1.45607	0.0222313	In 12bp	Common to 8bp and 12bp	Not Common	Not Unique	#N/A	#N/A
YKL188C	PXA2	#N/A	FALSE	#N/A	#N/A	#N/A	1.28264	0.0222211	1.28264	In 12bp	Common to 8bp and 12bp	1.36196	1.36196	0.0131451	In 12bp	Common to 8bp and 12bp	Not Common	Not Unique	#N/A	#N/A
YKL192C	ACP1	#N/A	FALSE	#N/A	#N/A	#N/A	#N/A	#N/A	FALSE	#N/A	#N/A	1.25586	1.25586	0.0489181	In 12bp	Common to 8bp and 12bp	Not Common	Unique	YKL192C	Unique PLUS
YKL193C	SDS22	#N/A	FALSE	#N/A	#N/A	#N/A	1.34843	0.0222211	1.34843	In 12bp	Common to 8bp and 12bp	1.34734	1.34734	0.0241817	In 12bp	Common to 8bp and 12bp	Not Common	Not Unique	#N/A	#N/A
YKL194C	MST1	1.61354	1.61354	0.0430224	Unique to 12bp	Unique to 12 bp	#N/A	#N/A	FALSE	#N/A	#N/A	1.77493	1.77493	0.00559656	In 12bp	Common to 8bp and 12bp	Not Common	Not Unique	#N/A	#N/A
YKL195W	MIA40	#N/A	FALSE	#N/A	#N/A	#N/A	1.335	0.0226534	1.335	In 12bp	Common to 8bp and 12bp	1.54891	1.54891	0.00489906	In 12bp	Common to 8bp and 12bp	Not Common	Not Unique	#N/A	#N/A
YKL198C	PTK1	#N/A	FALSE	#N/A	#N/A	#N/A	1.40195	0.0309051	1.40195	In 12bp	Common to 8bp and 12bp	1.45486	1.45486	0.0341232	In 12bp	Common to 8bp and 12bp	Not Common	Not Unique	#N/A	#N/A
YKL201C	MNN4	#N/A	FALSE	#N/A	#N/A	#N/A	1.47468	0.0302067	1.47468	In 12bp	Common to 8bp and 12bp	1.58526	1.58526	0.0131451	In 12bp	Common to 8bp and 12bp	Not Common	Not Unique	#N/A	#N/A
YKL210W	UBA1	#N/A	FALSE	#N/A	#N/A	#N/A	1.26273	0.0282708	1.26273	In 12bp	Common to 8bp and 12bp	#N/A	FALSE	#N/A	#N/A	#N/A	Not Common	Not Unique	#N/A	#N/A
YKL213C	DOA1	#N/A	FALSE	#N/A	#N/A	#N/A	1.2524	0.0370275	1.2524	In 12bp	Common to 8bp and 12bp	#N/A	FALSE	#N/A	#N/A	#N/A	Not Common	Not Unique	#N/A	#N/A
YKL216W	URA1	#N/A	FALSE	#N/A	#N/A	#N/A	#N/A	#N/A	FALSE	#N/A	#N/A	-1.89258	-1.89258	0.0473398	In 12bp	Common to 8bp and 12bp	Not Common	Unique	YKL216W	Unique PLUS
YKR001C	VPS1	#N/A	FALSE	#N/A	#N/A	#N/A	1.17977	0.0370275	1.17977	In 12bp	Common to 8bp and 12bp	#N/A	FALSE	#N/A	#N/A	#N/A	Not Common	Not Unique	#N/A	#N/A
YKR007W	MEH1	#N/A	FALSE	#N/A	#N/A	#N/A	1.29229	0.0279308	1.29229	In 12bp	Common to 8bp and 12bp	1.33203	1.33203	0.0263241	In 12bp	Common to 8bp and 12bp	Not Common	Not Unique	#N/A	#N/A
YKR016W	MIC60	#N/A	FALSE	#N/A	#N/A	#N/A	1.30615	0.0131955	1.30615	In 12bp	Common to 8bp and 12bp	1.4068	1.4068	0.00465747	In 12bp	Common to 8bp and 12bp	Not Common	Not Unique	#N/A	#N/A
YKR018C	YKR018C	#N/A	FALSE	#N/A	#N/A	#N/A	1.1859	0.0299168	1.1859	In 12bp	Common to 8bp and 12bp	#N/A	FALSE	#N/A	#N/A	#N/A	Not Common	Not Unique	#N/A	#N/A
YKR036C	CAF4	#N/A	FALSE	#N/A	#N/A	#N/A	#N/A	#N/A	FALSE	#N/A	#N/A	-1.26401	-1.26401	0.0350792	In 12bp	Common to 8bp and 12bp	Not Common	Unique	YKR036C	Unique PLUS
YKR041W	YKR041W	#N/A	FALSE	#N/A	#N/A	#N/A	-1.57346	0.02762	-1.57346	Unique to 12bp	Unique to 12 bp	-1.58088	-1.58088	0.0365314	In 12bp	Common to 8bp and 12bp	Not Common	Not Unique	#N/A	#N/A
YKR042W	UTH1	#N/A	FALSE	#N/A	#N/A	#N/A	1.34592	0.0346488	1.34592	In 12bp	Common to 8bp and 12bp	1.44151	1.44151	0.0318106	In 12bp	Common to 8bp and 12bp	Not Common	Not Unique	#N/A	#N/A
YKR046C	PLN1	#N/A	FALSE	#N/A	#N/A	#N/A	1.82237	0.0130744	1.82237	In 12bp	Common to 8bp and 12bp	2.15056	2.15056	0.0043799	In 12bp	Common to 8bp and 12bp	Not Common	Not Unique	#N/A	#N/A
YKR049C	FMP46	#N/A	FALSE	#N/A	#N/A	#N/A	1.61331	0.0318979	1.61331	In 12bp	Common to 8bp and 12bp	1.71915	1.71915	0.0255183	In 12bp	Common to 8bp and 12bp	Not Common	Not Unique	#N/A	#N/A
YKR058W	GLG1	#N/A	FALSE	#N/A	#N/A	#N/A	1.58254	0.0189029	1.58254	In 12bp	Common to 8bp and 12bp	1.53527	1.53527	0.0356025	In 12bp	Common to 8bp and 12bp	Not Common	Not Unique	#N/A	#N/A
YKR059W	TIF1	#N/A	FALSE	#N/A	#N/A	#N/A	-1.51388	0.0493761	-1.51388	In 12bp	Common to 8bp and 12bp	#N/A	FALSE	#N/A	#N/A	#N/A	Not Common	Not Unique	#N/A	#N/A
YKR065C	PAM17	#N/A	FALSE	#N/A	#N/A	#N/A	#N/A	#N/A	FALSE	#N/A	#N/A	1.29703	1.29703	0.0172657	In 12bp	Common to 8bp and 12bp	Not Common	Unique	YKR065C	Unique PLUS
YKR067W	GPT2	#N/A	FALSE	#N/A	#N/A	#N/A	1.45606	0.0222211	1.45606	In 12bp	Common to 8bp and 12bp	1.60846	1.60846	0.0119965	In 12bp	Common to 8bp and 12bp	Not Common	Not Unique	#N/A	#N/A
YKR069W	MET1	#N/A	FALSE	#N/A	#N/A	#N/A	1.35917	0.0167609	1.35917	In 12bp	Common to 8bp and 12bp	1.35348	1.35348	0.0218644	In 12bp	Common to 8bp and 12bp	Not Common	Not Unique	#N/A	#N/A
YKR075C	YKR075C	#N/A	FALSE	#N/A	#N/A	#N/A	1.56762	0.0315125	1.56762	In 12bp	Common to 8bp and 12bp	2.02533	2.02533	0.0145112	In 12bp	Common to 8bp and 12bp	Not Common	Not Unique	#N/A	#N/A
YKR080W	MTD1	#N/A	FALSE	#N/A	#N/A	#N/A	#N/A	#N/A	FALSE	#N/A	#N/A	-1.5754	-1.5754	0.0440989	In 12bp	Common to 8bp and 12bp	Not Common	Unique	YKR080W	Unique PLUS
YKR083C	DAD2	#N/A	FALSE	#N/A	#N/A	#N/A	-1.37143	0.046149	-1.37143	In 12bp	Common to 8bp and 12bp	#N/A	FALSE	#N/A	#N/A	#N/A	Not Common	Not Unique	#N/A	#N/A
YKR084C	HBS1	#N/A	FALSE	#N/A	#N/A	#N/A	1.19222	0.0445663	1.19222	In 12bp	Common to 8bp and 12bp	#N/A	FALSE	#N/A	#N/A	#N/A	Not Common	Not Unique	#N/A	#N/A
YKR089C	TGL4	#N/A	FALSE	#N/A	#N/A	#N/A	#N/A	#N/A	FALSE	#N/A	#N/A	1.33447	1.33447	0.0096618	In 12bp	Common to 8bp and 12bp	Not Common	Unique	YKR089C	Unique PLUS
YKR094C	RPL40B	#N/A	FALSE	#N/A	#N/A	#N/A	-1.57535	0.0222211	-1.57535	In 12bp	Common to 8bp and 12bp	-1.84156	-1.84156	0.010877	In 12bp	Common to 8bp and 12bp	Not Common	Not Unique	#N/A	#N/A
YKR097W	PCK1	#N/A	FALSE	#N/A	#N/A	#N/A	-1.61531	0.0321712	-1.61531	Unique to 12bp	Unique to 12 bp	#N/A	FALSE	#N/A	#N/A	#N/A	Not Common	Not Unique	#N/A	#N/A
YKR098C	UBP11	#N/A	FALSE	#N/A	#N/A	#N/A	1.28013	0.0406869	1.28013	In 12bp	Common to 8bp and 12bp	1.23654	1.23654	0.0454145	Unique to 8bp	Unique to 8bp	Not Common	Not Unique	#N/A	#N/A
YLL001W	DNM1	#N/A	FALSE	#N/A	#N/A	#N/A	1.23591	0.0308816	1.23591	In 12bp	Common to 8bp and 12bp	1.40395	1.40395	0.0107906	In 12bp	Common to 8bp and 12bp	Not Common	Not Unique	#N/A	#N/A
YLL012W	YEH1	#N/A	FALSE	#N/A	#N/A	#N/A	#N/A	#N/A	FALSE	#N/A	#N/A	1.29689	1.29689	0.0096618	In 12bp	Common to 8bp and 12bp	Not Common	Unique	YLL012W	Unique PLUS
YLL019C	KNS1	#N/A	FALSE	#N/A	#N/A	#N/A	1.83922	0.01355	1.83922	In 12bp	Common to 8bp and 12bp	1.96353	1.96353	0.00641516	In 12bp	Common to 8bp and 12bp	Not Common	Not Unique	#N/A	#N/A
YLL028W	TPO1	#N/A	FALSE	#N/A	#N/A	#N/A	1.30205	0.0167609	1.30205	In 12bp	Common to 8bp and 12bp	1.23933	1.23933	0.0375323	In 12bp	Common to 8bp and 12bp	Not Common	Not Unique	#N/A	#N/A
YLL029W	FRA1	#N/A	FALSE	#N/A	#N/A	#N/A	#N/A	#N/A	FALSE	#N/A	#N/A	1.21352	1.21352	0.0375275	In 12bp	Common to 8bp and 12bp	Not Common	Unique	YLL029W	Unique PLUS
YLL039C	UBI4	#N/A	FALSE	#N/A	#N/A	#N/A	1.95618	0.0399429	1.95618	In 12bp	Common to 8bp and 12bp	2.14786	2.14786	0.0311442	In 12bp	Common to 8bp and 12bp	Not Common	Not Unique	#N/A	#N/A
YLL040C	VPS13	#N/A	FALSE	#N/A	#N/A	#N/A	1.37071	0.026195	1.37071	In 12bp	Common to 8bp and 12bp	1.40004	1.40004	0.020992	In 12bp	Common to 8bp and 12bp	Not Common	Not Unique	#N/A	#N/A
YLL043W	FPS1	#N/A	FALSE	#N/A	#N/A	#N/A	1.14739	0.0473084	1.14739	In 12bp	Common to 8bp and 12bp	#N/A	FALSE	#N/A	#N/A	#N/A	Not Common	Not Unique	#N/A	#N/A
YLL053C	YLL053C	#N/A	FALSE	#N/A	#N/A	#N/A	#N/A	#N/A	FALSE	#N/A	#N/A	2.28731	2.28731	0.0484978	In 12bp	Common to 8bp and 12bp	Not Common	Unique	YLL053C	Unique PLUS
YLL055W	YCT1	#N/A	FALSE	#N/A	#N/A	#N/A	1.22321	0.0438173	1.22321	Unique to 12bp	Unique to 12 bp	1.23927	1.23927	0.0311528	In 12bp	Common to 8bp and 12bp	Not Common	Not Unique	#N/A	#N/A
YLL060C	GTT2	#N/A	FALSE	#N/A	#N/A	#N/A	#N/A	#N/A	FALSE	#N/A	#N/A	1.70748	1.70748	0.0277386	In 12bp	Common to 8bp and 12bp	Not Common	Unique	#N/A	#N/A
YLL066C	YLL066C	#N/A	FALSE	#N/A	#N/A	#N/A	1.36583	0.0488361	1.36583	Unique to 12bp	Unique to 12 bp	1.48098	1.48098	0.0371471	In 12bp	Common to 8bp and 12bp	Not Common	Not Unique	#N/A	#N/A
YLR001C	YLR001C	#N/A	FALSE	#N/A	#N/A	#N/A	1.22947	0.0449649	1.22947	In 12bp	Common to 8bp and 12bp	1.27238	1.27238	0.0476956	Unique to 12bp	Unique to 12 bp	Not Common	Not Unique	#N/A	#N/A
YLR004C	THI73	#N/A	FALSE	#N/A	#N/A	#N/A	1.61514	0.01355	1.61514	In 12bp	Common to 8bp and 12bp	1.75118	1.75118	0.00433966	In 12bp	Common to 8bp and 12bp	Not Common	Not Unique	#N/A	#N/A
YLR019W	PSR2	#N/A	FALSE	#N/A	#N/A	#N/A	1.24078	0.0412232	1.24078	In 12bp	Common to 8bp and 12bp	#N/A	FALSE	#N/A	#N/A	#N/A	Not Common	Not Unique	#N/A	#N/A
YLR023C	IZH3	#N/A	FALSE	#N/A	#N/A	#N/A	1.31527	0.0214167	1.31527	In 12bp	Common to 8bp and 12bp	1.54874	1.54874	0.00522055	In 12bp	Common to 8bp and 12bp	Not Common	Not Unique	#N/A	#N/A
YLR027C	AAT2	#N/A	FALSE	#N/A	#N/A	#N/A	1.32187	0.0468488	1.32187	In 12bp	Common to 8bp and 12bp	#N/A	FALSE	#N/A	#N/A	#N/A	Not Common	Not Unique	#N/A	#N/A
YLR028C	ADE16	#N/A	FALSE	#N/A	#N/A	#N/A	1.33058	0.0404719	1.33058	In 12bp	Common to 8bp and 12bp	#N/A	FALSE	#N/A	#N/A	#N/A	Not Common	Not Unique	#N/A	#N/A
YLR038C	COX12	1.72343	1.72343	0.042172	In 12bp	Common to 8bp and 12bp	1.60205	0.0241709	1.60205	In 12bp	Common to 8bp and 12bp	2.29078	2.29078	0.00190877	In 12bp	Common to 8bp and 12bp	Common	Not Unique	#N/A	#N/A
YLR040C	AFB1	#N/A	FALSE	#N/A	#N/A	#N/A	#N/A	#N/A	FALSE	#N/A	#N/A	1.83624	1.83624	0.0311392	In 12bp	Common to 8bp and 12bp	Not Common	Unique	YLR040C	Unique PLUS
YLR042C	YLR042C	#N/A	FALSE	#N/A	#N/A	#N/A	1.53317	0.0242868	1.53317	In 12bp	Common to 8bp and 12bp	1.66405	1.66405	0.0152568	In 12bp	Common to 8bp and 12bp	Not Common	Not Unique	#N/A	#N/A
YLR056W	ERG3	#N/A	FALSE	#N/A	#N/A	#N/A	#N/A	#N/A	FALSE	#N/A	#N/A	1.47482	1.47482	0.0489181	In 12bp	Common to 8bp and 12bp	Not Common	Unique	YLR056W	Unique PLUS
YLR059C	REX2	#N/A	FALSE	#N/A	#N/A	#N/A	1.24541	0.0473084	1.24541	In 12bp	Common to 8bp and 12bp	#N/A	FALSE	#N/A	#N/A	#N/A	Not Common	Not Unique	#N/A	#N/A
YLR068W	FYV7	#N/A	FALSE	#N/A	#N/A	#N/A	#N/A	#N/A	FALSE	#N/A	#N/A	-1.846	-1.846	0.0488287	Unique to 12bp	Unique to 12 bp	Not Common	Unique	YLR068W	Unique PLUS
YLR069C	MEF1	#N/A	FALSE	#N/A	#N/A	#N/A	#N/A	#N/A	FALSE	#N/A	#N/A	1.97728	1.97728	0.00426547	In 12bp	Common to 8bp and 12bp	Not Common	Unique	#N/A	#N/A
YLR070C	XYL2	#N/A	FALSE	#N/A	#N/A	#N/A	1.73366	0.0461553	1.73366	In 12bp	Common to 8bp and 12bp	1.92179	1.92179	0.0353473	In 12bp	Common to 8bp and 12bp	Not Common	Not Unique	#N/A	#N/A
YLR072W	LAM6	#N/A	FALSE	#N/A	#N/A	#N/A	1.27896	0.0377408	1.27896	In 12bp	Common to 8bp and 12bp	1.39254	1.39254	0.0170431	In 12bp	Common to 8bp and 12bp	Not Common	Not Unique	#N/A	#N/A
YLR075W	RPL10	#N/A	FALSE	#N/A	#N/A	#N/A	-1.38387	0.0497732	-1.38387	Unique to 12bp	Unique to 12 bp	#N/A	FALSE	#N/A	#N/A	#N/A	Not Common	Not Unique	#N/A	#N/A
YLR079W	SIC1	#N/A	FALSE	#N/A	#N/A	#N/A	1.21444	0.0347474	1.21444	In 12bp	Common to 8bp and 12bp	1.28873	1.28873	0.0286262	In 12bp	Common to 8bp and 12bp	Not Common	Not Unique	#N/A	#N/A
YLR080W	EMP46	#N/A	FALSE	#N/A	#N/A	#N/A	#N/A	#N/A	FALSE	#N/A	#N/A	2.18155	2.18155	0.016549	In 12bp	Common to 8bp and 12bp	Not Common	Unique	#N/A	#N/A
YLR081W	GAL2	#N/A	FALSE	#N/A	#N/A	#N/A	-2.15999	0.0146621	-2.15999	In 12bp	Common to 8bp and 12bp	-3.05891	-3.05891	0.00992566	In 12bp	Common to 8bp and 12bp	Not Common	Not Unique	#N/A	#N/A
YLR092W	SUL2	#N/A	FALSE	#N/A	#N/A	#N/A	1.41512	0.0167609	1.41512	In 12bp	Common to 8bp and 12bp	1.37701	1.37701	0.0257047	In 12bp	Common to 8bp and 12bp	Not Common	Not Unique	#N/A	#N/A
YLR093C	NYV1	#N/A	FALSE	#N/A	#N/A	#N/A	1.39417	0.0204198	1.39417	In 12bp	Common to 8bp and 12bp	1.3199	1.3199	0.0405223	In 12bp	Common to 8bp and 12bp	Not Common	Not Unique	#N/A	#N/A
YLR094C	GIS3	#N/A	FALSE	#N/A	#N/A	#N/A	#N/A	#N/A	FALSE	#N/A	#N/A	1.36068	1.36068	0.0259716	In 12bp	Common to 8bp and 12bp	Not Common	Unique	YLR094C	Unique PLUS
YLR108C	YLR108C	#N/A	FALSE	#N/A	#N/A	#N/A	#N/A	#N/A	FALSE	#N/A	#N/A	1.30689	1.30689	0.0495677	Unique to 12bp	Unique to 12 bp	Not Common	Unique	YLR108C	Unique PLUS
YLR109W	AHP1	#N/A	FALSE	#N/A	#N/A	#N/A	#N/A	#N/A	FALSE	#N/A	#N/A	1.58663	1.58663	0.0365314	In 12bp	Common to 8bp and 12bp	Not Common	Unique	#N/A	#N/A
YLR118C	TML25	#N/A	FALSE	#N/A	#N/A	#N/A	1.17487	0.0439396	1.17487	Unique to 12bp	Unique to 12 bp	1.22936	1.22936	0.0428634	In 12bp	Common to 8bp and 12bp	Not Common	Not Unique	#N/A	#N/A
YLR120C	YPS1	#N/A	FALSE	#N/A	#N/A	#N/A	#N/A	#N/A	FALSE	#N/A	#N/A	1.3402	1.3402	0.0480541	In 12bp	Common to 8bp and 12bp	Not Common	Unique	#N/A	#N/A
YLR122C	YLR122C	#N/A	FALSE	#N/A	#N/A	#N/A	#N/A	#N/A	FALSE	#N/A	#N/A	1.65271	1.65271	0.0359488	In 12bp	Common to 8bp and 12bp	Not Common	Unique	YLR122C	Unique PLUS
YLR128W	DCN1	#N/A	FALSE	#N/A	#N/A	#N/A	1.28552	0.0378215	1.28552	In 12bp	Common to 8bp and 12bp	#N/A	FALSE	#N/A	#N/A	#N/A	Not Common	Not Unique	#N/A	#N/A
YLR132C	USB1	#N/A	FALSE	#N/A	#N/A	#N/A	1.55972	0.0171563	1.55972	In 12bp	Common to 8bp and 12bp	1.46172	1.46172	0.042811	In 12bp	Common to 8bp and 12bp	Not Common	Not Unique	#N/A	#N/A
YLR133W	CKI1	#N/A	FALSE	#N/A	#N/A	#N/A	1.48348	0.01355	1.48348	In 12bp	Common to 8bp and 12bp	1.53798	1.53798	0.0116141	In 12bp	Common to 8bp and 12bp	Not Common	Not Unique	#N/A	#N/A
YLR134W	PDC5	3.76459	3.76459	0.0420242	In 12bp	Common to 8bp and 12bp	2.36536	0.0222211	2.36536	In 12bp	Common to 8bp and 12bp	2.56589	2.56589	0.0277386	In 12bp	Common to 8bp and 12bp	Common	Not Unique	#N/A	#N/A
YLR137W	RKM5	#N/A	FALSE	#N/A	#N/A	#N/A	#N/A	#N/A	FALSE	#N/A	#N/A	1.61046	1.61046	0.0368539	In 12bp	Common to 8bp and 12bp	Not Common	Unique	YLR137W	Unique PLUS
YLR141W	RRN5	#N/A	FALSE	#N/A	#N/A	#N/A	1.18745	0.036842	1.18745	In 12bp	Common to 8bp and 12bp	#N/A	FALSE	#N/A	#N/A	#N/A	Not Common	Not Unique	#N/A	#N/A
YLR143W	DPH6	#N/A	FALSE	#N/A	#N/A	#N/A	#N/A	#N/A	FALSE	#N/A	#N/A	-1.3642	-1.3642	0.0318855	In 12bp	Common to 8bp and 12bp	Not Common	Unique	YLR143W	Unique PLUS
YLR146C	SPE4	#N/A	FALSE	#N/A	#N/A	#N/A	-1.45635	0.0316499	-1.45635	Unique to 8bp	Unique to 8bp	-1.50433	-1.50433	0.0442732	Unique to 8bp	Unique to 8bp	Not Common	Not Unique	#N/A	#N/A
YLR153C	ACS2	#N/A	FALSE	#N/A	#N/A	#N/A	#N/A	#N/A	FALSE	#N/A	#N/A	1.27729	1.27729	0.0259716	In 12bp	Common to 8bp and 12bp	Not Common	Unique	YLR153C	Unique PLUS
YLR162W	YLR162W	#N/A	FALSE	#N/A	#N/A	#N/A	-3.53827	0.036842	-3.53827	In 12bp	Common to 8bp and 12bp	-4.95903	-4.95903	0.0230566	In 12bp	Common to 8bp and 12bp	Not Common	Not Unique	#N/A	#N/A
YLR162W-A	RRT15	#N/A	FALSE	#N/A	#N/A	#N/A	-528.548	0.0131955	-528.548	In 12bp	Common to 8bp and 12bp	-486.856	-486.856	0.0156243	In 12bp	Common to 8bp and 12bp	Not Common	Not Unique	#N/A	#N/A
YLR167W	RPS31	#N/A	FALSE	#N/A	#N/A	#N/A	#N/A	#N/A	FALSE	#N/A	#N/A	-1.64853	-1.64853	0.049791	Unique to 12bp	Unique to 12 bp	Not Common	Unique	YLR167W	Unique PLUS
YLR168C	UPS2	#N/A	FALSE	#N/A	#N/A	#N/A	1.51918	0.0137565	1.51918	In 12bp	Common to 8bp and 12bp	1.65156	1.65156	0.00909399	In 12bp	Common to 8bp and 12bp	Not Common	Not Unique	#N/A	#N/A
YLR173W	YLR173W	#N/A	FALSE	#N/A	#N/A	#N/A	1.2675	0.0222211	1.2675	In 12bp	Common to 8bp and 12bp	#N/A	FALSE	#N/A	#N/A	#N/A	Not Common	Not Unique	#N/A	#N/A
YLR177W	YLR177W	#N/A	FALSE	#N/A	#N/A	#N/A	#N/A	#N/A	FALSE	#N/A	#N/A	1.41294	1.41294	0.045052	Unique to 12bp	Unique to 12 bp	Not Common	Unique	YLR177W	Unique PLUS
YLR178C	TFS1	#N/A	FALSE	#N/A	#N/A	#N/A	2.75995	0.0367716	2.75995	In 12bp	Common to 8bp and 12bp	2.96881	2.96881	0.0263987	In 12bp	Common to 8bp and 12bp	Not Common	Not Unique	#N/A	#N/A
YLR179C	YLR179C	#N/A	FALSE	#N/A	#N/A	#N/A	1.3995	0.0314392	1.3995	In 12bp	Common to 8bp and 12bp	1.65567	1.65567	0.0128475	In 12bp	Common to 8bp and 12bp	Not Common	Not Unique	#N/A	#N/A
YLR185W	RPL37A	#N/A	FALSE	#N/A	#N/A	#N/A	-1.5399	0.0480425	-1.5399	In 12bp	Common to 8bp and 12bp	#N/A	FALSE	#N/A	#N/A	#N/A	Not Common	Not Unique	#N/A	#N/A
YLR189C	ATG26	#N/A	FALSE	#N/A	#N/A	#N/A	1.17694	0.0390534	1.17694	In 12bp	Common to 8bp and 12bp	1.18783	1.18783	0.0489181	In 12bp	Common to 8bp and 12bp	Not Common	Not Unique	#N/A	#N/A
YLR191W	PEX13	#N/A	FALSE	#N/A	#N/A	#N/A	1.27274	0.0493761	1.27274	In 12bp	Common to 8bp and 12bp	#N/A	FALSE	#N/A	#N/A	#N/A	Not Common	Not Unique	#N/A	#N/A
YLR203C	MSS51	#N/A	FALSE	#N/A	#N/A	#N/A	#N/A	#N/A	FALSE	#N/A	#N/A	1.50726	1.50726	0.0218644	In 12bp	Common to 8bp and 12bp	Not Common	Unique	YLR203C	Unique PLUS
YLR205C	HMX1	#N/A	FALSE	#N/A	#N/A	#N/A	3.74678	0.0431787	3.74678	In 12bp	Common to 8bp and 12bp	3.16688	3.16688	0.0184622	In 12bp	Common to 8bp and 12bp	Not Common	Not Unique	#N/A	#N/A
YLR206W	ENT2	#N/A	FALSE	#N/A	#N/A	#N/A	1.39646	0.0387618	1.39646	In 12bp	Common to 8bp and 12bp	#N/A	FALSE	#N/A	#N/A	#N/A	Not Common	Not Unique	#N/A	#N/A
YLR211C	ATG38	#N/A	FALSE	#N/A	#N/A	#N/A	#N/A	#N/A	FALSE	#N/A	#N/A	1.51246	1.51246	0.0210561	In 12bp	Common to 8bp and 12bp	Not Common	Unique	YLR211C	Unique PLUS
YLR218C	COA4	#N/A	FALSE	#N/A	#N/A	#N/A	#N/A	#N/A	FALSE	#N/A	#N/A	2.02751	2.02751	0.0106938	In 12bp	Common to 8bp and 12bp	Not Common	Unique	YLR218C	Unique PLUS
YLR219W	MSC3	#N/A	FALSE	#N/A	#N/A	#N/A	1.3938	0.0133977	1.3938	In 12bp	Common to 8bp and 12bp	1.44351	1.44351	0.016549	In 12bp	Common to 8bp and 12bp	Not Common	Not Unique	#N/A	#N/A
YLR225C	YLR225C	#N/A	FALSE	#N/A	#N/A	#N/A	#N/A	#N/A	FALSE	#N/A	#N/A	1.29661	1.29661	0.0449693	In 12bp	Common to 8bp and 12bp	Not Common	Unique	YLR225C	Unique PLUS
YLR227W-B	YLR227W-B	#N/A	FALSE	#N/A	#N/A	#N/A	-2.18744	0.0384637	-2.18744	Unique to 8bp	Unique to 8bp	#N/A	FALSE	#N/A	#N/A	#N/A	Not Common	Not Unique	#N/A	#N/A
YLR231C	BNA5	2.20538	2.20538	0.033708	In 12bp	Common to 8bp and 12bp	2.07841	0.01355	2.07841	In 12bp	Common to 8bp and 12bp	2.97128	2.97128	0.00207826	In 12bp	Common to 8bp and 12bp	Common	Not Unique	#N/A	#N/A
YLR237W	THI7	#N/A	FALSE	#N/A	#N/A	#N/A	#N/A	#N/A	FALSE	#N/A	#N/A	1.38279	1.38279	0.0222313	In 12bp	Common to 8bp and 12bp	Not Common	Unique	YLR237W	Unique PLUS
YLR253W	MCP2	#N/A	FALSE	#N/A	#N/A	#N/A	1.30552	0.0316499	1.30552	In 12bp	Common to 8bp and 12bp	1.47788	1.47788	0.00695358	In 12bp	Common to 8bp and 12bp	Not Common	Not Unique	#N/A	#N/A
YLR258W	GSY2	#N/A	FALSE	#N/A	#N/A	#N/A	2.5316	0.0282671	2.5316	In 12bp	Common to 8bp and 12bp	3.00846	3.00846	0.0172657	In 12bp	Common to 8bp and 12bp	Not Common	Not Unique	#N/A	#N/A
YLR259C	HSP60	#N/A	FALSE	#N/A	#N/A	#N/A	#N/A	#N/A	FALSE	#N/A	#N/A	1.65493	1.65493	0.00534442	In 12bp	Common to 8bp and 12bp	Not Common	Unique	YLR259C	Unique PLUS
YLR270W	DCS1	#N/A	FALSE	#N/A	#N/A	#N/A	1.34825	0.0270495	1.34825	In 12bp	Common to 8bp and 12bp	1.36563	1.36563	0.0441559	In 12bp	Common to 8bp and 12bp	Not Common	Not Unique	#N/A	#N/A
YLR284C	ECI1	#N/A	FALSE	#N/A	#N/A	#N/A	1.54561	0.0222211	1.54561	In 12bp	Common to 8bp and 12bp	1.62339	1.62339	0.0318106	In 12bp	Common to 8bp and 12bp	Not Common	Not Unique	#N/A	#N/A
YLR286C	CTS1	#N/A	FALSE	#N/A	#N/A	#N/A	1.38136	0.0247207	1.38136	In 12bp	Common to 8bp and 12bp	1.50604	1.50604	0.0161596	In 12bp	Common to 8bp and 12bp	Not Common	Not Unique	#N/A	#N/A
YLR295C	ATP14	#N/A	FALSE	#N/A	#N/A	#N/A	1.47872	0.01355	1.47872	In 12bp	Common to 8bp and 12bp	1.63595	1.63595	0.00695358	In 12bp	Common to 8bp and 12bp	Not Common	Not Unique	#N/A	#N/A
YLR297W	YLR297W	#N/A	FALSE	#N/A	#N/A	#N/A	-1.39479	0.0242651	-1.39479	In 12bp	Common to 8bp and 12bp	#N/A	FALSE	#N/A	#N/A	#N/A	Not Common	Not Unique	#N/A	#N/A
YLR299W	ECM38	#N/A	FALSE	#N/A	#N/A	#N/A	1.6971	0.0401461	1.6971	In 12bp	Common to 8bp and 12bp	1.80645	1.80645	0.042811	In 12bp	Common to 8bp and 12bp	Not Common	Not Unique	#N/A	#N/A
YLR303W	MET17	#N/A	FALSE	#N/A	#N/A	#N/A	2.50845	0.0211358	2.50845	In 12bp	Common to 8bp and 12bp	2.95081	2.95081	0.013923	In 12bp	Common to 8bp and 12bp	Not Common	Not Unique	#N/A	#N/A
YLR304C	ACO1	#N/A	FALSE	#N/A	#N/A	#N/A	#N/A	#N/A	FALSE	#N/A	#N/A	1.65638	1.65638	0.0112913	In 12bp	Common to 8bp and 12bp	Not Common	Unique	YLR304C	Unique PLUS
YLR312C	ATG39	#N/A	FALSE	#N/A	#N/A	#N/A	1.75086	0.0333304	1.75086	In 12bp	Common to 8bp and 12bp	1.74811	1.74811	0.0494933	In 12bp	Common to 8bp and 12bp	Not Common	Not Unique	#N/A	#N/A
YLR324W	PEX30	#N/A	FALSE	#N/A	#N/A	#N/A	1.31292	0.0167609	1.31292	In 12bp	Common to 8bp and 12bp	1.40307	1.40307	0.0171902	In 12bp	Common to 8bp and 12bp	Not Common	Not Unique	#N/A	#N/A
YLR330W	CHS5	#N/A	FALSE	#N/A	#N/A	#N/A	1.26237	0.0370275	1.26237	In 12bp	Common to 8bp and 12bp	1.24435	1.24435	0.041014	In 12bp	Common to 8bp and 12bp	Not Common	Not Unique	#N/A	#N/A
YLR337C	VRP1	#N/A	FALSE	#N/A	#N/A	#N/A	#N/A	#N/A	FALSE	#N/A	#N/A	1.48303	1.48303	0.0311613	In 12bp	Common to 8bp and 12bp	Not Common	Unique	YLR337C	Unique PLUS
YLR345W	YLR345W	#N/A	FALSE	#N/A	#N/A	#N/A	1.50607	0.0404719	1.50607	In 12bp	Common to 8bp and 12bp	1.539	1.539	0.0378315	In 12bp	Common to 8bp and 12bp	Not Common	Not Unique	#N/A	#N/A
YLR348C	DIC1	#N/A	FALSE	#N/A	#N/A	#N/A	#N/A	#N/A	FALSE	#N/A	#N/A	1.45071	1.45071	0.0244018	In 12bp	Common to 8bp and 12bp	Not Common	Unique	YLR348C	Unique PLUS
YLR352W	LUG1	#N/A	FALSE	#N/A	#N/A	#N/A	1.38915	0.0248445	1.38915	In 12bp	Common to 8bp and 12bp	#N/A	FALSE	#N/A	#N/A	#N/A	Not Common	Not Unique	#N/A	#N/A
YLR356W	ATG33	#N/A	FALSE	#N/A	#N/A	#N/A	1.65072	0.0200927	1.65072	In 12bp	Common to 8bp and 12bp	1.72271	1.72271	0.0323024	In 12bp	Common to 8bp and 12bp	Not Common	Not Unique	#N/A	#N/A
YLR363C	NMD4	#N/A	FALSE	#N/A	#N/A	#N/A	#N/A	#N/A	FALSE	#N/A	#N/A	-1.34627	-1.34627	0.0301167	In 12bp	Common to 8bp and 12bp	Not Common	Unique	YLR363C	Unique PLUS
YLR370C	ARC18	#N/A	FALSE	#N/A	#N/A	#N/A	1.43093	0.0290542	1.43093	In 12bp	Common to 8bp and 12bp	1.39529	1.39529	0.0488287	Unique to 12bp	Unique to 12 bp	Not Common	Not Unique	#N/A	#N/A
YLR382C	NAM2	#N/A	FALSE	#N/A	#N/A	#N/A	#N/A	#N/A	FALSE	#N/A	#N/A	1.43485	1.43485	0.0429116	In 12bp	Common to 8bp and 12bp	Not Common	Unique	YLR382C	Unique PLUS
YLR387C	REH1	#N/A	FALSE	#N/A	#N/A	#N/A	1.19077	0.0302507	1.19077	In 12bp	Common to 8bp and 12bp	#N/A	FALSE	#N/A	#N/A	#N/A	Not Common	Not Unique	#N/A	#N/A
YLR390W	ECM19	#N/A	FALSE	#N/A	#N/A	#N/A	#N/A	#N/A	FALSE	#N/A	#N/A	1.54525	1.54525	0.00722594	In 12bp	Common to 8bp and 12bp	Not Common	Unique	YLR390W	Unique PLUS
YLR390W-A	CCW14	#N/A	FALSE	#N/A	#N/A	#N/A	1.35837	0.0237525	1.35837	In 12bp	Common to 8bp and 12bp	1.40285	1.40285	0.0245883	In 12bp	Common to 8bp and 12bp	Not Common	Not Unique	#N/A	#N/A
YLR395C	COX8	#N/A	FALSE	#N/A	#N/A	#N/A	#N/A	#N/A	FALSE	#N/A	#N/A	1.71195	1.71195	0.0216472	In 12bp	Common to 8bp and 12bp	Not Common	Unique	YLR395C	Unique PLUS
YLR399C	BDF1	#N/A	FALSE	#N/A	#N/A	#N/A	#N/A	#N/A	FALSE	#N/A	#N/A	1.19448	1.19448	0.0463799	In 12bp	Common to 8bp and 12bp	Not Common	Unique	YLR399C	Unique PLUS
YLR406C	RPL31B	#N/A	FALSE	#N/A	#N/A	#N/A	-1.47028	0.0461779	-1.47028	In 12bp	Common to 8bp and 12bp	-1.55775	-1.55775	0.0418957	In 12bp	Common to 8bp and 12bp	Not Common	Not Unique	#N/A	#N/A
YLR413W	INA1	#N/A	FALSE	#N/A	#N/A	#N/A	-1.48741	0.0215325	-1.48741	In 12bp	Common to 8bp and 12bp	-1.64215	-1.64215	0.00351333	In 12bp	Common to 8bp and 12bp	Not Common	Not Unique	#N/A	#N/A
YLR414C	PUN1	#N/A	FALSE	#N/A	#N/A	#N/A	#N/A	#N/A	FALSE	#N/A	#N/A	1.26551	1.26551	0.0305093	In 12bp	Common to 8bp and 12bp	Not Common	Unique	YLR414C	Unique PLUS
YLR417W	VPS36	#N/A	FALSE	#N/A	#N/A	#N/A	1.27263	0.0211358	1.27263	In 12bp	Common to 8bp and 12bp	#N/A	FALSE	#N/A	#N/A	#N/A	Not Common	Not Unique	#N/A	#N/A
YLR429W	CRN1	#N/A	FALSE	#N/A	#N/A	#N/A	1.22119	0.0222211	1.22119	In 12bp	Common to 8bp and 12bp	1.20749	1.20749	0.0451776	In 12bp	Common to 8bp and 12bp	Not Common	Not Unique	#N/A	#N/A
YLR438W	CAR2	#N/A	FALSE	#N/A	#N/A	#N/A	1.61903	0.0279308	1.61903	In 12bp	Common to 8bp and 12bp	2.19475	2.19475	0.0137231	In 12bp	Common to 8bp and 12bp	Not Common	Not Unique	#N/A	#N/A
YLR454W	FMP27	#N/A	FALSE	#N/A	#N/A	#N/A	1.25378	0.0370275	1.25378	In 12bp	Common to 8bp and 12bp	1.2254	1.2254	0.0341135	In 12bp	Common to 8bp and 12bp	Not Common	Not Unique	#N/A	#N/A
YLR460C	YLR460C	#N/A	FALSE	#N/A	#N/A	#N/A	-1.57814	0.0169288	-1.57814	In 12bp	Common to 8bp and 12bp	-1.39855	-1.39855	0.0398309	In 12bp	Common to 8bp and 12bp	Not Common	Not Unique	#N/A	#N/A
YLR466W	YRF1-4	#N/A	FALSE	#N/A	#N/A	#N/A	1.35067	0.0352746	1.35067	In 12bp	Common to 8bp and 12bp	1.41476	1.41476	0.0297813	In 12bp	Common to 8bp and 12bp	Not Common	Not Unique	#N/A	#N/A
YML002W	YML002W	#N/A	FALSE	#N/A	#N/A	#N/A	1.19952	0.0420104	1.19952	In 12bp	Common to 8bp and 12bp	1.2569	1.2569	0.0271947	In 12bp	Common to 8bp and 12bp	Not Common	Not Unique	#N/A	#N/A
YML004C	GLO1	#N/A	FALSE	#N/A	#N/A	#N/A	#N/A	#N/A	FALSE	#N/A	#N/A	1.35508	1.35508	0.00965682	In 12bp	Common to 8bp and 12bp	Not Common	Unique	#N/A	#N/A
YML007W	YAP1	#N/A	FALSE	#N/A	#N/A	#N/A	1.3491	0.0180049	1.3491	In 12bp	Common to 8bp and 12bp	1.27629	1.27629	0.0423271	In 12bp	Common to 8bp and 12bp	Not Common	Not Unique	#N/A	#N/A
YML008C	ERG6	#N/A	FALSE	#N/A	#N/A	#N/A	1.21178	0.0473084	1.21178	In 12bp	Common to 8bp and 12bp	1.24501	1.24501	0.0411872	In 12bp	Common to 8bp and 12bp	Not Common	Not Unique	#N/A	#N/A
YML013W	UBX2	#N/A	FALSE	#N/A	#N/A	#N/A	1.26537	0.0302507	1.26537	In 12bp	Common to 8bp and 12bp	#N/A	FALSE	#N/A	#N/A	#N/A	Not Common	Not Unique	#N/A	#N/A
YML025C	YML6	#N/A	FALSE	#N/A	#N/A	#N/A	#N/A	#N/A	FALSE	#N/A	#N/A	1.35337	1.35337	0.03285	In 12bp	Common to 8bp and 12bp	Not Common	Unique	YML025C	Unique PLUS
YML026C	RPS18B	#N/A	FALSE	#N/A	#N/A	#N/A	#N/A	#N/A	FALSE	#N/A	#N/A	-1.46481	-1.46481	0.0462494	In 12bp	Common to 8bp and 12bp	Not Common	Unique	YML026C	Unique PLUS
YML027W	YOX1	#N/A	FALSE	#N/A	#N/A	#N/A	1.40701	0.0214167	1.40701	In 12bp	Common to 8bp and 12bp	1.33812	1.33812	0.0348243	In 12bp	Common to 8bp and 12bp	Not Common	Not Unique	#N/A	#N/A
YML028W	TSA1	1.55868	1.55868	0.0410604	In 12bp	Common to 8bp and 12bp	1.37386	0.0310951	1.37386	In 12bp	Common to 8bp and 12bp	1.87056	1.87056	0.00183836	In 12bp	Common to 8bp and 12bp	Common	Not Unique	#N/A	#N/A
YML030W	RCF1	#N/A	FALSE	#N/A	#N/A	#N/A	#N/A	#N/A	FALSE	#N/A	#N/A	1.37282	1.37282	0.040742	In 12bp	Common to 8bp and 12bp	Not Common	Unique	YML030W	Unique PLUS
YML032C	RAD52	#N/A	FALSE	#N/A	#N/A	#N/A	#N/A	#N/A	FALSE	#N/A	#N/A	1.27159	1.27159	0.0456927	Unique to 12bp	Unique to 12 bp	Not Common	Unique	YML032C	Unique PLUS
YML042W	CAT2	#N/A	FALSE	#N/A	#N/A	#N/A	1.32981	0.0320431	1.32981	Unique to 12bp	Unique to 12 bp	#N/A	FALSE	#N/A	#N/A	#N/A	Not Common	Not Unique	#N/A	#N/A
YML048W	GSF2	#N/A	FALSE	#N/A	#N/A	#N/A	1.21767	0.027968	1.21767	In 12bp	Common to 8bp and 12bp	1.24481	1.24481	0.0304803	In 12bp	Common to 8bp and 12bp	Not Common	Not Unique	#N/A	#N/A
YML049C	RSE1	#N/A	FALSE	#N/A	#N/A	#N/A	1.1808	0.0305787	1.1808	In 12bp	Common to 8bp and 12bp	#N/A	FALSE	#N/A	#N/A	#N/A	Not Common	Not Unique	#N/A	#N/A
YML052W	SUR7	#N/A	FALSE	#N/A	#N/A	#N/A	#N/A	#N/A	FALSE	#N/A	#N/A	1.52042	1.52042	0.0301669	In 12bp	Common to 8bp and 12bp	Not Common	Unique	YML052W	Unique PLUS
YML054C	CYB2	#N/A	FALSE	#N/A	#N/A	#N/A	1.35162	0.028073	1.35162	In 12bp	Common to 8bp and 12bp	1.33942	1.33942	0.0418593	Unique to 12bp	Unique to 12 bp	Not Common	Not Unique	#N/A	#N/A
YML057W	CMP2	#N/A	FALSE	#N/A	#N/A	#N/A	1.41433	0.0226534	1.41433	In 12bp	Common to 8bp and 12bp	1.58827	1.58827	0.0191833	In 12bp	Common to 8bp and 12bp	Not Common	Not Unique	#N/A	#N/A
YML065W	ORC1	#N/A	FALSE	#N/A	#N/A	#N/A	#N/A	#N/A	FALSE	#N/A	#N/A	-1.38126	-1.38126	0.020992	In 12bp	Common to 8bp and 12bp	Not Common	Unique	YML065W	Unique PLUS
YML070W	DAK1	#N/A	FALSE	#N/A	#N/A	#N/A	1.46707	0.0241709	1.46707	In 12bp	Common to 8bp and 12bp	1.60846	1.60846	0.0178585	In 12bp	Common to 8bp and 12bp	Not Common	Not Unique	#N/A	#N/A
YML075C	HMG1	#N/A	FALSE	#N/A	#N/A	#N/A	1.25853	0.0495154	1.25853	Unique to 12bp	Unique to 12 bp	1.38959	1.38959	0.0155088	In 12bp	Common to 8bp and 12bp	Not Common	Not Unique	#N/A	#N/A
YML078W	CPR3	#N/A	FALSE	#N/A	#N/A	#N/A	1.2168	0.0491892	1.2168	In 12bp	Common to 8bp and 12bp	1.2479	1.2479	0.0305628	In 12bp	Common to 8bp and 12bp	Not Common	Not Unique	#N/A	#N/A
YML100W	TSL1	#N/A	FALSE	#N/A	#N/A	#N/A	2.35579	0.0302958	2.35579	In 12bp	Common to 8bp and 12bp	2.61997	2.61997	0.0330799	In 12bp	Common to 8bp and 12bp	Not Common	Not Unique	#N/A	#N/A
YML102W	CAC2	#N/A	FALSE	#N/A	#N/A	#N/A	#N/A	#N/A	FALSE	#N/A	#N/A	1.20242	1.20242	0.0379574	In 12bp	Common to 8bp and 12bp	Not Common	Unique	YML102W	Unique PLUS
YML108W	YML108W	#N/A	FALSE	#N/A	#N/A	#N/A	#N/A	#N/A	FALSE	#N/A	#N/A	-1.63581	-1.63581	0.0464102	In 12bp	Common to 8bp and 12bp	Not Common	Unique	YML108W	Unique PLUS
YML110C	COQ5	#N/A	FALSE	#N/A	#N/A	#N/A	1.3048	0.0420269	1.3048	In 12bp	Common to 8bp and 12bp	1.50104	1.50104	0.0137917	In 12bp	Common to 8bp and 12bp	Not Common	Not Unique	#N/A	#N/A
YML112W	CTK3	#N/A	FALSE	#N/A	#N/A	#N/A	1.17427	0.0465538	1.17427	In 12bp	Common to 8bp and 12bp	#N/A	FALSE	#N/A	#N/A	#N/A	Not Common	Not Unique	#N/A	#N/A
YML118W	NGL3	#N/A	FALSE	#N/A	#N/A	#N/A	1.7927	0.0248445	1.7927	In 12bp	Common to 8bp and 12bp	1.80001	1.80001	0.0371471	In 12bp	Common to 8bp and 12bp	Not Common	Not Unique	#N/A	#N/A
YML120C	NDI1	#N/A	FALSE	#N/A	#N/A	#N/A	#N/A	#N/A	FALSE	#N/A	#N/A	1.97732	1.97732	0.0121482	In 12bp	Common to 8bp and 12bp	Not Common	Unique	YML120C	Unique PLUS
YML128C	MSC1	#N/A	FALSE	#N/A	#N/A	#N/A	1.58046	0.0332525	1.58046	In 12bp	Common to 8bp and 12bp	1.68501	1.68501	0.0341232	In 12bp	Common to 8bp and 12bp	Not Common	Not Unique	#N/A	#N/A
YML131W	YML131W	#N/A	FALSE	#N/A	#N/A	#N/A	1.90737	0.0466191	1.90737	In 12bp	Common to 8bp and 12bp	2.04973	2.04973	0.0462494	In 12bp	Common to 8bp and 12bp	Not Common	Not Unique	#N/A	#N/A
YML133C	YML133C	#N/A	FALSE	#N/A	#N/A	#N/A	#N/A	#N/A	FALSE	#N/A	#N/A	1.42405	1.42405	0.0326432	In 12bp	Common to 8bp and 12bp	Not Common	Unique	YML133C	Unique PLUS
YMR002W	MIX17	#N/A	FALSE	#N/A	#N/A	#N/A	1.71649	0.0123242	1.71649	In 12bp	Common to 8bp and 12bp	2.18699	2.18699	0.00337366	In 12bp	Common to 8bp and 12bp	Not Common	Not Unique	#N/A	#N/A
YMR009W	ADI1	#N/A	FALSE	#N/A	#N/A	#N/A	1.3719	0.0242868	1.3719	In 12bp	Common to 8bp and 12bp	1.43077	1.43077	0.00992566	In 12bp	Common to 8bp and 12bp	Not Common	Not Unique	#N/A	#N/A
YMR011W	HXT2	#N/A	FALSE	#N/A	#N/A	#N/A	-1.72825	0.0384637	-1.72825	In 12bp	Common to 8bp and 12bp	-3.07885	-3.07885	0.0114873	In 12bp	Common to 8bp and 12bp	Not Common	Not Unique	#N/A	#N/A
YMR013C	SEC59	#N/A	FALSE	#N/A	#N/A	#N/A	#N/A	#N/A	FALSE	#N/A	#N/A	-1.31285	-1.31285	0.0420972	Unique to 8bp	Unique to 8bp	Not Common	Unique	YMR013C	Unique PLUS
YMR015C	ERG5	#N/A	FALSE	#N/A	#N/A	#N/A	#N/A	#N/A	FALSE	#N/A	#N/A	1.25771	1.25771	0.0482676	In 12bp	Common to 8bp and 12bp	Not Common	Unique	YMR015C	Unique PLUS
YMR024W	MRPL3	#N/A	FALSE	#N/A	#N/A	#N/A	#N/A	#N/A	FALSE	#N/A	#N/A	1.41249	1.41249	0.0227257	In 12bp	Common to 8bp and 12bp	Not Common	Unique	YMR024W	Unique PLUS
YMR026C	PEX12	#N/A	FALSE	#N/A	#N/A	#N/A	1.21904	0.0467106	1.21904	Unique to 12bp	Unique to 12 bp	#N/A	FALSE	#N/A	#N/A	#N/A	Not Common	Not Unique	#N/A	#N/A
YMR027W	YMR027W	#N/A	FALSE	#N/A	#N/A	#N/A	1.31863	0.0443468	1.31863	In 12bp	Common to 8bp and 12bp	1.32867	1.32867	0.0458682	In 12bp	Common to 8bp and 12bp	Not Common	Not Unique	#N/A	#N/A
YMR030W	RSF1	#N/A	FALSE	#N/A	#N/A	#N/A	1.41996	0.0290542	1.41996	In 12bp	Common to 8bp and 12bp	#N/A	FALSE	#N/A	#N/A	#N/A	Not Common	Not Unique	#N/A	#N/A
YMR031C	EIS1	#N/A	FALSE	#N/A	#N/A	#N/A	1.52782	0.0167609	1.52782	In 12bp	Common to 8bp and 12bp	1.54439	1.54439	0.0178585	In 12bp	Common to 8bp and 12bp	Not Common	Not Unique	#N/A	#N/A
YMR035W	IMP2	#N/A	FALSE	#N/A	#N/A	#N/A	1.47641	0.0167609	1.47641	In 12bp	Common to 8bp and 12bp	1.37051	1.37051	0.0259716	In 12bp	Common to 8bp and 12bp	Not Common	Not Unique	#N/A	#N/A
YMR041C	ARA2	#N/A	FALSE	#N/A	#N/A	#N/A	1.40392	0.0376649	1.40392	In 12bp	Common to 8bp and 12bp	#N/A	FALSE	#N/A	#N/A	#N/A	Not Common	Not Unique	#N/A	#N/A
YMR048W	CSM3	#N/A	FALSE	#N/A	#N/A	#N/A	1.21715	0.0321334	1.21715	In 12bp	Common to 8bp and 12bp	1.37838	1.37838	0.0311392	In 12bp	Common to 8bp and 12bp	Not Common	Not Unique	#N/A	#N/A
YMR054W	STV1	#N/A	FALSE	#N/A	#N/A	#N/A	1.26831	0.0305787	1.26831	In 12bp	Common to 8bp and 12bp	1.2854	1.2854	0.0380502	In 12bp	Common to 8bp and 12bp	Not Common	Not Unique	#N/A	#N/A
YMR058W	FET3	#N/A	FALSE	#N/A	#N/A	#N/A	1.48525	0.0435902	1.48525	In 12bp	Common to 8bp and 12bp	1.6169	1.6169	0.0262449	In 12bp	Common to 8bp and 12bp	Not Common	Not Unique	#N/A	#N/A
YMR070W	MOT3	#N/A	FALSE	#N/A	#N/A	#N/A	#N/A	#N/A	FALSE	#N/A	#N/A	1.29191	1.29191	0.0286186	In 12bp	Common to 8bp and 12bp	Not Common	Unique	YMR070W	Unique PLUS
YMR072W	ABF2	#N/A	FALSE	#N/A	#N/A	#N/A	1.18395	0.0435902	1.18395	In 12bp	Common to 8bp and 12bp	#N/A	FALSE	#N/A	#N/A	#N/A	Not Common	Not Unique	#N/A	#N/A
YMR086W	SEG1	#N/A	FALSE	#N/A	#N/A	#N/A	1.42436	0.0131955	1.42436	In 12bp	Common to 8bp and 12bp	1.52792	1.52792	0.00563184	In 12bp	Common to 8bp and 12bp	Not Common	Not Unique	#N/A	#N/A
YMR089C	YTA12	#N/A	FALSE	#N/A	#N/A	#N/A	1.2528	0.0301592	1.2528	In 12bp	Common to 8bp and 12bp	1.44593	1.44593	0.00559656	In 12bp	Common to 8bp and 12bp	Not Common	Not Unique	#N/A	#N/A
YMR090W	YMR090W	#N/A	FALSE	#N/A	#N/A	#N/A	1.71164	0.0302507	1.71164	In 12bp	Common to 8bp and 12bp	1.97982	1.97982	0.01623	In 12bp	Common to 8bp and 12bp	Not Common	Not Unique	#N/A	#N/A
YMR092C	AIP1	#N/A	FALSE	#N/A	#N/A	#N/A	1.29294	0.0257448	1.29294	In 12bp	Common to 8bp and 12bp	1.28953	1.28953	0.0493631	Unique to 12bp	Unique to 12 bp	Not Common	Not Unique	#N/A	#N/A
YMR096W	SNZ1	#N/A	FALSE	#N/A	#N/A	#N/A	1.30286	0.0431457	1.30286	In 12bp	Common to 8bp and 12bp	#N/A	FALSE	#N/A	#N/A	#N/A	Not Common	Not Unique	#N/A	#N/A
YMR099C	YMR099C	#N/A	FALSE	#N/A	#N/A	#N/A	1.20221	0.0420269	1.20221	In 12bp	Common to 8bp and 12bp	#N/A	FALSE	#N/A	#N/A	#N/A	Not Common	Not Unique	#N/A	#N/A
YMR101C	SRT1	#N/A	FALSE	#N/A	#N/A	#N/A	-2.03422	0.0335977	-2.03422	In 12bp	Common to 8bp and 12bp	-3.48017	-3.48017	0.0285475	In 12bp	Common to 8bp and 12bp	Not Common	Not Unique	#N/A	#N/A
YMR103C	YMR103C	#N/A	FALSE	#N/A	#N/A	#N/A	1.72133	0.0130744	1.72133	In 12bp	Common to 8bp and 12bp	1.8265	1.8265	0.00641516	In 12bp	Common to 8bp and 12bp	Not Common	Not Unique	#N/A	#N/A
YMR105C	PGM2	#N/A	FALSE	#N/A	#N/A	#N/A	2.76688	0.0417498	2.76688	In 12bp	Common to 8bp and 12bp	3.04674	3.04674	0.042186	In 12bp	Common to 8bp and 12bp	Not Common	Not Unique	#N/A	#N/A
YMR109W	MYO5	#N/A	FALSE	#N/A	#N/A	#N/A	1.32245	0.0276764	1.32245	In 12bp	Common to 8bp and 12bp	1.34365	1.34365	0.0341479	In 12bp	Common to 8bp and 12bp	Not Common	Not Unique	#N/A	#N/A
YMR110C	HFD1	#N/A	FALSE	#N/A	#N/A	#N/A	1.45651	0.0131955	1.45651	In 12bp	Common to 8bp and 12bp	1.65649	1.65649	0.00571562	In 12bp	Common to 8bp and 12bp	Not Common	Not Unique	#N/A	#N/A
YMR132C	JLP2	#N/A	FALSE	#N/A	#N/A	#N/A	#N/A	#N/A	FALSE	#N/A	#N/A	-1.36913	-1.36913	0.0487905	Unique to 8bp	Unique to 8bp	Not Common	Unique	#N/A	#N/A
YMR136W	GAT2	#N/A	FALSE	#N/A	#N/A	#N/A	-1.48213	0.0372937	-1.48213	In 12bp	Common to 8bp and 12bp	#N/A	FALSE	#N/A	#N/A	#N/A	Not Common	Not Unique	#N/A	#N/A
YMR142C	RPL13B	#N/A	FALSE	#N/A	#N/A	#N/A	#N/A	#N/A	FALSE	#N/A	#N/A	-1.43368	-1.43368	0.0489181	In 12bp	Common to 8bp and 12bp	Not Common	Unique	YMR142C	Unique PLUS
YMR145C	NDE1	#N/A	FALSE	#N/A	#N/A	#N/A	1.86563	0.0146621	1.86563	In 12bp	Common to 8bp and 12bp	2.43054	2.43054	0.00407416	In 12bp	Common to 8bp and 12bp	Not Common	Not Unique	#N/A	#N/A
YMR148W	LDO16	#N/A	FALSE	#N/A	#N/A	#N/A	1.67831	0.01355	1.67831	In 12bp	Common to 8bp and 12bp	1.84232	1.84232	0.0129399	In 12bp	Common to 8bp and 12bp	Not Common	Not Unique	#N/A	#N/A
YMR149W	SWP1	#N/A	FALSE	#N/A	#N/A	#N/A	1.14731	0.0483183	1.14731	Unique to 8bp	Unique to 8bp	#N/A	FALSE	#N/A	#N/A	#N/A	Not Common	Not Unique	#N/A	#N/A
YMR152W	YIM1	#N/A	FALSE	#N/A	#N/A	#N/A	1.31699	0.0347474	1.31699	In 12bp	Common to 8bp and 12bp	1.33681	1.33681	0.0449693	In 12bp	Common to 8bp and 12bp	Not Common	Not Unique	#N/A	#N/A
YMR169C	ALD3	#N/A	FALSE	#N/A	#N/A	#N/A	2.59153	0.034926	2.59153	In 12bp	Common to 8bp and 12bp	3.49534	3.49534	0.0137917	In 12bp	Common to 8bp and 12bp	Not Common	Not Unique	#N/A	#N/A
YMR170C	ALD2	#N/A	FALSE	#N/A	#N/A	#N/A	1.75647	0.023891	1.75647	In 12bp	Common to 8bp and 12bp	1.99848	1.99848	0.0170991	In 12bp	Common to 8bp and 12bp	Not Common	Not Unique	#N/A	#N/A
YMR173W	DDR48	#N/A	FALSE	#N/A	#N/A	#N/A	2.39029	0.0320534	2.39029	In 12bp	Common to 8bp and 12bp	2.83444	2.83444	0.01599	In 12bp	Common to 8bp and 12bp	Not Common	Not Unique	#N/A	#N/A
YMR184W	ADD37	#N/A	FALSE	#N/A	#N/A	#N/A	1.27878	0.0410289	1.27878	In 12bp	Common to 8bp and 12bp	1.37879	1.37879	0.0263241	In 12bp	Common to 8bp and 12bp	Not Common	Not Unique	#N/A	#N/A
YMR191W	SPG5	#N/A	FALSE	#N/A	#N/A	#N/A	1.31946	0.0259303	1.31946	In 12bp	Common to 8bp and 12bp	1.41285	1.41285	0.018185	In 12bp	Common to 8bp and 12bp	Not Common	Not Unique	#N/A	#N/A
YMR194C-B	CMC4	#N/A	FALSE	#N/A	#N/A	#N/A	1.45136	0.0435557	1.45136	Unique to 12bp	Unique to 12 bp	#N/A	FALSE	#N/A	#N/A	#N/A	Not Common	Not Unique	#N/A	#N/A
YMR195W	ICY1	#N/A	FALSE	#N/A	#N/A	#N/A	#N/A	#N/A	FALSE	#N/A	#N/A	1.46613	1.46613	0.0311046	In 12bp	Common to 8bp and 12bp	Not Common	Unique	YMR195W	Unique PLUS
YMR200W	ROT1	#N/A	FALSE	#N/A	#N/A	#N/A	1.23628	0.0449649	1.23628	In 12bp	Common to 8bp and 12bp	#N/A	FALSE	#N/A	#N/A	#N/A	Not Common	Not Unique	#N/A	#N/A
YMR208W	ERG12	#N/A	FALSE	#N/A	#N/A	#N/A	#N/A	#N/A	FALSE	#N/A	#N/A	1.27032	1.27032	0.025287	In 12bp	Common to 8bp and 12bp	Not Common	Unique	YMR208W	Unique PLUS
YMR225C	MRPL44	#N/A	FALSE	#N/A	#N/A	#N/A	#N/A	#N/A	FALSE	#N/A	#N/A	1.65842	1.65842	0.0442732	In 12bp	Common to 8bp and 12bp	Not Common	Unique	YMR225C	Unique PLUS
YMR226C	YMR226C	#N/A	FALSE	#N/A	#N/A	#N/A	1.25794	0.0305787	1.25794	In 12bp	Common to 8bp and 12bp	1.25795	1.25795	0.0341408	In 12bp	Common to 8bp and 12bp	Not Common	Not Unique	#N/A	#N/A
YMR237W	BCH1	#N/A	FALSE	#N/A	#N/A	#N/A	1.2187	0.0252766	1.2187	In 12bp	Common to 8bp and 12bp	1.22003	1.22003	0.0493727	In 12bp	Common to 8bp and 12bp	Not Common	Not Unique	#N/A	#N/A
YMR238W	DFG5	#N/A	FALSE	#N/A	#N/A	#N/A	1.31779	0.0332532	1.31779	In 12bp	Common to 8bp and 12bp	#N/A	FALSE	#N/A	#N/A	#N/A	Not Common	Not Unique	#N/A	#N/A
YMR246W	FAA4	#N/A	FALSE	#N/A	#N/A	#N/A	-1.32355	0.0267077	-1.32355	In 12bp	Common to 8bp and 12bp	-1.33185	-1.33185	0.0170991	In 12bp	Common to 8bp and 12bp	Not Common	Not Unique	#N/A	#N/A
YMR250W	GAD1	#N/A	FALSE	#N/A	#N/A	#N/A	2.61609	0.0370275	2.61609	In 12bp	Common to 8bp and 12bp	3.55123	3.55123	0.0184622	In 12bp	Common to 8bp and 12bp	Not Common	Not Unique	#N/A	#N/A
YMR251W-A	HOR7	1.70788	1.70788	0.0475184	In 12bp	Common to 8bp and 12bp	1.61632	0.0147074	1.61632	In 12bp	Common to 8bp and 12bp	2.53576	2.53576	0.00194849	In 12bp	Common to 8bp and 12bp	Common	Not Unique	#N/A	#N/A
YMR261C	TPS3	#N/A	FALSE	#N/A	#N/A	#N/A	1.27293	0.0372937	1.27293	In 12bp	Common to 8bp and 12bp	1.32929	1.32929	0.0446004	In 12bp	Common to 8bp and 12bp	Not Common	Not Unique	#N/A	#N/A
YMR266W	RSN1	#N/A	FALSE	#N/A	#N/A	#N/A	1.21408	0.0473683	1.21408	Unique to 12bp	Unique to 12 bp	#N/A	FALSE	#N/A	#N/A	#N/A	Not Common	Not Unique	#N/A	#N/A
YMR271C	URA10	#N/A	FALSE	#N/A	#N/A	#N/A	2.85512	0.0406869	2.85512	In 12bp	Common to 8bp and 12bp	3.05757	3.05757	0.0407807	In 12bp	Common to 8bp and 12bp	Not Common	Not Unique	#N/A	#N/A
YMR272C	SCS7	#N/A	FALSE	#N/A	#N/A	#N/A	#N/A	#N/A	FALSE	#N/A	#N/A	1.29241	1.29241	0.0333816	In 12bp	Common to 8bp and 12bp	Not Common	Unique	YMR272C	Unique PLUS
YMR273C	ZDS1	#N/A	FALSE	#N/A	#N/A	#N/A	#N/A	#N/A	FALSE	#N/A	#N/A	1.25431	1.25431	0.0348243	In 12bp	Common to 8bp and 12bp	Not Common	Unique	YMR273C	Unique PLUS
YMR276W	DSK2	#N/A	FALSE	#N/A	#N/A	#N/A	1.35031	0.0242868	1.35031	In 12bp	Common to 8bp and 12bp	#N/A	FALSE	#N/A	#N/A	#N/A	Not Common	Not Unique	#N/A	#N/A
YMR281W	GPI12	#N/A	FALSE	#N/A	#N/A	#N/A	1.22956	0.0366882	1.22956	In 12bp	Common to 8bp and 12bp	#N/A	FALSE	#N/A	#N/A	#N/A	Not Common	Not Unique	#N/A	#N/A
YMR291W	TDA1	#N/A	FALSE	#N/A	#N/A	#N/A	1.28974	0.0481754	1.28974	In 12bp	Common to 8bp and 12bp	1.23878	1.23878	0.017217	In 12bp	Common to 8bp and 12bp	Not Common	Not Unique	#N/A	#N/A
YMR297W	PRC1	#N/A	FALSE	#N/A	#N/A	#N/A	1.84352	0.0226534	1.84352	In 12bp	Common to 8bp and 12bp	2.20357	2.20357	0.01623	In 12bp	Common to 8bp and 12bp	Not Common	Not Unique	#N/A	#N/A
YMR300C	ADE4	#N/A	FALSE	#N/A	#N/A	#N/A	#N/A	#N/A	FALSE	#N/A	#N/A	-1.55287	-1.55287	0.0373595	In 12bp	Common to 8bp and 12bp	Not Common	Unique	YMR300C	Unique PLUS
YMR302C	YME2	#N/A	FALSE	#N/A	#N/A	#N/A	1.32299	0.0130744	1.32299	In 12bp	Common to 8bp and 12bp	1.42702	1.42702	0.0132015	In 12bp	Common to 8bp and 12bp	Not Common	Not Unique	#N/A	#N/A
YMR305C	SCW10	#N/A	FALSE	#N/A	#N/A	#N/A	#N/A	#N/A	FALSE	#N/A	#N/A	1.29298	1.29298	0.0375275	In 12bp	Common to 8bp and 12bp	Not Common	Unique	YMR305C	Unique PLUS
YMR311C	GLC8	#N/A	FALSE	#N/A	#N/A	#N/A	1.2908	0.0316499	1.2908	In 12bp	Common to 8bp and 12bp	1.32631	1.32631	0.0218831	In 12bp	Common to 8bp and 12bp	Not Common	Not Unique	#N/A	#N/A
YMR312W	ELP6	#N/A	FALSE	#N/A	#N/A	#N/A	#N/A	#N/A	FALSE	#N/A	#N/A	-1.84881	-1.84881	0.0156458	Unique to 12bp	Unique to 12 bp	Not Common	Unique	YMR312W	Unique PLUS
YMR317W	YMR317W	#N/A	FALSE	#N/A	#N/A	#N/A	1.46948	0.0315624	1.46948	In 12bp	Common to 8bp and 12bp	1.55828	1.55828	0.0281959	In 12bp	Common to 8bp and 12bp	Not Common	Not Unique	#N/A	#N/A
YMR321C	YMR321C	#N/A	FALSE	#N/A	#N/A	#N/A	-1.87976	0.0301592	-1.87976	In 12bp	Common to 8bp and 12bp	-2.36793	-2.36793	0.00695358	In 12bp	Common to 8bp and 12bp	Not Common	Not Unique	#N/A	#N/A
YNL012W	SPO1	#N/A	FALSE	#N/A	#N/A	#N/A	-1.35316	0.038959	-1.35316	Unique to 12bp	Unique to 12 bp	-1.46025	-1.46025	0.0197959	In 12bp	Common to 8bp and 12bp	Not Common	Not Unique	#N/A	#N/A
YNL014W	HEF3	#N/A	FALSE	#N/A	#N/A	#N/A	-1.39515	0.0146645	-1.39515	In 12bp	Common to 8bp and 12bp	-1.51682	-1.51682	0.0176235	In 12bp	Common to 8bp and 12bp	Not Common	Not Unique	#N/A	#N/A
YNL015W	PBI2	#N/A	FALSE	#N/A	#N/A	#N/A	1.83806	0.0255199	1.83806	In 12bp	Common to 8bp and 12bp	1.81855	1.81855	0.0170991	In 12bp	Common to 8bp and 12bp	Not Common	Not Unique	#N/A	#N/A
YNL024C	EFM6	#N/A	FALSE	#N/A	#N/A	#N/A	-1.26378	0.0417498	-1.26378	Unique to 8bp	Unique to 8bp	#N/A	FALSE	#N/A	#N/A	#N/A	Not Common	Not Unique	#N/A	#N/A
YNL025C	SSN8	#N/A	FALSE	#N/A	#N/A	#N/A	#N/A	#N/A	FALSE	#N/A	#N/A	-1.27039	-1.27039	0.0421289	Unique to 8bp	Unique to 8bp	Not Common	Unique	YNL025C	Unique PLUS
YNL034W	YNL034W	#N/A	FALSE	#N/A	#N/A	#N/A	#N/A	#N/A	FALSE	#N/A	#N/A	1.26589	1.26589	0.031608	In 12bp	Common to 8bp and 12bp	Not Common	Unique	YNL034W	Unique PLUS
YNL037C	IDH1	#N/A	FALSE	#N/A	#N/A	#N/A	1.63509	0.0131955	1.63509	In 12bp	Common to 8bp and 12bp	1.92753	1.92753	0.0106327	In 12bp	Common to 8bp and 12bp	Not Common	Not Unique	#N/A	#N/A
YNL045W	LAP2	#N/A	FALSE	#N/A	#N/A	#N/A	1.26111	0.0259303	1.26111	In 12bp	Common to 8bp and 12bp	1.27034	1.27034	0.0375275	In 12bp	Common to 8bp and 12bp	Not Common	Not Unique	#N/A	#N/A
YNL052W	COX5A	2.10541	2.10541	0.00804622	In 12bp	Common to 8bp and 12bp	1.76453	0.0159707	1.76453	In 12bp	Common to 8bp and 12bp	2.70154	2.70154	0.00128597	In 12bp	Common to 8bp and 12bp	Common	Not Unique	#N/A	#N/A
YNL055C	POR1	#N/A	FALSE	#N/A	#N/A	#N/A	1.76996	0.0167609	1.76996	In 12bp	Common to 8bp and 12bp	1.98323	1.98323	0.013288	In 12bp	Common to 8bp and 12bp	Not Common	Not Unique	#N/A	#N/A
YNL071W	LAT1	#N/A	FALSE	#N/A	#N/A	#N/A	1.20438	0.0442324	1.20438	In 12bp	Common to 8bp and 12bp	1.26761	1.26761	0.0429116	In 12bp	Common to 8bp and 12bp	Not Common	Not Unique	#N/A	#N/A
YNL073W	MSK1	#N/A	FALSE	#N/A	#N/A	#N/A	#N/A	#N/A	FALSE	#N/A	#N/A	1.4586	1.4586	0.0247114	In 12bp	Common to 8bp and 12bp	Not Common	Unique	YNL073W	Unique PLUS
YNL074C	MLF3	#N/A	FALSE	#N/A	#N/A	#N/A	1.18946	0.0461553	1.18946	In 12bp	Common to 8bp and 12bp	#N/A	FALSE	#N/A	#N/A	#N/A	Not Common	Not Unique	#N/A	#N/A
YNL077W	APJ1	#N/A	FALSE	#N/A	#N/A	#N/A	#N/A	#N/A	FALSE	#N/A	#N/A	1.42283	1.42283	0.0311392	In 12bp	Common to 8bp and 12bp	Not Common	Unique	YNL077W	Unique PLUS
YNL081C	SWS2	#N/A	FALSE	#N/A	#N/A	#N/A	#N/A	#N/A	FALSE	#N/A	#N/A	1.42684	1.42684	0.0111912	In 12bp	Common to 8bp and 12bp	Not Common	Unique	YNL081C	Unique PLUS
YNL092W	YNL092W	#N/A	FALSE	#N/A	#N/A	#N/A	1.57906	0.047519	1.57906	Unique to 12bp	Unique to 12 bp	1.60368	1.60368	0.0452189	In 12bp	Common to 8bp and 12bp	Not Common	Not Unique	#N/A	#N/A
YNL096C	RPS7B	#N/A	FALSE	#N/A	#N/A	#N/A	-1.4106	0.0463876	-1.4106	In 12bp	Common to 8bp and 12bp	-1.52588	-1.52588	0.0346738	In 12bp	Common to 8bp and 12bp	Not Common	Not Unique	#N/A	#N/A
YNL097C	PHO23	#N/A	FALSE	#N/A	#N/A	#N/A	1.18459	0.0471157	1.18459	Unique to 8bp	Unique to 8bp	#N/A	FALSE	#N/A	#N/A	#N/A	Not Common	Not Unique	#N/A	#N/A
YNL098C	RAS2	#N/A	FALSE	#N/A	#N/A	#N/A	1.23825	0.0214167	1.23825	In 12bp	Common to 8bp and 12bp	1.3549	1.3549	0.00992566	In 12bp	Common to 8bp and 12bp	Not Common	Not Unique	#N/A	#N/A
YNL100W	MIC27	#N/A	FALSE	#N/A	#N/A	#N/A	#N/A	#N/A	FALSE	#N/A	#N/A	1.35235	1.35235	0.0170991	In 12bp	Common to 8bp and 12bp	Not Common	Unique	YNL100W	Unique PLUS
YNL104C	LEU4	#N/A	FALSE	#N/A	#N/A	#N/A	#N/A	#N/A	FALSE	#N/A	#N/A	1.35858	1.35858	0.0396887	In 12bp	Common to 8bp and 12bp	Not Common	Unique	YNL104C	Unique PLUS
YNL115C	YNL115C	#N/A	FALSE	#N/A	#N/A	#N/A	1.47509	0.0180624	1.47509	In 12bp	Common to 8bp and 12bp	1.51598	1.51598	0.0156243	In 12bp	Common to 8bp and 12bp	Not Common	Not Unique	#N/A	#N/A
YNL116W	DMA2	#N/A	FALSE	#N/A	#N/A	#N/A	#N/A	#N/A	FALSE	#N/A	#N/A	1.24381	1.24381	0.0378906	In 12bp	Common to 8bp and 12bp	Not Common	Unique	YNL116W	Unique PLUS
YNL125C	ESBP6	#N/A	FALSE	#N/A	#N/A	#N/A	1.51214	0.019236	1.51214	In 12bp	Common to 8bp and 12bp	1.47943	1.47943	0.0341408	In 12bp	Common to 8bp and 12bp	Not Common	Not Unique	#N/A	#N/A
YNL134C	YNL134C	#N/A	FALSE	#N/A	#N/A	#N/A	1.52391	0.048646	1.52391	In 12bp	Common to 8bp and 12bp	1.83104	1.83104	0.0256008	In 12bp	Common to 8bp and 12bp	Not Common	Not Unique	#N/A	#N/A
YNL135C	FPR1	#N/A	FALSE	#N/A	#N/A	#N/A	#N/A	#N/A	FALSE	#N/A	#N/A	1.49259	1.49259	0.0452189	In 12bp	Common to 8bp and 12bp	Not Common	Unique	YNL135C	Unique PLUS
YNL138W	SRV2	#N/A	FALSE	#N/A	#N/A	#N/A	1.33011	0.0226534	1.33011	In 12bp	Common to 8bp and 12bp	1.32582	1.32582	0.0303815	In 12bp	Common to 8bp and 12bp	Not Common	Not Unique	#N/A	#N/A
YNL148C	ALF1	#N/A	FALSE	#N/A	#N/A	#N/A	1.27753	0.0387618	1.27753	In 12bp	Common to 8bp and 12bp	1.38384	1.38384	0.026798	In 12bp	Common to 8bp and 12bp	Not Common	Not Unique	#N/A	#N/A
YNL155W	CUZ1	#N/A	FALSE	#N/A	#N/A	#N/A	#N/A	#N/A	FALSE	#N/A	#N/A	1.26853	1.26853	0.0456927	Unique to 12bp	Unique to 12 bp	Not Common	Unique	#N/A	#N/A
YNL156C	NSG2	#N/A	FALSE	#N/A	#N/A	#N/A	1.3709	0.0138498	1.3709	In 12bp	Common to 8bp and 12bp	1.60757	1.60757	0.00337366	In 12bp	Common to 8bp and 12bp	Not Common	Not Unique	#N/A	#N/A
YNL169C	PSD1	#N/A	FALSE	#N/A	#N/A	#N/A	1.69784	0.0179786	1.69784	In 12bp	Common to 8bp and 12bp	1.61055	1.61055	0.0185833	In 12bp	Common to 8bp and 12bp	Not Common	Not Unique	#N/A	#N/A
YNL173C	MDG1	#N/A	FALSE	#N/A	#N/A	#N/A	1.76694	0.0130744	1.76694	In 12bp	Common to 8bp and 12bp	1.95657	1.95657	0.00571562	In 12bp	Common to 8bp and 12bp	Not Common	Not Unique	#N/A	#N/A
YNL177C	MRPL22	#N/A	FALSE	#N/A	#N/A	#N/A	#N/A	#N/A	FALSE	#N/A	#N/A	1.33529	1.33529	0.031608	In 12bp	Common to 8bp and 12bp	Not Common	Unique	YNL177C	Unique PLUS
YNL182C	IPI3	#N/A	FALSE	#N/A	#N/A	#N/A	#N/A	#N/A	FALSE	#N/A	#N/A	-1.71076	-1.71076	0.0378315	In 12bp	Common to 8bp and 12bp	Not Common	Unique	YNL182C	Unique PLUS
YNL185C	MRPL19	#N/A	FALSE	#N/A	#N/A	#N/A	#N/A	#N/A	FALSE	#N/A	#N/A	1.47658	1.47658	0.0148898	In 12bp	Common to 8bp and 12bp	Not Common	Unique	YNL185C	Unique PLUS
YNL187W	SWT21	#N/A	FALSE	#N/A	#N/A	#N/A	1.3118	0.04319	1.3118	In 12bp	Common to 8bp and 12bp	#N/A	FALSE	#N/A	#N/A	#N/A	Not Common	Not Unique	#N/A	#N/A
YNL200C	NNR1	#N/A	FALSE	#N/A	#N/A	#N/A	#N/A	#N/A	FALSE	#N/A	#N/A	2.2282	2.2282	0.0311442	In 12bp	Common to 8bp and 12bp	Not Common	Unique	#N/A	#N/A
YNL208W	YNL208W	#N/A	FALSE	#N/A	#N/A	#N/A	#N/A	#N/A	FALSE	#N/A	#N/A	2.19015	2.19015	0.0404014	In 12bp	Common to 8bp and 12bp	Not Common	Unique	#N/A	#N/A
YNL215W	IES2	#N/A	FALSE	#N/A	#N/A	#N/A	1.2279	0.04319	1.2279	In 12bp	Common to 8bp and 12bp	#N/A	FALSE	#N/A	#N/A	#N/A	Not Common	Not Unique	#N/A	#N/A
YNL237W	YTP1	#N/A	FALSE	#N/A	#N/A	#N/A	1.54425	0.0467106	1.54425	Unique to 12bp	Unique to 12 bp	#N/A	FALSE	#N/A	#N/A	#N/A	Not Common	Not Unique	#N/A	#N/A
YNL239W	LAP3	#N/A	FALSE	#N/A	#N/A	#N/A	1.98885	0.036842	1.98885	In 12bp	Common to 8bp and 12bp	2.09254	2.09254	0.0251047	In 12bp	Common to 8bp and 12bp	Not Common	Not Unique	#N/A	#N/A
YNL241C	ZWF1	#N/A	FALSE	#N/A	#N/A	#N/A	1.76021	0.0314653	1.76021	In 12bp	Common to 8bp and 12bp	1.7151	1.7151	0.0365314	In 12bp	Common to 8bp and 12bp	Not Common	Not Unique	#N/A	#N/A
YNL242W	ATG2	#N/A	FALSE	#N/A	#N/A	#N/A	1.2044	0.0460398	1.2044	In 12bp	Common to 8bp and 12bp	#N/A	FALSE	#N/A	#N/A	#N/A	Not Common	Not Unique	#N/A	#N/A
YNL243W	SLA2	#N/A	FALSE	#N/A	#N/A	#N/A	#N/A	#N/A	FALSE	#N/A	#N/A	1.24859	1.24859	0.0436086	In 12bp	Common to 8bp and 12bp	Not Common	Unique	YNL243W	Unique PLUS
YNL254C	RTC4	#N/A	FALSE	#N/A	#N/A	#N/A	1.6341	0.0215326	1.6341	In 12bp	Common to 8bp and 12bp	1.62811	1.62811	0.0164342	In 12bp	Common to 8bp and 12bp	Not Common	Not Unique	#N/A	#N/A
YNL257C	SIP3	#N/A	FALSE	#N/A	#N/A	#N/A	1.19427	0.048646	1.19427	In 12bp	Common to 8bp and 12bp	#N/A	FALSE	#N/A	#N/A	#N/A	Not Common	Not Unique	#N/A	#N/A
YNL259C	ATX1	#N/A	FALSE	#N/A	#N/A	#N/A	#N/A	#N/A	FALSE	#N/A	#N/A	-1.54429	-1.54429	0.0441559	In 12bp	Common to 8bp and 12bp	Not Common	Unique	YNL259C	Unique PLUS
YNL263C	YIF1	#N/A	FALSE	#N/A	#N/A	#N/A	#N/A	#N/A	FALSE	#N/A	#N/A	1.24859	1.24859	0.0348377	In 12bp	Common to 8bp and 12bp	Not Common	Unique	YNL263C	Unique PLUS
YNL265C	IST1	#N/A	FALSE	#N/A	#N/A	#N/A	1.21058	0.0395718	1.21058	In 12bp	Common to 8bp and 12bp	#N/A	FALSE	#N/A	#N/A	#N/A	Not Common	Not Unique	#N/A	#N/A
YNL274C	GOR1	#N/A	FALSE	#N/A	#N/A	#N/A	2.01656	0.0305787	2.01656	In 12bp	Common to 8bp and 12bp	1.96733	1.96733	0.0384979	In 12bp	Common to 8bp and 12bp	Not Common	Not Unique	#N/A	#N/A
YNL277W	MET2	#N/A	FALSE	#N/A	#N/A	#N/A	1.75032	0.0222211	1.75032	In 12bp	Common to 8bp and 12bp	1.92718	1.92718	0.0170187	In 12bp	Common to 8bp and 12bp	Not Common	Not Unique	#N/A	#N/A
YNL282W	POP3	#N/A	FALSE	#N/A	#N/A	#N/A	#N/A	#N/A	FALSE	#N/A	#N/A	-1.30609	-1.30609	0.049791	Unique to 12bp	Unique to 12 bp	Not Common	Unique	YNL282W	Unique PLUS
YNL289W	PCL1	#N/A	FALSE	#N/A	#N/A	#N/A	1.63268	0.0167609	1.63268	In 12bp	Common to 8bp and 12bp	1.7704	1.7704	0.0128475	In 12bp	Common to 8bp and 12bp	Not Common	Not Unique	#N/A	#N/A
YNL301C	RPL18B	#N/A	FALSE	#N/A	#N/A	#N/A	-1.42684	0.04966	-1.42684	In 12bp	Common to 8bp and 12bp	-1.62151	-1.62151	0.0222313	In 12bp	Common to 8bp and 12bp	Not Common	Not Unique	#N/A	#N/A
YNL307C	MCK1	#N/A	FALSE	#N/A	#N/A	#N/A	1.30103	0.0167609	1.30103	In 12bp	Common to 8bp and 12bp	1.33522	1.33522	0.0407815	In 12bp	Common to 8bp and 12bp	Not Common	Not Unique	#N/A	#N/A
YNL315C	ATP11	#N/A	FALSE	#N/A	#N/A	#N/A	#N/A	#N/A	FALSE	#N/A	#N/A	1.47345	1.47345	0.0305093	In 12bp	Common to 8bp and 12bp	Not Common	Unique	YNL315C	Unique PLUS
YNL321W	VNX1	#N/A	FALSE	#N/A	#N/A	#N/A	1.26379	0.0384637	1.26379	In 12bp	Common to 8bp and 12bp	#N/A	FALSE	#N/A	#N/A	#N/A	Not Common	Not Unique	#N/A	#N/A
YNL322C	KRE1	#N/A	FALSE	#N/A	#N/A	#N/A	1.29142	0.0391424	1.29142	In 12bp	Common to 8bp and 12bp	1.35131	1.35131	0.0425883	In 12bp	Common to 8bp and 12bp	Not Common	Not Unique	#N/A	#N/A
YNL327W	EGT2	#N/A	FALSE	#N/A	#N/A	#N/A	1.19245	0.041368	1.19245	In 12bp	Common to 8bp and 12bp	1.24469	1.24469	0.0257047	In 12bp	Common to 8bp and 12bp	Not Common	Not Unique	#N/A	#N/A
YNL329C	PEX6	#N/A	FALSE	#N/A	#N/A	#N/A	#N/A	#N/A	FALSE	#N/A	#N/A	1.24513	1.24513	0.0302358	In 12bp	Common to 8bp and 12bp	Not Common	Unique	YNL329C	Unique PLUS
YNL330C	RPD3	#N/A	FALSE	#N/A	#N/A	#N/A	#N/A	#N/A	FALSE	#N/A	#N/A	1.27762	1.27762	0.0390107	In 12bp	Common to 8bp and 12bp	Not Common	Unique	YNL330C	Unique PLUS
YNL331C	AAD14	#N/A	FALSE	#N/A	#N/A	#N/A	1.84879	0.0159707	1.84879	In 12bp	Common to 8bp and 12bp	2.01858	2.01858	0.0107162	In 12bp	Common to 8bp and 12bp	Not Common	Not Unique	#N/A	#N/A
YNL334C	SNO2	2.44703	2.44703	0.033708	In 12bp	Common to 8bp and 12bp	3.08895	0.0290542	3.08895	In 12bp	Common to 8bp and 12bp	3.28064	3.28064	0.0024536	In 12bp	Common to 8bp and 12bp	Common	Not Unique	#N/A	#N/A
YNL339C	YRF1-6	#N/A	FALSE	#N/A	#N/A	#N/A	#N/A	#N/A	FALSE	#N/A	#N/A	1.50352	1.50352	0.0183838	Unique to 12bp	Unique to 12 bp	Not Common	Unique	YNL339C	Unique PLUS
YNR001C	CIT1	#N/A	FALSE	#N/A	#N/A	#N/A	1.76361	0.0131955	1.76361	In 12bp	Common to 8bp and 12bp	2.21909	2.21909	0.00522055	In 12bp	Common to 8bp and 12bp	Not Common	Not Unique	#N/A	#N/A
YNR003C	RPC34	#N/A	FALSE	#N/A	#N/A	#N/A	#N/A	#N/A	FALSE	#N/A	#N/A	-1.45439	-1.45439	0.0457642	Unique to 8bp	Unique to 8bp	Not Common	Unique	YNR003C	Unique PLUS
YNR006W	VPS27	#N/A	FALSE	#N/A	#N/A	#N/A	1.21469	0.0368745	1.21469	In 12bp	Common to 8bp and 12bp	#N/A	FALSE	#N/A	#N/A	#N/A	Not Common	Not Unique	#N/A	#N/A
YNR007C	ATG3	#N/A	FALSE	#N/A	#N/A	#N/A	#N/A	#N/A	FALSE	#N/A	#N/A	1.4394	1.4394	0.0115895	In 12bp	Common to 8bp and 12bp	Not Common	Unique	#N/A	#N/A
YNR017W	TIM23	#N/A	FALSE	#N/A	#N/A	#N/A	#N/A	#N/A	FALSE	#N/A	#N/A	1.30755	1.30755	0.0421717	In 12bp	Common to 8bp and 12bp	Not Common	Unique	YNR017W	Unique PLUS
YNR023W	SNF12	#N/A	FALSE	#N/A	#N/A	#N/A	1.23808	0.0493109	1.23808	Unique to 12bp	Unique to 12 bp	#N/A	FALSE	#N/A	#N/A	#N/A	Not Common	Not Unique	#N/A	#N/A
YNR035C	ARC35	#N/A	FALSE	#N/A	#N/A	#N/A	1.35013	0.0391817	1.35013	In 12bp	Common to 8bp and 12bp	#N/A	FALSE	#N/A	#N/A	#N/A	Not Common	Not Unique	#N/A	#N/A
YNR036C	MRPS12	#N/A	FALSE	#N/A	#N/A	#N/A	#N/A	#N/A	FALSE	#N/A	#N/A	1.63656	1.63656	0.00688799	In 12bp	Common to 8bp and 12bp	Not Common	Unique	YNR036C	Unique PLUS
YNR037C	RSM19	#N/A	FALSE	#N/A	#N/A	#N/A	#N/A	#N/A	FALSE	#N/A	#N/A	1.69185	1.69185	0.0183593	In 12bp	Common to 8bp and 12bp	Not Common	Unique	YNR037C	Unique PLUS
YNR039C	ZRG17	#N/A	FALSE	#N/A	#N/A	#N/A	1.50712	0.0146621	1.50712	In 12bp	Common to 8bp and 12bp	1.52007	1.52007	0.0114873	In 12bp	Common to 8bp and 12bp	Not Common	Not Unique	#N/A	#N/A
YNR040W	DPI29	#N/A	FALSE	#N/A	#N/A	#N/A	1.35549	0.0314653	1.35549	In 12bp	Common to 8bp and 12bp	1.75787	1.75787	0.00207826	In 12bp	Common to 8bp and 12bp	Not Common	Not Unique	#N/A	#N/A
YNR041C	COQ2	#N/A	FALSE	#N/A	#N/A	#N/A	1.33465	0.0449649	1.33465	In 12bp	Common to 8bp and 12bp	1.61568	1.61568	0.006264	In 12bp	Common to 8bp and 12bp	Not Common	Not Unique	#N/A	#N/A
YNR043W	MVD1	#N/A	FALSE	#N/A	#N/A	#N/A	1.21478	0.0279308	1.21478	In 12bp	Common to 8bp and 12bp	1.28082	1.28082	0.01599	In 12bp	Common to 8bp and 12bp	Not Common	Not Unique	#N/A	#N/A
YNR073C	MAN2	#N/A	FALSE	#N/A	#N/A	#N/A	#N/A	#N/A	FALSE	#N/A	#N/A	1.84445	1.84445	0.0416249	Unique to 8bp	Unique to 8bp	Not Common	Unique	YNR073C	Unique PLUS
YNR074C	AIF1	#N/A	FALSE	#N/A	#N/A	#N/A	1.40681	0.0310585	1.40681	In 12bp	Common to 8bp and 12bp	#N/A	FALSE	#N/A	#N/A	#N/A	Not Common	Not Unique	#N/A	#N/A
YOL019W	YOL019W	#N/A	FALSE	#N/A	#N/A	#N/A	1.22784	0.0237525	1.22784	In 12bp	Common to 8bp and 12bp	1.40716	1.40716	0.00992566	In 12bp	Common to 8bp and 12bp	Not Common	Not Unique	#N/A	#N/A
YOL027C	MDM38	#N/A	FALSE	#N/A	#N/A	#N/A	#N/A	#N/A	FALSE	#N/A	#N/A	1.30888	1.30888	0.0346738	In 12bp	Common to 8bp and 12bp	Not Common	Unique	YOL027C	Unique PLUS
YOL028C	YAP7	#N/A	FALSE	#N/A	#N/A	#N/A	#N/A	#N/A	FALSE	#N/A	#N/A	1.26185	1.26185	0.0341408	In 12bp	Common to 8bp and 12bp	Not Common	Unique	YOL028C	Unique PLUS
YOL030W	GAS5	#N/A	FALSE	#N/A	#N/A	#N/A	#N/A	#N/A	FALSE	#N/A	#N/A	1.39528	1.39528	0.013923	In 12bp	Common to 8bp and 12bp	Not Common	Unique	YOL030W	Unique PLUS
YOL038W	PRE6	#N/A	FALSE	#N/A	#N/A	#N/A	1.25993	0.0426407	1.25993	In 12bp	Common to 8bp and 12bp	#N/A	FALSE	#N/A	#N/A	#N/A	Not Common	Not Unique	#N/A	#N/A
YOL045W	PSK2	#N/A	FALSE	#N/A	#N/A	#N/A	#N/A	#N/A	FALSE	#N/A	#N/A	-1.24087	-1.24087	0.0461522	Unique to 12bp	Unique to 12 bp	Not Common	Unique	YOL045W	Unique PLUS
YOL048C	RRT8	#N/A	FALSE	#N/A	#N/A	#N/A	2.03915	0.0348598	2.03915	In 12bp	Common to 8bp and 12bp	2.04001	2.04001	0.0263987	In 12bp	Common to 8bp and 12bp	Not Common	Not Unique	#N/A	#N/A
YOL051W	GAL11	#N/A	FALSE	#N/A	#N/A	#N/A	1.26472	0.0386339	1.26472	In 12bp	Common to 8bp and 12bp	1.28632	1.28632	0.0180007	In 12bp	Common to 8bp and 12bp	Not Common	Not Unique	#N/A	#N/A
YOL053W	AIM39	#N/A	FALSE	#N/A	#N/A	#N/A	#N/A	#N/A	FALSE	#N/A	#N/A	1.31562	1.31562	0.0470554	Unique to 12bp	Unique to 12 bp	Not Common	Unique	YOL053W	Unique PLUS
YOL055C	THI20	#N/A	FALSE	#N/A	#N/A	#N/A	1.48526	0.0130744	1.48526	In 12bp	Common to 8bp and 12bp	1.97272	1.97272	0.00345652	In 12bp	Common to 8bp and 12bp	Not Common	Not Unique	#N/A	#N/A
YOL057W	YOL057W	#N/A	FALSE	#N/A	#N/A	#N/A	1.20257	0.028073	1.20257	In 12bp	Common to 8bp and 12bp	1.2438	1.2438	0.026798	In 12bp	Common to 8bp and 12bp	Not Common	Not Unique	#N/A	#N/A
YOL060C	MAM3	#N/A	FALSE	#N/A	#N/A	#N/A	1.32753	0.0449649	1.32753	In 12bp	Common to 8bp and 12bp	#N/A	FALSE	#N/A	#N/A	#N/A	Not Common	Not Unique	#N/A	#N/A
YOL065C	INP54	#N/A	FALSE	#N/A	#N/A	#N/A	1.20338	0.0399429	1.20338	Unique to 8bp	Unique to 8bp	1.23764	1.23764	0.0374278	In 12bp	Common to 8bp and 12bp	Not Common	Not Unique	#N/A	#N/A
YOL071W	SDH5	#N/A	FALSE	#N/A	#N/A	#N/A	#N/A	#N/A	FALSE	#N/A	#N/A	1.54436	1.54436	0.00796727	In 12bp	Common to 8bp and 12bp	Not Common	Unique	YOL071W	Unique PLUS
YOL082W	ATG19	#N/A	FALSE	#N/A	#N/A	#N/A	2.19994	0.0324147	2.19994	In 12bp	Common to 8bp and 12bp	2.36929	2.36929	0.0282756	In 12bp	Common to 8bp and 12bp	Not Common	Not Unique	#N/A	#N/A
YOL083W	ATG34	#N/A	FALSE	#N/A	#N/A	#N/A	#N/A	#N/A	FALSE	#N/A	#N/A	2.5987	2.5987	0.0185833	In 12bp	Common to 8bp and 12bp	Not Common	Unique	#N/A	#N/A
YOL084W	PHM7	#N/A	FALSE	#N/A	#N/A	#N/A	2.08642	0.0372708	2.08642	In 12bp	Common to 8bp and 12bp	2.32394	2.32394	0.0185833	In 12bp	Common to 8bp and 12bp	Not Common	Not Unique	#N/A	#N/A
YOL101C	IZH4	#N/A	FALSE	#N/A	#N/A	#N/A	-2.1447	0.0255255	-2.1447	In 12bp	Common to 8bp and 12bp	-2.28846	-2.28846	0.00692938	In 12bp	Common to 8bp and 12bp	Not Common	Not Unique	#N/A	#N/A
YOL102C	TPT1	#N/A	FALSE	#N/A	#N/A	#N/A	#N/A	#N/A	FALSE	#N/A	#N/A	1.30104	1.30104	0.030342	In 12bp	Common to 8bp and 12bp	Not Common	Unique	YOL102C	Unique PLUS
YOL110W	SHR5	#N/A	FALSE	#N/A	#N/A	#N/A	1.42813	0.0336114	1.42813	In 12bp	Common to 8bp and 12bp	#N/A	FALSE	#N/A	#N/A	#N/A	Not Common	Not Unique	#N/A	#N/A
YOL119C	MCH4	#N/A	FALSE	#N/A	#N/A	#N/A	1.35077	0.0308816	1.35077	In 12bp	Common to 8bp and 12bp	#N/A	FALSE	#N/A	#N/A	#N/A	Not Common	Not Unique	#N/A	#N/A
YOL122C	SMF1	#N/A	FALSE	#N/A	#N/A	#N/A	#N/A	#N/A	FALSE	#N/A	#N/A	1.23189	1.23189	0.0190153	In 12bp	Common to 8bp and 12bp	Not Common	Unique	YOL122C	Unique PLUS
YOL128C	YGK3	#N/A	FALSE	#N/A	#N/A	#N/A	1.41324	0.0321841	1.41324	In 12bp	Common to 8bp and 12bp	1.37891	1.37891	0.0171902	In 12bp	Common to 8bp and 12bp	Not Common	Not Unique	#N/A	#N/A
YOL129W	VPS68	#N/A	FALSE	#N/A	#N/A	#N/A	#N/A	#N/A	FALSE	#N/A	#N/A	1.33562	1.33562	0.0176344	In 12bp	Common to 8bp and 12bp	Not Common	Unique	#N/A	#N/A
YOL131W	YOL131W	#N/A	FALSE	#N/A	#N/A	#N/A	#N/A	#N/A	FALSE	#N/A	#N/A	2.82166	2.82166	0.0225281	In 12bp	Common to 8bp and 12bp	Not Common	Unique	YOL131W	Unique PLUS
YOL132W	GAS4	#N/A	FALSE	#N/A	#N/A	#N/A	1.44618	0.0367716	1.44618	In 12bp	Common to 8bp and 12bp	1.54792	1.54792	0.00770633	In 12bp	Common to 8bp and 12bp	Not Common	Not Unique	#N/A	#N/A
YOL140W	ARG8	#N/A	FALSE	#N/A	#N/A	#N/A	1.38263	0.0410581	1.38263	In 12bp	Common to 8bp and 12bp	#N/A	FALSE	#N/A	#N/A	#N/A	Not Common	Not Unique	#N/A	#N/A
YOL141W	PPM2	#N/A	FALSE	#N/A	#N/A	#N/A	#N/A	#N/A	FALSE	#N/A	#N/A	-1.63962	-1.63962	0.035269	In 12bp	Common to 8bp and 12bp	Not Common	Unique	YOL141W	Unique PLUS
YOL154W	ZPS1	#N/A	FALSE	#N/A	#N/A	#N/A	1.4552	0.0384637	1.4552	In 12bp	Common to 8bp and 12bp	#N/A	FALSE	#N/A	#N/A	#N/A	Not Common	Not Unique	#N/A	#N/A
YOL155C	HPF1	#N/A	FALSE	#N/A	#N/A	#N/A	1.6358	0.0395718	1.6358	In 12bp	Common to 8bp and 12bp	1.79918	1.79918	0.0333994	In 12bp	Common to 8bp and 12bp	Not Common	Not Unique	#N/A	#N/A
YOL159C	CSS3	2.93409	2.93409	0.045652	In 12bp	Common to 8bp and 12bp	2.3909	0.0301592	2.3909	In 12bp	Common to 8bp and 12bp	3.86579	3.86579	0.00437587	In 12bp	Common to 8bp and 12bp	Common	Not Unique	#N/A	#N/A
YOL164W	BDS1	#N/A	FALSE	#N/A	#N/A	#N/A	#N/A	#N/A	FALSE	#N/A	#N/A	-3.21437	-3.21437	0.0188838	In 12bp	Common to 8bp and 12bp	Not Common	Unique	YOL164W	Unique PLUS
YOR007C	SGT2	#N/A	FALSE	#N/A	#N/A	#N/A	1.19071	0.0329442	1.19071	In 12bp	Common to 8bp and 12bp	#N/A	FALSE	#N/A	#N/A	#N/A	Not Common	Not Unique	#N/A	#N/A
YOR009W	TIR4	#N/A	FALSE	#N/A	#N/A	#N/A	1.50643	0.0473443	1.50643	Unique to 12bp	Unique to 12 bp	#N/A	FALSE	#N/A	#N/A	#N/A	Not Common	Not Unique	#N/A	#N/A
YOR011W	AUS1	1.58164	1.58164	0.0475184	In 12bp	Common to 8bp and 12bp	1.46449	0.0123242	1.46449	In 12bp	Common to 8bp and 12bp	1.59058	1.59058	0.00426547	In 12bp	Common to 8bp and 12bp	Common	Not Unique	#N/A	#N/A
YOR020W-A	MCO10	#N/A	FALSE	#N/A	#N/A	#N/A	1.91405	0.0318979	1.91405	In 12bp	Common to 8bp and 12bp	1.92452	1.92452	0.0302358	In 12bp	Common to 8bp and 12bp	Not Common	Not Unique	#N/A	#N/A
YOR023C	AHC1	#N/A	FALSE	#N/A	#N/A	#N/A	1.31495	0.027968	1.31495	In 12bp	Common to 8bp and 12bp	1.34316	1.34316	0.020992	In 12bp	Common to 8bp and 12bp	Not Common	Not Unique	#N/A	#N/A
YOR027W	STI1	#N/A	FALSE	#N/A	#N/A	#N/A	1.28258	0.0222211	1.28258	In 12bp	Common to 8bp and 12bp	#N/A	FALSE	#N/A	#N/A	#N/A	Not Common	Not Unique	#N/A	#N/A
YOR031W	CRS5	#N/A	FALSE	#N/A	#N/A	#N/A	#N/A	#N/A	FALSE	#N/A	#N/A	3.40869	3.40869	0.0241817	In 12bp	Common to 8bp and 12bp	Not Common	Unique	YOR031W	Unique PLUS
YOR036W	PEP12	#N/A	FALSE	#N/A	#N/A	#N/A	1.47363	0.036842	1.47363	In 12bp	Common to 8bp and 12bp	1.68087	1.68087	0.0186248	In 12bp	Common to 8bp and 12bp	Not Common	Not Unique	#N/A	#N/A
YOR037W	CYC2	#N/A	FALSE	#N/A	#N/A	#N/A	1.29103	0.0137565	1.29103	In 12bp	Common to 8bp and 12bp	#N/A	FALSE	#N/A	#N/A	#N/A	Not Common	Not Unique	#N/A	#N/A
YOR040W	GLO4	#N/A	FALSE	#N/A	#N/A	#N/A	1.34142	0.0222211	1.34142	In 12bp	Common to 8bp and 12bp	1.34938	1.34938	0.0213136	In 12bp	Common to 8bp and 12bp	Not Common	Not Unique	#N/A	#N/A
YOR042W	CUE5	#N/A	FALSE	#N/A	#N/A	#N/A	1.32089	0.0237525	1.32089	In 12bp	Common to 8bp and 12bp	1.32547	1.32547	0.0397663	In 12bp	Common to 8bp and 12bp	Not Common	Not Unique	#N/A	#N/A
YOR054C	VHS3	#N/A	FALSE	#N/A	#N/A	#N/A	1.28076	0.0426407	1.28076	In 12bp	Common to 8bp and 12bp	1.35629	1.35629	0.0236742	In 12bp	Common to 8bp and 12bp	Not Common	Not Unique	#N/A	#N/A
YOR059C	LPL1	#N/A	FALSE	#N/A	#N/A	#N/A	1.39277	0.027968	1.39277	In 12bp	Common to 8bp and 12bp	#N/A	FALSE	#N/A	#N/A	#N/A	Not Common	Not Unique	#N/A	#N/A
YOR062C	YOR062C	#N/A	FALSE	#N/A	#N/A	#N/A	1.31885	0.034926	1.31885	In 12bp	Common to 8bp and 12bp	1.52882	1.52882	0.0114873	In 12bp	Common to 8bp and 12bp	Not Common	Not Unique	#N/A	#N/A
YOR064C	YNG1	#N/A	FALSE	#N/A	#N/A	#N/A	1.32769	0.0399434	1.32769	In 12bp	Common to 8bp and 12bp	1.36181	1.36181	0.0222313	In 12bp	Common to 8bp and 12bp	Not Common	Not Unique	#N/A	#N/A
YOR065W	CYT1	2.2056	2.2056	0.0453673	In 12bp	Common to 8bp and 12bp	#N/A	#N/A	FALSE	#N/A	#N/A	2.91728	2.91728	0.00263076	In 12bp	Common to 8bp and 12bp	Not Common	Not Unique	#N/A	#N/A
YOR071C	NRT1	#N/A	FALSE	#N/A	#N/A	#N/A	2.22674	0.0251996	2.22674	In 12bp	Common to 8bp and 12bp	4.00449	4.00449	0.00337366	In 12bp	Common to 8bp and 12bp	Not Common	Not Unique	#N/A	#N/A
YOR083W	WHI5	#N/A	FALSE	#N/A	#N/A	#N/A	1.25702	0.0470004	1.25702	In 12bp	Common to 8bp and 12bp	1.31245	1.31245	0.0419385	Unique to 12bp	Unique to 12 bp	Not Common	Not Unique	#N/A	#N/A
YOR084W	LPX1	#N/A	FALSE	#N/A	#N/A	#N/A	1.27922	0.0470004	1.27922	In 12bp	Common to 8bp and 12bp	1.3653	1.3653	0.0311442	In 12bp	Common to 8bp and 12bp	Not Common	Not Unique	#N/A	#N/A
YOR086C	TCB1	#N/A	FALSE	#N/A	#N/A	#N/A	#N/A	#N/A	FALSE	#N/A	#N/A	1.23986	1.23986	0.0454345	In 12bp	Common to 8bp and 12bp	Not Common	Unique	YOR086C	Unique PLUS
YOR089C	VPS21	#N/A	FALSE	#N/A	#N/A	#N/A	#N/A	#N/A	FALSE	#N/A	#N/A	1.28384	1.28384	0.0304803	In 12bp	Common to 8bp and 12bp	Not Common	Unique	YOR089C	Unique PLUS
YOR099W	KTR1	#N/A	FALSE	#N/A	#N/A	#N/A	#N/A	#N/A	FALSE	#N/A	#N/A	1.25818	1.25818	0.0277817	In 12bp	Common to 8bp and 12bp	Not Common	Unique	YOR099W	Unique PLUS
YOR109W	INP53	#N/A	FALSE	#N/A	#N/A	#N/A	#N/A	#N/A	FALSE	#N/A	#N/A	1.17622	1.17622	0.0456927	Unique to 12bp	Unique to 12 bp	Not Common	Unique	YOR109W	Unique PLUS
YOR117W	RPT5	#N/A	FALSE	#N/A	#N/A	#N/A	1.27812	0.027968	1.27812	In 12bp	Common to 8bp and 12bp	#N/A	FALSE	#N/A	#N/A	#N/A	Not Common	Not Unique	#N/A	#N/A
YOR122C	PFY1	#N/A	FALSE	#N/A	#N/A	#N/A	#N/A	#N/A	FALSE	#N/A	#N/A	1.29517	1.29517	0.0349568	In 12bp	Common to 8bp and 12bp	Not Common	Unique	YOR122C	Unique PLUS
YOR132W	VPS17	#N/A	FALSE	#N/A	#N/A	#N/A	1.24266	0.0449649	1.24266	In 12bp	Common to 8bp and 12bp	#N/A	FALSE	#N/A	#N/A	#N/A	Not Common	Not Unique	#N/A	#N/A
YOR136W	IDH2	#N/A	FALSE	#N/A	#N/A	#N/A	1.87868	0.0189029	1.87868	In 12bp	Common to 8bp and 12bp	2.17091	2.17091	0.0102332	In 12bp	Common to 8bp and 12bp	Not Common	Not Unique	#N/A	#N/A
YOR142W	LSC1	#N/A	FALSE	#N/A	#N/A	#N/A	1.63601	0.0167609	1.63601	In 12bp	Common to 8bp and 12bp	1.83683	1.83683	0.0171902	In 12bp	Common to 8bp and 12bp	Not Common	Not Unique	#N/A	#N/A
YOR148C	SPP2	#N/A	FALSE	#N/A	#N/A	#N/A	#N/A	#N/A	FALSE	#N/A	#N/A	1.28927	1.28927	0.0457896	In 12bp	Common to 8bp and 12bp	Not Common	Unique	YOR148C	Unique PLUS
YOR150W	MRPL23	#N/A	FALSE	#N/A	#N/A	#N/A	#N/A	#N/A	FALSE	#N/A	#N/A	1.42545	1.42545	0.01599	In 12bp	Common to 8bp and 12bp	Not Common	Unique	YOR150W	Unique PLUS
YOR152C	ATG40	#N/A	FALSE	#N/A	#N/A	#N/A	#N/A	#N/A	FALSE	#N/A	#N/A	1.48	1.48	0.0403802	Unique to 8bp	Unique to 8bp	Not Common	Unique	YOR152C	Unique PLUS
YOR153W	PDR5	-1.50917	-1.50917	0.042172	In 12bp	Common to 8bp and 12bp	-1.28276	0.0314653	-1.28276	In 12bp	Common to 8bp and 12bp	-1.68172	-1.68172	0.00207826	In 12bp	Common to 8bp and 12bp	Common	Not Unique	#N/A	#N/A
YOR162C	YRR1	#N/A	FALSE	#N/A	#N/A	#N/A	1.29099	0.047838	1.29099	In 12bp	Common to 8bp and 12bp	#N/A	FALSE	#N/A	#N/A	#N/A	Not Common	Not Unique	#N/A	#N/A
YOR163W	DDP1	#N/A	FALSE	#N/A	#N/A	#N/A	#N/A	#N/A	FALSE	#N/A	#N/A	1.28406	1.28406	0.0314406	In 12bp	Common to 8bp and 12bp	Not Common	Unique	YOR163W	Unique PLUS
YOR173W	DCS2	#N/A	FALSE	#N/A	#N/A	#N/A	1.90693	0.026068	1.90693	In 12bp	Common to 8bp and 12bp	2.12098	2.12098	0.0255183	In 12bp	Common to 8bp and 12bp	Not Common	Not Unique	#N/A	#N/A
YOR182C	RPS30B	#N/A	FALSE	#N/A	#N/A	#N/A	#N/A	#N/A	FALSE	#N/A	#N/A	-1.35808	-1.35808	0.0422457	In 12bp	Common to 8bp and 12bp	Not Common	Unique	YOR182C	Unique PLUS
YOR185C	GSP2	#N/A	FALSE	#N/A	#N/A	#N/A	2.6088	0.0391817	2.6088	In 12bp	Common to 8bp and 12bp	2.99119	2.99119	0.0263241	In 12bp	Common to 8bp and 12bp	Not Common	Not Unique	#N/A	#N/A
YOR187W	TUF1	#N/A	FALSE	#N/A	#N/A	#N/A	#N/A	#N/A	FALSE	#N/A	#N/A	1.57359	1.57359	0.0161637	In 12bp	Common to 8bp and 12bp	Not Common	Unique	YOR187W	Unique PLUS
YOR190W	SPR1	#N/A	FALSE	#N/A	#N/A	#N/A	1.51719	0.036158	1.51719	Unique to 8bp	Unique to 8bp	1.56959	1.56959	0.0294204	In 12bp	Common to 8bp and 12bp	Not Common	Not Unique	#N/A	#N/A
YOR201C	MRM1	#N/A	FALSE	#N/A	#N/A	#N/A	#N/A	#N/A	FALSE	#N/A	#N/A	1.32054	1.32054	0.0257047	In 12bp	Common to 8bp and 12bp	Not Common	Unique	YOR201C	Unique PLUS
YOR215C	AIM41	#N/A	FALSE	#N/A	#N/A	#N/A	1.51139	0.0131955	1.51139	In 12bp	Common to 8bp and 12bp	1.87561	1.87561	0.00194849	In 12bp	Common to 8bp and 12bp	Not Common	Not Unique	#N/A	#N/A
YOR220W	RCN2	#N/A	FALSE	#N/A	#N/A	#N/A	1.52124	0.0460618	1.52124	Unique to 12bp	Unique to 12 bp	#N/A	FALSE	#N/A	#N/A	#N/A	Not Common	Not Unique	#N/A	#N/A
YOR221C	MCT1	#N/A	FALSE	#N/A	#N/A	#N/A	1.23532	0.0407937	1.23532	In 12bp	Common to 8bp and 12bp	#N/A	FALSE	#N/A	#N/A	#N/A	Not Common	Not Unique	#N/A	#N/A
YOR223W	DSC3	#N/A	FALSE	#N/A	#N/A	#N/A	#N/A	#N/A	FALSE	#N/A	#N/A	1.39628	1.39628	0.0378906	In 12bp	Common to 8bp and 12bp	Not Common	Unique	YOR223W	Unique PLUS
YOR230W	WTM1	1.5314	1.5314	0.042172	In 12bp	Common to 8bp and 12bp	#N/A	#N/A	FALSE	#N/A	#N/A	1.55999	1.55999	0.00407416	In 12bp	Common to 8bp and 12bp	Not Common	Not Unique	#N/A	#N/A
YOR234C	RPL33B	#N/A	FALSE	#N/A	#N/A	#N/A	-1.44257	0.0370275	-1.44257	In 12bp	Common to 8bp and 12bp	-1.62753	-1.62753	0.0156292	In 12bp	Common to 8bp and 12bp	Not Common	Not Unique	#N/A	#N/A
YOR238W	YOR238W	#N/A	FALSE	#N/A	#N/A	#N/A	1.34925	0.0137565	1.34925	In 12bp	Common to 8bp and 12bp	1.40345	1.40345	0.00688799	In 12bp	Common to 8bp and 12bp	Not Common	Not Unique	#N/A	#N/A
YOR247W	SRL1	#N/A	FALSE	#N/A	#N/A	#N/A	1.30673	0.0344753	1.30673	In 12bp	Common to 8bp and 12bp	1.41475	1.41475	0.0160422	In 12bp	Common to 8bp and 12bp	Not Common	Not Unique	#N/A	#N/A
YOR259C	RPT4	#N/A	FALSE	#N/A	#N/A	#N/A	1.2026	0.0386339	1.2026	In 12bp	Common to 8bp and 12bp	#N/A	FALSE	#N/A	#N/A	#N/A	Not Common	Not Unique	#N/A	#N/A
YOR285W	RDL1	#N/A	FALSE	#N/A	#N/A	#N/A	1.4675	0.0498432	1.4675	In 12bp	Common to 8bp and 12bp	#N/A	FALSE	#N/A	#N/A	#N/A	Not Common	Not Unique	#N/A	#N/A
YOR289W	YOR289W	#N/A	FALSE	#N/A	#N/A	#N/A	2.07445	0.0222211	2.07445	In 12bp	Common to 8bp and 12bp	2.48399	2.48399	0.0168524	In 12bp	Common to 8bp and 12bp	Not Common	Not Unique	#N/A	#N/A
YOR303W	CPA1	#N/A	FALSE	#N/A	#N/A	#N/A	1.60953	0.046149	1.60953	In 12bp	Common to 8bp and 12bp	#N/A	FALSE	#N/A	#N/A	#N/A	Not Common	Not Unique	#N/A	#N/A
YOR306C	MCH5	#N/A	FALSE	#N/A	#N/A	#N/A	#N/A	#N/A	FALSE	#N/A	#N/A	-1.2424	-1.2424	0.0288715	In 12bp	Common to 8bp and 12bp	Not Common	Unique	YOR306C	Unique PLUS
YOR315W	SFG1	#N/A	FALSE	#N/A	#N/A	#N/A	#N/A	#N/A	FALSE	#N/A	#N/A	-1.30771	-1.30771	0.0371658	In 12bp	Common to 8bp and 12bp	Not Common	Unique	YOR315W	Unique PLUS
YOR317W	FAA1	#N/A	FALSE	#N/A	#N/A	#N/A	1.54863	0.01355	1.54863	In 12bp	Common to 8bp and 12bp	1.65905	1.65905	0.00748221	In 12bp	Common to 8bp and 12bp	Not Common	Not Unique	#N/A	#N/A
YOR328W	PDR10	#N/A	FALSE	#N/A	#N/A	#N/A	#N/A	#N/A	FALSE	#N/A	#N/A	-1.22379	-1.22379	0.0486173	Unique to 8bp	Unique to 8bp	Not Common	Unique	YOR328W	Unique PLUS
YOR337W	TEA1	#N/A	FALSE	#N/A	#N/A	#N/A	#N/A	#N/A	FALSE	#N/A	#N/A	-1.28576	-1.28576	0.0218831	In 12bp	Common to 8bp and 12bp	Not Common	Unique	YOR337W	Unique PLUS
YOR340C	RPA43	#N/A	FALSE	#N/A	#N/A	#N/A	#N/A	#N/A	FALSE	#N/A	#N/A	-1.71318	-1.71318	0.0440989	In 12bp	Common to 8bp and 12bp	Not Common	Unique	YOR340C	Unique PLUS
YOR343W-B	YOR343W-B	#N/A	FALSE	#N/A	#N/A	#N/A	1.3803	0.044511	1.3803	Unique to 12bp	Unique to 12 bp	1.31742	1.31742	0.0355354	Unique to 12bp	Unique to 12 bp	Not Common	Not Unique	#N/A	#N/A
YOR347C	PYK2	#N/A	FALSE	#N/A	#N/A	#N/A	3.15945	0.0146645	3.15945	In 12bp	Common to 8bp and 12bp	4.94288	4.94288	0.00559656	In 12bp	Common to 8bp and 12bp	Not Common	Not Unique	#N/A	#N/A
YOR348C	PUT4	#N/A	FALSE	#N/A	#N/A	#N/A	2.34664	0.0316499	2.34664	In 12bp	Common to 8bp and 12bp	2.64266	2.64266	0.0314406	In 12bp	Common to 8bp and 12bp	Not Common	Not Unique	#N/A	#N/A
YOR358W	HAP5	#N/A	FALSE	#N/A	#N/A	#N/A	#N/A	#N/A	FALSE	#N/A	#N/A	1.44529	1.44529	0.0293189	In 12bp	Common to 8bp and 12bp	Not Common	Unique	YOR358W	Unique PLUS
YOR362C	PRE10	#N/A	FALSE	#N/A	#N/A	#N/A	1.27474	0.0354955	1.27474	In 12bp	Common to 8bp and 12bp	#N/A	FALSE	#N/A	#N/A	#N/A	Not Common	Not Unique	#N/A	#N/A
YOR363C	PIP2	#N/A	FALSE	#N/A	#N/A	#N/A	1.26544	0.0481171	1.26544	In 12bp	Common to 8bp and 12bp	#N/A	FALSE	#N/A	#N/A	#N/A	Not Common	Not Unique	#N/A	#N/A
YOR365C	YOR365C	#N/A	FALSE	#N/A	#N/A	#N/A	#N/A	#N/A	FALSE	#N/A	#N/A	-1.41873	-1.41873	0.0255183	Unique to 8bp	Unique to 8bp	Not Common	Unique	YOR365C	Unique PLUS
YOR374W	ALD4	#N/A	FALSE	#N/A	#N/A	#N/A	3.6617	0.0256392	3.6617	In 12bp	Common to 8bp and 12bp	4.38638	4.38638	0.0163864	In 12bp	Common to 8bp and 12bp	Not Common	Not Unique	#N/A	#N/A
YOR377W	ATF1	#N/A	FALSE	#N/A	#N/A	#N/A	-1.65473	0.0180049	-1.65473	In 12bp	Common to 8bp and 12bp	-2.02723	-2.02723	0.00194849	In 12bp	Common to 8bp and 12bp	Not Common	Not Unique	#N/A	#N/A
YOR380W	RDR1	#N/A	FALSE	#N/A	#N/A	#N/A	1.35043	0.0399429	1.35043	In 12bp	Common to 8bp and 12bp	#N/A	FALSE	#N/A	#N/A	#N/A	Not Common	Not Unique	#N/A	#N/A
YOR386W	PHR1	#N/A	FALSE	#N/A	#N/A	#N/A	1.55589	0.0279308	1.55589	In 12bp	Common to 8bp and 12bp	1.85224	1.85224	0.00612324	In 12bp	Common to 8bp and 12bp	Not Common	Not Unique	#N/A	#N/A
YOR387C	YOR387C	#N/A	FALSE	#N/A	#N/A	#N/A	#N/A	#N/A	FALSE	#N/A	#N/A	1.91977	1.91977	0.0327672	In 12bp	Common to 8bp and 12bp	Not Common	Unique	YOR387C	Unique PLUS
YOR388C	FDH1	#N/A	FALSE	#N/A	#N/A	#N/A	#N/A	#N/A	FALSE	#N/A	#N/A	1.71813	1.71813	0.0490602	Unique to 12bp	Unique to 12 bp	Not Common	Unique	YOR388C	Unique PLUS
YPL004C	LSP1	#N/A	FALSE	#N/A	#N/A	#N/A	1.65273	0.0138498	1.65273	In 12bp	Common to 8bp and 12bp	1.87379	1.87379	0.00641516	In 12bp	Common to 8bp and 12bp	Not Common	Not Unique	#N/A	#N/A
YPL006W	NCR1	#N/A	FALSE	#N/A	#N/A	#N/A	1.24613	0.0348598	1.24613	In 12bp	Common to 8bp and 12bp	1.28574	1.28574	0.0468803	In 12bp	Common to 8bp and 12bp	Not Common	Not Unique	#N/A	#N/A
YPL017C	IRC15	#N/A	FALSE	#N/A	#N/A	#N/A	1.29133	0.0459612	1.29133	In 12bp	Common to 8bp and 12bp	1.33961	1.33961	0.0434799	In 12bp	Common to 8bp and 12bp	Not Common	Not Unique	#N/A	#N/A
YPL019C	VTC3	#N/A	FALSE	#N/A	#N/A	#N/A	1.224	0.0318237	1.224	In 12bp	Common to 8bp and 12bp	#N/A	FALSE	#N/A	#N/A	#N/A	Not Common	Not Unique	#N/A	#N/A
YPL026C	SKS1	#N/A	FALSE	#N/A	#N/A	#N/A	1.27568	0.0425801	1.27568	In 12bp	Common to 8bp and 12bp	1.37041	1.37041	0.0131802	In 12bp	Common to 8bp and 12bp	Not Common	Not Unique	#N/A	#N/A
YPL028W	ERG10	#N/A	FALSE	#N/A	#N/A	#N/A	1.28213	0.036842	1.28213	In 12bp	Common to 8bp and 12bp	1.46963	1.46963	0.0114873	In 12bp	Common to 8bp and 12bp	Not Common	Not Unique	#N/A	#N/A
YPL036W	PMA2	#N/A	FALSE	#N/A	#N/A	#N/A	-1.54406	0.0167609	-1.54406	In 12bp	Common to 8bp and 12bp	-2.20997	-2.20997	0.00128597	In 12bp	Common to 8bp and 12bp	Not Common	Not Unique	#N/A	#N/A
YPL052W	OAZ1	#N/A	FALSE	#N/A	#N/A	#N/A	1.3542	0.0347474	1.3542	In 12bp	Common to 8bp and 12bp	1.35814	1.35814	0.0189648	In 12bp	Common to 8bp and 12bp	Not Common	Not Unique	#N/A	#N/A
YPL057C	SUR1	#N/A	FALSE	#N/A	#N/A	#N/A	#N/A	#N/A	FALSE	#N/A	#N/A	1.17217	1.17217	0.0475237	In 12bp	Common to 8bp and 12bp	Not Common	Unique	YPL057C	Unique PLUS
YPL058C	PDR12	#N/A	FALSE	#N/A	#N/A	#N/A	1.54526	0.048231	1.54526	Unique to 12bp	Unique to 12 bp	1.81865	1.81865	0.0223209	In 12bp	Common to 8bp and 12bp	Not Common	Not Unique	#N/A	#N/A
YPL060C-A	YPL060C-A	#N/A	FALSE	#N/A	#N/A	#N/A	#N/A	#N/A	FALSE	#N/A	#N/A	-2.75121	-2.75121	0.0121482	Unique to 8bp	Unique to 8bp	Not Common	Unique	YPL060C-A	Unique PLUS
YPL061W	ALD6	#N/A	FALSE	#N/A	#N/A	#N/A	1.33334	0.0189029	1.33334	In 12bp	Common to 8bp and 12bp	1.42176	1.42176	0.0225281	In 12bp	Common to 8bp and 12bp	Not Common	Not Unique	#N/A	#N/A
YPL078C	ATP4	#N/A	FALSE	#N/A	#N/A	#N/A	1.37311	0.01355	1.37311	In 12bp	Common to 8bp and 12bp	1.52921	1.52921	0.0024536	In 12bp	Common to 8bp and 12bp	Not Common	Not Unique	#N/A	#N/A
YPL087W	YDC1	#N/A	FALSE	#N/A	#N/A	#N/A	#N/A	#N/A	FALSE	#N/A	#N/A	1.28401	1.28401	0.0134496	In 12bp	Common to 8bp and 12bp	Not Common	Unique	YPL087W	Unique PLUS
YPL090C	RPS6A	#N/A	FALSE	#N/A	#N/A	#N/A	-1.58237	0.036842	-1.58237	In 12bp	Common to 8bp and 12bp	-1.66422	-1.66422	0.0378906	In 12bp	Common to 8bp and 12bp	Not Common	Not Unique	#N/A	#N/A
YPL092W	SSU1	#N/A	FALSE	#N/A	#N/A	#N/A	#N/A	#N/A	FALSE	#N/A	#N/A	-1.26314	-1.26314	0.0180318	In 12bp	Common to 8bp and 12bp	Not Common	Unique	YPL092W	Unique PLUS
YPL095C	EEB1	#N/A	FALSE	#N/A	#N/A	#N/A	2.40816	0.0131955	2.40816	In 12bp	Common to 8bp and 12bp	3.09061	3.09061	0.00597392	In 12bp	Common to 8bp and 12bp	Not Common	Not Unique	#N/A	#N/A
YPL097W	MSY1	#N/A	FALSE	#N/A	#N/A	#N/A	#N/A	#N/A	FALSE	#N/A	#N/A	1.41893	1.41893	0.0216472	In 12bp	Common to 8bp and 12bp	Not Common	Unique	YPL097W	Unique PLUS
YPL098C	MGR2	#N/A	FALSE	#N/A	#N/A	#N/A	#N/A	#N/A	FALSE	#N/A	#N/A	1.25714	1.25714	0.0346738	In 12bp	Common to 8bp and 12bp	Not Common	Unique	YPL098C	Unique PLUS
YPL103C	FMP30	#N/A	FALSE	#N/A	#N/A	#N/A	#N/A	#N/A	FALSE	#N/A	#N/A	1.27998	1.27998	0.0470554	Unique to 12bp	Unique to 12 bp	Not Common	Unique	YPL103C	Unique PLUS
YPL104W	MSD1	#N/A	FALSE	#N/A	#N/A	#N/A	#N/A	#N/A	FALSE	#N/A	#N/A	1.27803	1.27803	0.0470769	Unique to 12bp	Unique to 12 bp	Not Common	Unique	YPL104W	Unique PLUS
YPL107W	DPC25	#N/A	FALSE	#N/A	#N/A	#N/A	#N/A	#N/A	FALSE	#N/A	#N/A	1.36324	1.36324	0.0195593	In 12bp	Common to 8bp and 12bp	Not Common	Unique	YPL107W	Unique PLUS
YPL110C	GDE1	#N/A	FALSE	#N/A	#N/A	#N/A	1.17501	0.0387618	1.17501	In 12bp	Common to 8bp and 12bp	#N/A	FALSE	#N/A	#N/A	#N/A	Not Common	Not Unique	#N/A	#N/A
YPL118W	MRP51	#N/A	FALSE	#N/A	#N/A	#N/A	#N/A	#N/A	FALSE	#N/A	#N/A	1.37274	1.37274	0.0441881	In 12bp	Common to 8bp and 12bp	Not Common	Unique	YPL118W	Unique PLUS
YPL119C	DBP1	#N/A	FALSE	#N/A	#N/A	#N/A	#N/A	#N/A	FALSE	#N/A	#N/A	1.52345	1.52345	0.0349819	Unique to 12bp	Unique to 12 bp	Not Common	Unique	YPL119C	Unique PLUS
YPL127C	HHO1	#N/A	FALSE	#N/A	#N/A	#N/A	#N/A	#N/A	FALSE	#N/A	#N/A	1.4614	1.4614	0.0150096	In 12bp	Common to 8bp and 12bp	Not Common	Unique	YPL127C	Unique PLUS
YPL134C	ODC1	#N/A	FALSE	#N/A	#N/A	#N/A	#N/A	#N/A	FALSE	#N/A	#N/A	1.32086	1.32086	0.0359488	In 12bp	Common to 8bp and 12bp	Not Common	Unique	YPL134C	Unique PLUS
YPL154C	PEP4	#N/A	FALSE	#N/A	#N/A	#N/A	1.8395	0.0321612	1.8395	In 12bp	Common to 8bp and 12bp	1.77585	1.77585	0.0331514	In 12bp	Common to 8bp and 12bp	Not Common	Not Unique	#N/A	#N/A
YPL159C	PET20	#N/A	FALSE	#N/A	#N/A	#N/A	1.28726	0.0222211	1.28726	In 12bp	Common to 8bp and 12bp	1.59902	1.59902	0.00214013	In 12bp	Common to 8bp and 12bp	Not Common	Not Unique	#N/A	#N/A
YPL163C	SVS1	#N/A	FALSE	#N/A	#N/A	#N/A	1.20701	0.0495759	1.20701	In 12bp	Common to 8bp and 12bp	1.29096	1.29096	0.0247114	In 12bp	Common to 8bp and 12bp	Not Common	Not Unique	#N/A	#N/A
YPL173W	MRPL40	#N/A	FALSE	#N/A	#N/A	#N/A	#N/A	#N/A	FALSE	#N/A	#N/A	1.46232	1.46232	0.0188838	In 12bp	Common to 8bp and 12bp	Not Common	Unique	YPL173W	Unique PLUS
YPL181W	CTI6	#N/A	FALSE	#N/A	#N/A	#N/A	#N/A	#N/A	FALSE	#N/A	#N/A	1.21307	1.21307	0.0380502	In 12bp	Common to 8bp and 12bp	Not Common	Unique	YPL181W	Unique PLUS
YPL183W-A	RTC6	#N/A	FALSE	#N/A	#N/A	#N/A	#N/A	#N/A	FALSE	#N/A	#N/A	1.53934	1.53934	0.0230211	In 12bp	Common to 8bp and 12bp	Not Common	Unique	YPL183W-A	Unique PLUS
YPL186C	UIP4	#N/A	FALSE	#N/A	#N/A	#N/A	1.5557	0.0471157	1.5557	In 12bp	Common to 8bp and 12bp	1.70707	1.70707	0.0327052	In 12bp	Common to 8bp and 12bp	Not Common	Not Unique	#N/A	#N/A
YPL188W	POS5	#N/A	FALSE	#N/A	#N/A	#N/A	1.27164	0.0377408	1.27164	In 12bp	Common to 8bp and 12bp	#N/A	FALSE	#N/A	#N/A	#N/A	Not Common	Not Unique	#N/A	#N/A
YPL201C	YIG1	#N/A	FALSE	#N/A	#N/A	#N/A	#N/A	#N/A	FALSE	#N/A	#N/A	-1.70529	-1.70529	0.0495527	Unique to 8bp	Unique to 8bp	Not Common	Unique	YPL201C	Unique PLUS
YPL203W	TPK2	#N/A	FALSE	#N/A	#N/A	#N/A	#N/A	#N/A	FALSE	#N/A	#N/A	1.4556	1.4556	0.0252524	In 12bp	Common to 8bp and 12bp	Not Common	Unique	#N/A	#N/A
YPL206C	PGC1	#N/A	FALSE	#N/A	#N/A	#N/A	#N/A	#N/A	FALSE	#N/A	#N/A	1.46605	1.46605	0.0106091	In 12bp	Common to 8bp and 12bp	Not Common	Unique	YPL206C	Unique PLUS
YPL214C	THI6	#N/A	FALSE	#N/A	#N/A	#N/A	1.68481	0.0131955	1.68481	In 12bp	Common to 8bp and 12bp	1.71462	1.71462	0.013923	In 12bp	Common to 8bp and 12bp	Not Common	Not Unique	#N/A	#N/A
YPL222W	FMP40	#N/A	FALSE	#N/A	#N/A	#N/A	1.46834	0.0361392	1.46834	In 12bp	Common to 8bp and 12bp	1.52546	1.52546	0.0305093	In 12bp	Common to 8bp and 12bp	Not Common	Not Unique	#N/A	#N/A
YPL223C	GRE1	#N/A	FALSE	#N/A	#N/A	#N/A	#N/A	#N/A	FALSE	#N/A	#N/A	2.05376	2.05376	0.0429116	In 12bp	Common to 8bp and 12bp	Not Common	Unique	YPL223C	Unique PLUS
YPL228W	CET1	#N/A	FALSE	#N/A	#N/A	#N/A	1.177	0.0493761	1.177	Unique to 8bp	Unique to 8bp	#N/A	FALSE	#N/A	#N/A	#N/A	Not Common	Not Unique	#N/A	#N/A
YPL229W	YPL229W	#N/A	FALSE	#N/A	#N/A	#N/A	1.46738	0.0222211	1.46738	In 12bp	Common to 8bp and 12bp	1.54612	1.54612	0.0184622	In 12bp	Common to 8bp and 12bp	Not Common	Not Unique	#N/A	#N/A
YPL231W	FAS2	#N/A	FALSE	#N/A	#N/A	#N/A	#N/A	#N/A	FALSE	#N/A	#N/A	1.23696	1.23696	0.0429116	In 12bp	Common to 8bp and 12bp	Not Common	Unique	YPL231W	Unique PLUS
YPL232W	SSO1	#N/A	FALSE	#N/A	#N/A	#N/A	1.30368	0.0324665	1.30368	In 12bp	Common to 8bp and 12bp	1.32301	1.32301	0.0286262	In 12bp	Common to 8bp and 12bp	Not Common	Not Unique	#N/A	#N/A
YPL242C	IQG1	#N/A	FALSE	#N/A	#N/A	#N/A	#N/A	#N/A	FALSE	#N/A	#N/A	-1.234	-1.234	0.026798	In 12bp	Common to 8bp and 12bp	Not Common	Unique	YPL242C	Unique PLUS
YPL247C	YPL247C	#N/A	FALSE	#N/A	#N/A	#N/A	1.41146	0.04319	1.41146	In 12bp	Common to 8bp and 12bp	#N/A	FALSE	#N/A	#N/A	#N/A	Not Common	Not Unique	#N/A	#N/A
YPL249C-A	RPL36B	#N/A	FALSE	#N/A	#N/A	#N/A	#N/A	#N/A	FALSE	#N/A	#N/A	-1.35043	-1.35043	0.0489628	In 12bp	Common to 8bp and 12bp	Not Common	Unique	YPL249C-A	Unique PLUS
YPL250C	ATG41	#N/A	FALSE	#N/A	#N/A	#N/A	2.05973	0.0321841	2.05973	In 12bp	Common to 8bp and 12bp	1.91612	1.91612	0.0207848	In 12bp	Common to 8bp and 12bp	Not Common	Not Unique	#N/A	#N/A
YPL258C	THI21	#N/A	FALSE	#N/A	#N/A	#N/A	1.81751	0.0123242	1.81751	In 12bp	Common to 8bp and 12bp	2.66565	2.66565	0.00214013	In 12bp	Common to 8bp and 12bp	Not Common	Not Unique	#N/A	#N/A
YPL260W	CUB1	#N/A	FALSE	#N/A	#N/A	#N/A	1.20179	0.0347474	1.20179	In 12bp	Common to 8bp and 12bp	#N/A	FALSE	#N/A	#N/A	#N/A	Not Common	Not Unique	#N/A	#N/A
YPL262W	FUM1	#N/A	FALSE	#N/A	#N/A	#N/A	1.36989	0.0282708	1.36989	In 12bp	Common to 8bp and 12bp	1.45215	1.45215	0.0287637	In 12bp	Common to 8bp and 12bp	Not Common	Not Unique	#N/A	#N/A
YPL271W	ATP15	#N/A	FALSE	#N/A	#N/A	#N/A	#N/A	#N/A	FALSE	#N/A	#N/A	1.6062	1.6062	0.0184622	In 12bp	Common to 8bp and 12bp	Not Common	Unique	YPL271W	Unique PLUS
YPL273W	SAM4	#N/A	FALSE	#N/A	#N/A	#N/A	#N/A	#N/A	FALSE	#N/A	#N/A	-1.57007	-1.57007	0.01599	In 12bp	Common to 8bp and 12bp	Not Common	Unique	YPL273W	Unique PLUS
YPL274W	SAM3	#N/A	FALSE	#N/A	#N/A	#N/A	2.2219	0.0259303	2.2219	In 12bp	Common to 8bp and 12bp	2.9046	2.9046	0.0118896	In 12bp	Common to 8bp and 12bp	Not Common	Not Unique	#N/A	#N/A
YPL280W	HSP32	#N/A	FALSE	#N/A	#N/A	#N/A	#N/A	#N/A	FALSE	#N/A	#N/A	3.95516	3.95516	0.0396451	Unique to 12bp	Unique to 12 bp	Not Common	Unique	#N/A	#N/A
YPR002W	PDH1	#N/A	FALSE	#N/A	#N/A	#N/A	1.35987	0.0216871	1.35987	In 12bp	Common to 8bp and 12bp	1.33789	1.33789	0.0275167	In 12bp	Common to 8bp and 12bp	Not Common	Not Unique	#N/A	#N/A
YPR003C	YPR003C	#N/A	FALSE	#N/A	#N/A	#N/A	#N/A	#N/A	FALSE	#N/A	#N/A	1.30381	1.30381	0.0223909	Unique to 12bp	Unique to 12 bp	Not Common	Unique	YPR003C	Unique PLUS
YPR004C	AIM45	#N/A	FALSE	#N/A	#N/A	#N/A	#N/A	#N/A	FALSE	#N/A	#N/A	1.32071	1.32071	0.0184622	In 12bp	Common to 8bp and 12bp	Not Common	Unique	YPR004C	Unique PLUS
YPR010C-A	MIN8	#N/A	FALSE	#N/A	#N/A	#N/A	#N/A	#N/A	FALSE	#N/A	#N/A	2.18836	2.18836	0.0337648	In 12bp	Common to 8bp and 12bp	Not Common	Unique	YPR010C-A	Unique PLUS
YPR011C	YPR011C	#N/A	FALSE	#N/A	#N/A	#N/A	1.33133	0.0130744	1.33133	In 12bp	Common to 8bp and 12bp	1.57383	1.57383	0.0062093	In 12bp	Common to 8bp and 12bp	Not Common	Not Unique	#N/A	#N/A
YPR022C	SDD4	#N/A	FALSE	#N/A	#N/A	#N/A	#N/A	#N/A	FALSE	#N/A	#N/A	1.19693	1.19693	0.0438822	In 12bp	Common to 8bp and 12bp	Not Common	Unique	YPR022C	Unique PLUS
YPR024W	YME1	#N/A	FALSE	#N/A	#N/A	#N/A	1.20185	0.0445663	1.20185	In 12bp	Common to 8bp and 12bp	1.28059	1.28059	0.0319855	In 12bp	Common to 8bp and 12bp	Not Common	Not Unique	#N/A	#N/A
YPR026W	ATH1	#N/A	FALSE	#N/A	#N/A	#N/A	1.44963	0.0256392	1.44963	In 12bp	Common to 8bp and 12bp	1.48752	1.48752	0.0305093	In 12bp	Common to 8bp and 12bp	Not Common	Not Unique	#N/A	#N/A
YPR035W	GLN1	#N/A	FALSE	#N/A	#N/A	#N/A	-1.72868	0.0420269	-1.72868	In 12bp	Common to 8bp and 12bp	-1.58942	-1.58942	0.0251047	In 12bp	Common to 8bp and 12bp	Not Common	Not Unique	#N/A	#N/A
YPR037C	ERV2	#N/A	FALSE	#N/A	#N/A	#N/A	#N/A	#N/A	FALSE	#N/A	#N/A	1.56056	1.56056	0.0311442	In 12bp	Common to 8bp and 12bp	Not Common	Unique	YPR037C	Unique PLUS
YPR040W	TIP41	#N/A	FALSE	#N/A	#N/A	#N/A	1.39238	0.0349017	1.39238	In 12bp	Common to 8bp and 12bp	1.40762	1.40762	0.045872	In 12bp	Common to 8bp and 12bp	Not Common	Not Unique	#N/A	#N/A
YPR047W	MSF1	#N/A	FALSE	#N/A	#N/A	#N/A	#N/A	#N/A	FALSE	#N/A	#N/A	1.42188	1.42188	0.0160422	In 12bp	Common to 8bp and 12bp	Not Common	Unique	YPR047W	Unique PLUS
YPR073C	LTP1	#N/A	FALSE	#N/A	#N/A	#N/A	1.24696	0.0324665	1.24696	In 12bp	Common to 8bp and 12bp	#N/A	FALSE	#N/A	#N/A	#N/A	Not Common	Not Unique	#N/A	#N/A
YPR075C	OPY2	#N/A	FALSE	#N/A	#N/A	#N/A	1.2849	0.0453337	1.2849	In 12bp	Common to 8bp and 12bp	#N/A	FALSE	#N/A	#N/A	#N/A	Not Common	Not Unique	#N/A	#N/A
YPR081C	GRS2	#N/A	FALSE	#N/A	#N/A	#N/A	1.38875	0.0478699	1.38875	In 12bp	Common to 8bp and 12bp	#N/A	FALSE	#N/A	#N/A	#N/A	Not Common	Not Unique	#N/A	#N/A
YPR091C	NVJ2	#N/A	FALSE	#N/A	#N/A	#N/A	1.18127	0.0475465	1.18127	In 12bp	Common to 8bp and 12bp	#N/A	FALSE	#N/A	#N/A	#N/A	Not Common	Not Unique	#N/A	#N/A
YPR093C	ASR1	#N/A	FALSE	#N/A	#N/A	#N/A	1.4727	0.0407937	1.4727	In 12bp	Common to 8bp and 12bp	1.69724	1.69724	0.0185242	In 12bp	Common to 8bp and 12bp	Not Common	Not Unique	#N/A	#N/A
YPR098C	TMH18	#N/A	FALSE	#N/A	#N/A	#N/A	#N/A	#N/A	FALSE	#N/A	#N/A	1.49855	1.49855	0.0160422	In 12bp	Common to 8bp and 12bp	Not Common	Unique	YPR098C	Unique PLUS
YPR102C	RPL11A	#N/A	FALSE	#N/A	#N/A	#N/A	#N/A	#N/A	FALSE	#N/A	#N/A	-1.49375	-1.49375	0.0441881	In 12bp	Common to 8bp and 12bp	Not Common	Unique	YPR102C	Unique PLUS
YPR103W	PRE2	#N/A	FALSE	#N/A	#N/A	#N/A	1.27931	0.0314653	1.27931	In 12bp	Common to 8bp and 12bp	1.26634	1.26634	0.0400769	In 12bp	Common to 8bp and 12bp	Not Common	Not Unique	#N/A	#N/A
YPR108W	RPN7	#N/A	FALSE	#N/A	#N/A	#N/A	1.26036	0.0335893	1.26036	In 12bp	Common to 8bp and 12bp	#N/A	FALSE	#N/A	#N/A	#N/A	Not Common	Not Unique	#N/A	#N/A
YPR110C	RPC40	#N/A	FALSE	#N/A	#N/A	#N/A	#N/A	#N/A	FALSE	#N/A	#N/A	-1.43019	-1.43019	0.0479453	In 12bp	Common to 8bp and 12bp	Not Common	Unique	YPR110C	Unique PLUS
YPR115W	RGC1	#N/A	FALSE	#N/A	#N/A	#N/A	1.30025	0.0329442	1.30025	In 12bp	Common to 8bp and 12bp	1.34431	1.34431	0.0351159	In 12bp	Common to 8bp and 12bp	Not Common	Not Unique	#N/A	#N/A
YPR121W	THI22	3.36223	3.36223	0.0410604	In 12bp	Common to 8bp and 12bp	3.17788	0.0130744	3.17788	In 12bp	Common to 8bp and 12bp	5.39108	5.39108	0.00214013	In 12bp	Common to 8bp and 12bp	Common	Not Unique	#N/A	#N/A
YPR122W	AXL1	#N/A	FALSE	#N/A	#N/A	#N/A	1.21446	0.036842	1.21446	In 12bp	Common to 8bp and 12bp	#N/A	FALSE	#N/A	#N/A	#N/A	Not Common	Not Unique	#N/A	#N/A
YPR127W	YPR127W	#N/A	FALSE	#N/A	#N/A	#N/A	1.55462	0.047838	1.55462	In 12bp	Common to 8bp and 12bp	1.65776	1.65776	0.0359488	In 12bp	Common to 8bp and 12bp	Not Common	Not Unique	#N/A	#N/A
YPR128C	ANT1	#N/A	FALSE	#N/A	#N/A	#N/A	1.18251	0.042258	1.18251	In 12bp	Common to 8bp and 12bp	#N/A	FALSE	#N/A	#N/A	#N/A	Not Common	Not Unique	#N/A	#N/A
YPR132W	RPS23B	#N/A	FALSE	#N/A	#N/A	#N/A	-1.46733	0.0384637	-1.46733	In 12bp	Common to 8bp and 12bp	-1.57028	-1.57028	0.0304803	In 12bp	Common to 8bp and 12bp	Not Common	Not Unique	#N/A	#N/A
YPR133C	SPN1	#N/A	FALSE	#N/A	#N/A	#N/A	1.17513	0.041177	1.17513	In 12bp	Common to 8bp and 12bp	#N/A	FALSE	#N/A	#N/A	#N/A	Not Common	Not Unique	#N/A	#N/A
YPR139C	LOA1	#N/A	FALSE	#N/A	#N/A	#N/A	#N/A	#N/A	FALSE	#N/A	#N/A	1.27932	1.27932	0.0172657	In 12bp	Common to 8bp and 12bp	Not Common	Unique	YPR139C	Unique PLUS
YPR140W	TAZ1	#N/A	FALSE	#N/A	#N/A	#N/A	1.39742	0.0180049	1.39742	In 12bp	Common to 8bp and 12bp	1.64105	1.64105	0.00507553	In 12bp	Common to 8bp and 12bp	Not Common	Not Unique	#N/A	#N/A
YPR145W	ASN1	#N/A	FALSE	#N/A	#N/A	#N/A	-1.28711	0.041177	-1.28711	In 12bp	Common to 8bp and 12bp	-1.31589	-1.31589	0.0247493	In 12bp	Common to 8bp and 12bp	Not Common	Not Unique	#N/A	#N/A
YPR151C	SUE1	#N/A	FALSE	#N/A	#N/A	#N/A	3.51479	0.0159707	3.51479	In 12bp	Common to 8bp and 12bp	4.38513	4.38513	0.00571562	In 12bp	Common to 8bp and 12bp	Not Common	Not Unique	#N/A	#N/A
YPR156C	TPO3	#N/A	FALSE	#N/A	#N/A	#N/A	-1.23009	0.0318979	-1.23009	In 12bp	Common to 8bp and 12bp	-1.18368	-1.18368	0.0465958	In 12bp	Common to 8bp and 12bp	Not Common	Not Unique	#N/A	#N/A
YPR157W	TDA6	#N/A	FALSE	#N/A	#N/A	#N/A	-1.87065	0.0130744	-1.87065	In 12bp	Common to 8bp and 12bp	-1.78482	-1.78482	0.020992	In 12bp	Common to 8bp and 12bp	Not Common	Not Unique	#N/A	#N/A
YPR158W-B	YPR158W-B	#N/A	FALSE	#N/A	#N/A	#N/A	1.41072	0.0386339	1.41072	Unique to 8bp	Unique to 8bp	#N/A	FALSE	#N/A	#N/A	#N/A	Not Common	Not Unique	#N/A	#N/A
YPR160W	GPH1	#N/A	FALSE	#N/A	#N/A	#N/A	2.18131	0.0463876	2.18131	In 12bp	Common to 8bp and 12bp	2.5508	2.5508	0.0373595	In 12bp	Common to 8bp and 12bp	Not Common	Not Unique	#N/A	#N/A
YPR165W	RHO1	#N/A	FALSE	#N/A	#N/A	#N/A	#N/A	#N/A	FALSE	#N/A	#N/A	1.23236	1.23236	0.0374278	In 12bp	Common to 8bp and 12bp	Not Common	Unique	YPR165W	Unique PLUS
YPR167C	MET16	#N/A	FALSE	#N/A	#N/A	#N/A	1.31079	0.0431068	1.31079	Unique to 12bp	Unique to 12 bp	1.48918	1.48918	0.0254713	In 12bp	Common to 8bp and 12bp	Not Common	Not Unique	#N/A	#N/A
YPR176C	BET2	#N/A	FALSE	#N/A	#N/A	#N/A	1.18889	0.0499012	1.18889	In 12bp	Common to 8bp and 12bp	#N/A	FALSE	#N/A	#N/A	#N/A	Not Common	Not Unique	#N/A	#N/A
YPR182W	SMX3	#N/A	FALSE	#N/A	#N/A	#N/A	1.29878	0.0463	1.29878	In 12bp	Common to 8bp and 12bp	1.3396	1.3396	0.0185833	In 12bp	Common to 8bp and 12bp	Not Common	Not Unique	#N/A	#N/A
YPR184W	GDB1	#N/A	FALSE	#N/A	#N/A	#N/A	1.42487	0.0251996	1.42487	In 12bp	Common to 8bp and 12bp	1.46271	1.46271	0.0302358	In 12bp	Common to 8bp and 12bp	Not Common	Not Unique	#N/A	#N/A
YPR185W	ATG13	#N/A	FALSE	#N/A	#N/A	#N/A	1.33968	0.0321334	1.33968	In 12bp	Common to 8bp and 12bp	#N/A	FALSE	#N/A	#N/A	#N/A	Not Common	Not Unique	#N/A	#N/A
YPR191W	QCR2	1.87959	1.87959	0.033708	In 12bp	Common to 8bp and 12bp	#N/A	#N/A	FALSE	#N/A	#N/A	2.43279	2.43279	0.00190877	In 12bp	Common to 8bp and 12bp	Not Common	Not Unique	#N/A	#N/A
YPR204W	YPR204W	#N/A	FALSE	#N/A	#N/A	#N/A	1.40077	0.0372937	1.40077	In 12bp	Common to 8bp and 12bp	1.57141	1.57141	0.0256008	In 12bp	Common to 8bp and 12bp	Not Common	Not Unique	#N/A	#N/A
YHR137W
YOR031W
YOL131W
YJR048W
YLL053C
YBR230W-A
YGR088W
YBL029C-A
YPR010C-A
YGR008C
YDL021W
YEL024W
YBL045C
YPL223C
YLR218C
YCL042W
YCR005C
YML120C
YER067W
YER079W
YDR533C
YBR201C-A
YER141W
YOR387C
YHR001W-A
YJR104C
YKL053C-A
YNR073C
YDR248C
YLR040C
YKL148C
YHR051W
YJR077C
YHL008C
YFL066C
YGL226W
YGL062W
YDR042C
YKL141W
YDR529C
YDR041W
YER035W
YOR388C
YLR395C
YER096W
Q0045
YNR037C
YFL068W
YKL109W
YMR225C
YBR001C
YLR304C
YLR259C
YLR122C
YJR034W
YNR036C
YHR021W-A
YLR137W
YCR046C
YPL271W
YFL021W
YKL142W
YOR187W
YJL063C
YPR037C
YLR390W
YOL071W
YPL183W-A
YIL087C
YDR285W
YEL050C
YHL004W
YPL119C
YBR213W
YML052W
YCR065W
YLR211C
YDR462W
YLR203C
YNL339C
YBL001C
YPR098C
YDR296W
YNL135C
YJR113C
YGR224W
YLR337C
YDR237W
YOR152C
YNL185C
YER153C
YLR056W
YGR132C
YNL315C
YER018C
YIL093C
YIL125W
YMR195W
YPL206C
YJL180C
YKL170W
YPL173W
YPL127C
YBR092C
YNL073W
YBL038W
YLR348C
YJR045C
YHR116W
YDL202W
YOR358W
YGR203W
YGL161C
YDR493W
YAL037W
YIL042C
YJL225C
YLR382C
YNL081C
YHR180W
YHR044C
YOR150W
YML133C
YKL035W
YDR115W
YDR007W
YNL077W
YPR047W
YPL097W
YDR400W
YDL022W
YBR003W
YCR061W
YLR177W
YMR024W
YGR021W
YDL027C
YGR205W
YOR223W
YOL030W
YGR060W
YDR375C
YDR022C
YER094C
YEL052W
YDR175C
YDR116C
YJL143W
YLR237W
YIL157C
YGR250C
YDR231C
YCL047C
YJL112W
YIL123W
YML030W
YPL118W
YBR280C
YCL034W
YHR198C
YPL107W
YKL155C
YDR368W
YLR094C
YFR045W
YNL104C
YBR264C
YBL059W
YML025C
YBL002W
YNL100W
YDR430C
YDR036C
YDR322W
YDL008W
YHR208W
YFR003C
YKL146W
YHR011W
YNL177C
YKR089C
YER087W
YDR236C
YDR475C
YJL196C
YPL134C
YHR113W
YPR004C
YOR201C
YGR062C
YKL121W
YJR105W
YOL053W
YBR093C
YOL027C
YNR017W
YLR108C
YGL080W
YPR003C
YCR073W-A
YBR071W
YOL102C
YGL040C
YKR065C
YLL012W
YLR225C
YOR122C
YMR305C
YER154W
YMR272C
YMR070W
YAL030W
YFL047W
YOR148C
YBR083W
YBR223C
YOR163W
YPL087W
YOR089C
YER095W
YHL025W
YDR033W
YPL103C
YER159C
YPR139C
YPL104W
YNL330C
YLR153C
YJR100C
YJR144W
YML032C
YMR208W
YGL227W
YDR293C
YAL042W
YDR424C
YGL077C
YNL034W
YLR414C
YJL005W
YDR261W-B
YOL028C
YGL002W
YDR383C
YOR099W
YMR015C
YPL098C
YFR007W
YKL192C
YHR049W
YMR273C
YGL001C
YFL038C
YNL263C
YNL243W
YDR481C
YNL329C
YBL095W
YNL116W
YDL123W
YAR007C
YOR086C
YDR411C
YKL002W
YPL231W
YPR165W
YOL122C
YHR086W
YDR047W
YBL017C
YBR041W
YHR110W
YAL021C
YDL195W
YGL004C
YJL222W
YDR028C
YER166W
YLL029W
YPL181W
YGR042W
YJR122W
YER017C
YDR376W
YML102W
YHR026W
YAR042W
YPR022C
YLR399C
YEL037C
YDL053C
YOR109W
YER057C
YPL057C
YDR124W
YIL009W
YOR328W
YPL242C
YGR003W
YOL045W
YOR306C
YGR108W
YDR213W
YGR188C
YIL071C
YPL092W
YKR036C
YNL025C
YOR337W
YDR228C
YGL169W
YER007C-A
YJR053W
YBR104W
YNL282W
YOR315W
YJL025W
YMR013C
YGR146C
YBR125C
YBR163W
YHL033C
YBR068C
YLR363C
YPL249C-A
YOR182C
YJR145C
YLR143W
YBL075C
YGR264C
YBR136W
YER056C-A
YML065W
YJL058C
YJL191W
YHL039W
YHR021C
YDR216W
YDR447C
YDR418W
YOR365C
YDR259C
YPR110C
YFR031C-A
YMR142C
YGR173W
YNR003C
YDL083C
YML026C
YIL133C
YBR238C
YPR102C
YBR189W
YBR271W
YAR050W
YNL259C
YKL180W
YMR300C
YBR186W
YER131W
YPL273W
YKR080W
YEL048C
YIL069C
YDR184C
YBL071W-A
YDR324C
YDL121C
YML108W
YHR213W
YOL141W
YFR023W
YLR167W
YHR211W
YFR032C-B
YER137C
YPL201C
YDL136W
YDL039C
YNL182C
YOR340C
YDR249C
YDR522C
YLR068W
YMR312W
YBR296C
YKL216W
YDR106W
YDL037C
YGL149W
YDL247W
YIL173W
Q0070
YJL045W
YPL060C-A
Q0115
YOL164W
YFL052W

## Sheet: 8 bp vs 12 bp cut-off
Pre-Processing Analyses Comparison Between 8 and 12 bp Cut-Off Conditions
Note: Scroll down for comparisons between lists within the coloured tables AND for final list used in the functional analysis
1. S. cerevisiae + L. thermotolerans pair-wise dataset											2. S. cerevisiae + T. delbrueckii pair-wise dataset											2. S. cerevisiae + T. delbrueckii + L. thermotolerans consortia dataset
8 bp cut-off DEG List											8 bp cut-off DEG List											8 bp cut-off DEG List
Gene symbol	Total counts	P-value (B vs. AB)	FDR step up (B vs. AB)	Ratio (B vs. AB)	Fold change (B vs. AB)	LSMean(B) (B vs. AB)	LSMean(AB) (B vs. AB)	in 12bp DEG list?			Gene symbol	Total counts	P-value (B vs. BC)	FDR step up (B vs. BC)	Ratio (B vs. BC)	Fold change (B vs. BC)	LSMean(B) (B vs. BC)	LSMean(BC) (B vs. BC)	in 12bp DEG list?			Gene symbol	Total counts	P-value (B vs. ABC)	FDR step up (B vs. ABC)	Ratio (B vs. ABC)	Fold change (B vs. ABC)	LSMean(B) (B vs. ABC)	LSMean(ABC) (B vs. ABC)	in 12bp DEG list?
YJR156C	1303.12	1.50074e-05	0.0106834	8.76583	8.76583	292.422	33.3593	In 12bp			YJR156C	1321.1	5.71236e-06	0.00492829	11.588	11.588	292.422	25.2349	In 12bp			YDL244W	1832.32	2.73331e-07	0.00116031	30.1617	30.1617	443.379	14.7	In 12bp
YDL244W	1995.93	7.25875e-06	0.00804622	7.97404	7.97404	443.379	55.6028	In 12bp			YDL244W	2030.13	3.22032e-06	0.00492829	10.3668	10.3668	443.379	42.7691	In 12bp			YJR156C	1215.26	5.32085e-07	0.00116031	25.6645	25.6645	292.422	11.394	In 12bp
YJR078W	165.572	8.47714e-06	0.00804622	7.72906	7.72906	36.6511	4.74198	In 12bp			YJR078W	186.884	0.000131773	0.0131955	5.45946	5.45946	36.6511	6.71331	In 12bp			YGR144W	10471.6	1.63337e-05	0.0024536	12.9928	12.9928	2430.81	187.089	In 12bp
YGR260W	2469.13	4.37328e-06	0.00804622	4.95978	4.95978	513.708	103.575	In 12bp			YGR144W	12463.6	7.33492e-05	0.0130744	5.32221	5.32221	2430.81	456.729	In 12bp			YJR078W	162.962	5.9487e-06	0.0019244	8.96239	8.96239	36.6511	4.08943	In 12bp
YLR134W	1969.28	0.000140204	0.0420242	3.76459	3.76459	388.992	103.329	In 12bp			YFL059W	82.7557	4.69152e-06	0.00492829	4.87701	4.87701	15.8225	3.2443	In 12bp			rna-NR_132223.1	693.32	0.00276146	0.0284355	7.54913	7.54913	153.055	20.2746	In 12bp
YFL059W	81.6797	0.00010692	0.0405938	3.44157	3.44157	15.8225	4.59746	In 12bp			YJR025C	269.745	0.000282057	0.0167609	4.21956	4.21956	49.7506	11.7905	In 12bp			YJR025C	226.048	1.04711e-05	0.00207826	7.35805	7.35805	49.7506	6.76139	In 12bp
YPR121W	468.669	0.000129778	0.0410604	3.36223	3.36223	90.3078	26.8595	In 12bp			YLR205C	1097.68	0.00492882	0.0431787	3.74678	3.74678	195.967	52.3027	In 12bp			YBR072W	787.983	0.00183026	0.0225917	6.64306	6.64306	171.221	25.7745	In 12bp
YOL159C	1521.33	0.000224452	0.045652	2.93409	2.93409	283.657	96.6762	In 12bp			YOR374W	499.222	0.0011499	0.0256392	3.6617	3.6617	88.5367	24.1791	In 12bp			YFL059W	73.0941	3.27762e-05	0.00351333	6.45537	6.45537	15.8225	2.45105	In 12bp
YFR047C	694.02	0.000177026	0.042172	2.64055	2.64055	125.846	47.659	In 12bp			YGR260W	2929.01	1.9669e-05	0.0123242	3.52588	3.52588	513.708	145.697	In 12bp			YFL014W	68.566	0.000118233	0.00597392	6.40933	6.40933	14.828	2.3135	In 12bp
YGR248W	24.4434	0.000115532	0.0410604	2.6212	2.6212	4.42333	1.68752	In 12bp			YPR151C	74.4017	0.000263234	0.0159707	3.51479	3.51479	13.0367	3.70911	In 12bp			YBR285W	60.018	0.000361896	0.0107162	6.18901	6.18901	12.9174	2.08714	In 12bp
YBR054W	600.06	0.000202811	0.0444233	2.5945	2.5945	108.28	41.7346	In 12bp			YJL153C	9289.13	0.00399469	0.0397031	3.32503	3.32503	1600.33	481.299	In 12bp			YGR260W	2388.29	1.49221e-06	0.00128597	6.16222	6.16222	513.708	83.3641	In 12bp
YNL334C	46.3756	7.53276e-05	0.033708	2.44703	2.44703	8.23046	3.36344	In 12bp			YIL155C	314.627	3.27553e-05	0.0123242	3.18304	3.18304	53.4625	16.7961	In 12bp			rna-NR_132214.1	732.571	0.00339073	0.0311442	5.92678	5.92678	156.703	26.4398	In 12bp
YJR010W	408.17	3.059e-05	0.0193566	2.23552	2.23552	70.5042	31.5382	In 12bp			YPR121W	531.737	5.04446e-05	0.0130744	3.17788	3.17788	90.3078	28.4176	In 12bp			YHR137W	276.406	0.00535602	0.0386974	5.71658	5.71658	58.8133	10.2882	In 12bp
YOR065W	298.12	0.000215086	0.0453673	2.2056	2.2056	51.2801	23.25	In 12bp			YBR285W	76.1157	0.0034187	0.0372937	3.17039	3.17039	12.9174	4.07438	In 12bp			YPR121W	428.237	1.20985e-05	0.00214013	5.39108	5.39108	90.3078	16.7513	In 12bp
YLR231C	787.479	7.31535e-05	0.033708	2.20538	2.20538	135.451	61.4185	In 12bp			YOR347C	182.607	0.000216059	0.0146645	3.15945	3.15945	30.9552	9.79767	In 12bp			YOR347C	148.871	9.45938e-05	0.00559656	4.94288	4.94288	30.9552	6.26258	In 12bp
YNL052W	409.257	6.22707e-06	0.00804622	2.10541	2.10541	69.3672	32.9471	In 12bp			YNL334C	48.9087	0.00159829	0.0290542	3.08895	3.08895	8.23046	2.66448	In 12bp			YOR374W	434.885	0.000891718	0.0163864	4.38638	4.38638	88.5367	20.1844	In 12bp
YBL098W	327.568	2.38208e-07	0.00135659	2.09548	2.09548	55.4367	26.4554	In 12bp			YGL121C	286.531	0.00175694	0.0302067	2.95046	2.95046	47.4893	16.0956	In 12bp			YPR151C	64.0388	0.000106321	0.00571562	4.38513	4.38513	13.0367	2.97294	In 12bp
YJR137C	292.424	1.36134e-05	0.0106834	1.95142	1.95142	48.3362	24.7697	In 12bp			YCL040W	2656.74	0.00388645	0.039125	2.90347	2.90347	437.936	150.832	In 12bp			YGL121C	237.334	0.000576897	0.0133661	4.00955	4.00955	47.4893	11.8441	In 12bp
YPR191W	712.987	7.69453e-05	0.033708	1.87959	1.87959	116.347	61.9001	In 12bp			YJL079C	1820.48	0.00518957	0.0443849	2.86774	2.86774	298.819	104.2	In 12bp			YOR071C	5454.95	2.8398e-05	0.00337366	4.00449	4.00449	1091.23	272.502	In 12bp
YGL187C	248.092	0.000241598	0.0474448	1.85158	1.85158	40.2725	21.7504	In 12bp			YMR271C	210.629	0.00423595	0.0406869	2.85512	2.85512	34.5209	12.0909	In 12bp			YOL159C	1428.13	5.60496e-05	0.00437587	3.86579	3.86579	283.657	73.3762	In 12bp
YKL001C	132.512	4.11918e-05	0.0234588	1.83147	1.83147	21.4281	11.7	In 12bp			YMR105C	535.182	0.00451086	0.0417498	2.76688	2.76688	86.7604	31.3567	In 12bp			YIL155C	271.291	0.000166591	0.00695306	3.72298	3.72298	53.4625	14.3602	In 12bp
YLR038C	208.347	0.00018226	0.042172	1.72343	1.72343	32.9613	19.1254	In 12bp			YLR178C	832.149	0.00318241	0.0367716	2.75995	2.75995	134.784	48.8356	In 12bp			YCL040W	2232.9	0.00196165	0.0236018	3.64072	3.64072	437.936	120.288	In 12bp
YMR251W-A	549.925	0.00025866	0.0475184	1.70788	1.70788	86.7105	50.7708	In 12bp			YDR342C	209.002	3.55418e-06	0.00492829	2.66785	2.66785	33.4457	12.5366	In 12bp			YMR250W	555.607	0.0012139	0.0184622	3.55123	3.55123	108.382	30.5196	In 12bp
YJL048C	253.066	9.38595e-05	0.0381807	1.70244	1.70244	39.8557	23.411	In 12bp			YMR250W	682.103	0.00336673	0.0370275	2.61609	2.61609	108.382	41.429	In 12bp			YMR169C	428.796	0.000616621	0.0137917	3.49534	3.49534	83.3522	23.8467	In 12bp
YOR011W	248.173	0.000255182	0.0475184	1.58164	1.58164	38.0107	24.0325	In 12bp			YOR185C	335.101	0.00391268	0.0391817	2.6088	2.6088	53.1913	20.3892	In 12bp			YOR031W	146.069	0.0020437	0.0241817	3.40869	3.40869	28.2342	8.28301	In 12bp
YML028W	14800.4	0.000128418	0.0410604	1.55868	1.55868	2254.01	1446.1	In 12bp			YMR169C	526.389	0.00288194	0.034926	2.59153	2.59153	83.3522	32.1634	In 12bp			YDL181W	65.358	2.02515e-06	0.00128597	3.29074	3.29074	12.5314	3.80809	In 12bp
YOR230W	1147.78	0.000178918	0.042172	1.5314	1.5314	173.592	113.354	In 12bp			YLR258W	420.547	0.00149665	0.0282671	2.5316	2.5316	66.0195	26.0782	In 12bp			YNL334C	42.957	1.60093e-05	0.0024536	3.28064	3.28064	8.23046	2.5088	In 12bp
YDR210W-B	1212.08	0.000280413	0.0491294	1.43454	1.43454	178.553	124.467	Unique to 8bp			YLR303W	3295.29	0.000582032	0.0211358	2.50845	2.50845	515.54	205.521	In 12bp			YFR047C	662.045	7.58889e-05	0.00516315	3.17271	3.17271	125.846	39.6652	In 12bp
YGR255C	375.837	0.000284683	0.0491294	1.42728	1.42728	55.2495	38.7097	Unique to 8bp			YFR017C	96.418	0.000915351	0.0237525	2.48371	2.48371	15.0284	6.05076	In 12bp			YLR205C	1031.39	0.0012142	0.0184622	3.16688	3.16688	195.967	61.8801	In 12bp
YER042W	183.696	0.000165076	0.042172	1.42138	1.42138	26.958	18.966	In 12bp			YFR015C	253.822	0.00120384	0.0259303	2.44464	2.44464	39.3257	16.0865	In 12bp			YIL111W	133.204	0.00172326	0.0222313	3.12744	3.12744	25.2327	8.06817	In 12bp
YDR089W	352.486	0.000296307	0.0496314	0.702431	-1.42363	36.3593	51.7621	Unique to 8bp			YPL095C	1548.3	0.000109979	0.0131955	2.40816	2.40816	238.51	99.0427	In 12bp			YPL095C	1262.73	0.00012021	0.00597392	3.09061	3.09061	238.51	77.1727	In 12bp
YOR153W	1207.31	0.000185128	0.042172	0.662614	-1.50917	120.29	181.538	In 12bp			YOL159C	1846.47	0.0017388	0.0301592	2.3909	2.3909	283.657	118.64	In 12bp			YMR271C	183.245	0.00577994	0.0407807	3.05757	3.05757	34.5209	11.2903	In 12bp
YJL214W	29.4838	0.000164495	0.042172	0.32831	-3.0459	1.82183	5.54912	Unique to 8bp			YMR173W	4352.34	0.0023136	0.0320534	2.39029	2.39029	668.546	279.693	In 12bp			YMR105C	460.948	0.00617104	0.042186	3.04674	3.04674	86.7604	28.4765	In 12bp
YJR115W	73.5357	2.88622e-06	0.00804622	0.31513	-3.17329	4.40514	13.9788	In 12bp			YFR047C	820.989	0.000250637	0.0158897	2.37741	2.37741	125.846	52.9342	In 12bp			YLR258W	351.856	0.00104018	0.0172657	3.00846	3.00846	66.0195	21.9446	In 12bp
											YLR134W	2542.69	0.00071341	0.0222211	2.36536	2.36536	388.992	164.454	In 12bp			YOR185C	283.896	0.00241903	0.0263241	2.99119	2.99119	53.1913	17.7827	In 12bp
What are the FDR values for the genes (classified as unique in the 8 bp DEG List) within the 12 bp cut-off DEG gene list?											YML100W	354.26	0.00184144	0.0302958	2.35579	2.35579	54.1109	22.9693	In 12bp			YLR231C	724.152	1.09095e-05	0.00207826	2.97128	2.97128	135.451	45.5869	In 12bp
Gene symbol	Total counts	P-value (B vs. AB)	FDR step up (B vs. AB)	Ratio (B vs. AB)	Fold change (B vs. AB)	LSMean(B) (B vs. AB)	LSMean(AB) (B vs. AB)				YEL060C	3522.94	0.00606168	0.0475465	2.35228	2.35228	537.795	228.627	In 12bp			YLR178C	720.736	0.00244288	0.0263987	2.96881	2.96881	134.784	45.4	In 12bp
YGR255C	374.193	0.00029276	0.0504789	1.42557	1.42557	54.9808	38.5675				YOR348C	67.749	0.00222216	0.0316499	2.34664	2.34664	10.3325	4.40313	In 12bp			YLR303W	2761.01	0.000645394	0.013923	2.95081	2.95081	515.54	174.711	In 12bp
YDR089W	351.601	0.000357731	0.0523283	0.708866	-1.4107	36.4625	51.4378				YBR046C	121.716	0.000185573	0.0137565	2.29773	2.29773	18.4104	8.01244	In 12bp			YOR065W	275.433	1.8413e-05	0.00263076	2.91728	2.91728	51.2801	17.5781	In 12bp
YJL214W	25.3964	0.000402508	0.0523283	0.371521	-2.69164	1.71986	4.62924				YIL111W	167.466	0.00420289	0.0404719	2.27543	2.27543	25.2327	11.0892	In 12bp			YPL274W	1670.86	0.000461855	0.0118896	2.9046	2.9046	310.734	106.98	In 12bp
YDR210W-B	1212.25	0.00179793	0.0799235	1.37779	1.37779	175.607	127.456				YOR071C	7305.29	0.00108742	0.0251996	2.22674	2.22674	1091.23	490.058	In 12bp			YJL052W	53406.7	0.00385171	0.0331514	2.87105	2.87105	9902.56	3449.1	In 12bp
											YPL274W	2082.04	0.0011991	0.0259303	2.2219	2.2219	310.734	139.851	In 12bp			YGL187C	217.452	1.57623e-06	0.00128597	2.85813	2.85813	40.2725	14.0905	In 12bp
# between 0.05 and 0.075			0								YOL082W	1233.94	0.00240782	0.0324147	2.19994	2.19994	183.421	83.3756	In 12bp			YMR173W	3617.65	0.000830587	0.01599	2.83444	2.83444	668.546	235.865	In 12bp
Total			4								YGL156W	536.325	0.000673854	0.0219792	2.19333	2.19333	79.6258	36.3037	In 12bp			YOL131W	68.8055	0.00182096	0.0225281	2.82166	2.82166	12.7004	4.50102	In 12bp
% 'borderline'			0								YGL125W	1036.34	0.00193394	0.0305787	2.18202	2.18202	153.537	70.3648	In 12bp			YHR087W	120.179	0.000484652	0.0121482	2.76556	2.76556	22.0659	7.97883	In 12bp
											YPR160W	157.983	0.00573962	0.0463876	2.18131	2.18131	23.4027	10.7287	In 12bp			YCL049C	149.883	0.000120186	0.00597392	2.75887	2.75887	27.5021	9.9686	In 12bp
											YFL014W	101.008	0.00185174	0.0303727	2.13373	2.13373	14.828	6.94932	In 12bp			YDR516C	1128.93	0.000833776	0.01599	2.72073	2.72073	206.379	75.8542	In 12bp
12 bp cut-off list											YGR043C	51.4339	0.00373478	0.0387602	2.13247	2.13247	7.54868	3.53987	In 12bp			YNL052W	380.176	1.29338e-06	0.00128597	2.70154	2.70154	69.3672	25.6769	In 12bp
Gene symbol	Total counts	P-value (B vs. AB)	FDR step up (B vs. AB)	Ratio (B vs. AB)	Fold change (B vs. AB)	LSMean(B) (B vs. AB)	LSMean(AB) (B vs. AB)	in 8bp DEG List?			YJR159W	20.4823	0.00383113	0.0390208	2.12305	2.12305	3.00057	1.41333	Unique to 8bp			YBR046C	101.023	0.000312619	0.00992566	2.6895	2.6895	18.4104	6.84528	In 12bp
YJR156C	1312.61	1.39582e-05	0.00906914	8.74774	8.74774	294.489	33.6645	In 8bp			YOL084W	150.556	0.00339537	0.0372708	2.08642	2.08642	21.8968	10.4949	In 12bp			YPL258C	1000.12	1.23577e-05	0.00214013	2.66565	2.66565	181.821	68.209	In 12bp
YDL244W	1981.91	7.66424e-06	0.00726826	7.99111	7.99111	440.371	55.1076	In 8bp			YKL103C	1144.49	0.00609941	0.0477493	2.08136	2.08136	166.285	79.8924	In 12bp			YOR348C	56.9698	0.00347421	0.0314406	2.64266	2.64266	10.3325	3.9099	In 12bp
YJR078W	165.882	7.38687e-06	0.00726826	7.62605	7.62605	36.6629	4.80758	In 8bp			YLR231C	932.829	0.000152614	0.01355	2.07841	2.07841	135.451	65.1707	In 12bp			YDL130W-A	105.419	6.75461e-05	0.0048905	2.63246	2.63246	19.0994	7.25536	In 12bp
YGR260W	2464.96	4.34669e-06	0.00726826	4.97113	4.97113	513.037	103.203	In 8bp			YOR289W	99.6428	0.000705115	0.0222211	2.07445	2.07445	14.4571	6.9691	In 12bp			YML100W	299.057	0.00382026	0.0330799	2.61997	2.61997	54.1109	20.6533	In 12bp
YLR134W	1970.88	0.000133021	0.0360423	3.76769	3.76769	389.374	103.345	In 8bp			YPL250C	1134.06	0.00237038	0.0321841	2.05973	2.05973	164.047	79.645	In 12bp			YOL083W	156.4	0.0012382	0.0185833	2.5987	2.5987	28.2349	10.865	In 12bp
YFL059W	81.8491	0.000106163	0.0360423	3.43978	3.43978	15.8534	4.60885	In 8bp			YDR516C	1430.04	0.0031978	0.036842	2.04834	2.04834	206.379	100.754	In 12bp			YDR379C-A	14.518	0.000113734	0.00590901	2.58641	2.58641	2.61749	1.01202	In 12bp
YPR121W	467.459	0.000116756	0.0360423	3.3913	3.3913	90.2519	26.6128	In 8bp			YOL048C	101.306	0.00283025	0.0348598	2.03915	2.03915	14.5924	7.15609	In 12bp			YGL156W	442.462	0.000432597	0.011499	2.56944	2.56944	79.6258	30.9896	In 12bp
YOL159C	1530.03	0.000216053	0.0430224	2.94032	2.94032	285.432	97.0751	In 8bp			YGR087C	54.2434	0.0036523	0.0384637	2.03722	2.03722	7.81021	3.83376	In 12bp			YLR134W	2162.37	0.0026347	0.0277386	2.56589	2.56589	388.992	151.601	In 12bp
YGR248W	24.216	0.000110293	0.0360423	2.66452	2.66452	4.40194	1.65206	In 8bp			YNL274C	361.967	0.00192141	0.0305787	2.01656	2.01656	51.8922	25.733	In 12bp			YPR160W	130.309	0.00492897	0.0373595	2.5508	2.5508	23.4027	9.17462	In 12bp
YFR047C	693.233	0.000174194	0.0430224	2.63839	2.63839	125.675	47.6332	In 8bp			YDL130W-A	133.413	0.00115821	0.025724	2.00992	2.00992	19.0994	9.50259	In 12bp			YMR251W-A	483.622	7.53805e-06	0.00194849	2.53576	2.53576	86.7105	34.195	In 12bp
YBR054W	597.622	0.000222762	0.0430224	2.5922	2.5922	107.814	41.5917	In 8bp			YBR169C	601.205	0.00159516	0.0290542	2.00512	2.00512	85.9806	42.8805	In 12bp			YDR342C	186.575	0.00065047	0.013923	2.53415	2.53415	33.4457	13.198	In 12bp
YNL334C	46.0673	0.000130942	0.0360423	2.30709	2.30709	8.03436	3.48246	In 8bp			YNL239W	5885.19	0.00324553	0.036842	1.98885	1.98885	838.726	421.714	In 12bp			YFR015C	220.39	0.0033258	0.031108	2.49341	2.49341	39.3257	15.7719	In 12bp
YJR010W	407.039	2.58158e-05	0.0146892	2.24557	2.24557	70.4063	31.3535	In 8bp			YCL049C	193.499	0.000536519	0.0202811	1.97642	1.97642	27.5021	13.9151	In 12bp			YOR289W	81.1086	0.000946565	0.0168524	2.48399	2.48399	14.4571	5.82009	In 12bp
YOR065W	297.513	0.000226832	0.0430224	2.21109	2.21109	51.2154	23.1629	In 8bp			YDL124W	8952.61	0.00343696	0.0372937	1.97341	1.97341	1271.6	644.367	In 12bp			YEL060C	3026.72	0.00834522	0.0488784	2.45697	2.45697	537.795	218.886	In 12bp
YLR231C	786.555	6.63342e-05	0.031062	2.20534	2.20534	135.291	61.3472	In 8bp			YBR230C	129.24	2.98696e-05	0.0123242	1.95964	1.95964	18.3013	9.33914	In 12bp			YBR054W	609.577	0.000107012	0.00571562	2.45457	2.45457	108.28	44.1138	In 12bp
YBL098W	326.3	1.93351e-07	0.00110017	2.11875	2.11875	55.4186	26.1563	In 8bp			YLL039C	5188.77	0.00405196	0.0399429	1.95618	1.95618	734.203	375.326	In 12bp			YBL064C	643.395	0.000100319	0.00567645	2.45274	2.45274	114.263	46.5859	In 12bp
YNL052W	408.512	5.99346e-06	0.00726826	2.11358	2.11358	69.3272	32.8008	In 8bp			YGR055W	2707.51	0.000327889	0.0167609	1.94288	1.94288	381.974	196.602	In 12bp			YHR176W	239.601	3.79555e-05	0.00381645	2.43645	2.43645	42.4693	17.4308	In 12bp
YJR137C	289.129	1.43449e-05	0.00906914	1.97099	1.97099	47.9529	24.3294	In 8bp			YBR241C	305.766	0.00142697	0.027968	1.9234	1.9234	42.9479	22.3291	In 12bp			YPR191W	656.684	4.01511e-06	0.00190877	2.43279	2.43279	116.347	47.8244	In 12bp
YPR191W	712.217	7.09677e-05	0.031062	1.87927	1.87927	116.214	61.8402	In 8bp			YOR020W-A	248.126	0.00227615	0.0318979	1.91405	1.91405	34.7773	18.1695	In 12bp			YMR145C	312.105	4.73786e-05	0.00407416	2.43054	2.43054	55.2817	22.7446	In 12bp
YKL001C	132.503	5.22183e-05	0.0270111	1.856	1.856	21.5272	11.5987	In 8bp			YHR104W	2107.45	0.00103328	0.0247814	1.91036	1.91036	295.129	154.488	In 12bp			YBR214W	876.268	0.00513311	0.0378906	2.41093	2.41093	154.842	64.2251	In 12bp
YGL187C	248.044	0.000238865	0.0438433	1.84444	1.84444	40.2103	21.8008	In 8bp			YML131W	1239.67	0.0058093	0.0466191	1.90737	1.90737	173.485	90.9551	In 12bp			YFR017C	85.0607	0.00401751	0.0337648	2.40962	2.40962	15.0284	6.23681	In 12bp
YLR038C	213.855	0.000161446	0.0417557	1.72038	1.72038	33.8107	19.6531	In 8bp			YOR173W	69.7547	0.00121937	0.026068	1.90693	1.90693	9.76079	5.11859	In 12bp			YOL082W	1043.35	0.00272614	0.0282756	2.36929	2.36929	183.421	77.4161	In 12bp
YMR251W-A	551.947	0.00026588	0.0472768	1.71259	1.71259	87.1176	50.869	In 8bp			YHR176W	304.094	7.74436e-05	0.0130744	1.89855	1.89855	42.4693	22.3694	In 12bp			YJR010W	401.66	2.07258e-05	0.00288897	2.35716	2.35716	70.5042	29.9107	In 12bp
YJL048C	252.622	0.000109008	0.0360423	1.70383	1.70383	39.7978	23.3578	In 8bp			YBR126C	2361.15	0.00243419	0.0324665	1.89596	1.89596	329.556	173.82	In 12bp			YBL098W	316.127	6.09086e-07	0.00116031	2.3495	2.3495	55.4367	23.5951	In 12bp
YKL194C	246.013	0.000191293	0.0430224	1.61354	1.61354	37.9707	23.5325	Unique to 12bp			YDR379C-A	18.7674	0.00136903	0.0276764	1.89274	1.89274	2.61749	1.38291	In 12bp			YBR230C	104.642	1.30805e-05	0.00219868	2.32867	2.32867	18.3013	7.85914	In 12bp
YOR011W	246.064	0.00019668	0.0430224	1.60611	1.60611	37.9116	23.6045	In 8bp			YDL181W	89.9182	0.00096744	0.0242868	1.88951	1.88951	12.5314	6.6321	In 12bp			YOL084W	125.276	0.00123748	0.0185833	2.32394	2.32394	21.8968	9.42229	In 12bp
YML028W	14873.4	0.000128815	0.0360423	1.55889	1.55889	2265.24	1453.11	In 8bp			YOR136W	728.718	0.00047268	0.0189029	1.87868	1.87868	101.299	53.9203	In 12bp			rna-NR_132171.1	278.025	0.00154434	0.020992	2.32332	2.32332	48.5916	20.9147	In 12bp
YOR230W	1145.84	0.000200925	0.0430224	1.53193	1.53193	173.321	113.139	In 8bp			YGL037C	2880.38	0.00367303	0.0384691	1.87817	1.87817	400.352	213.161	In 12bp			YGR087C	44.7585	0.00403387	0.0338525	2.31111	2.31111	7.81021	3.37942	In 12bp
YER042W	183.952	0.000118043	0.0360423	1.42437	1.42437	27.0189	18.969	In 8bp			YBR240C	1068.27	0.000435628	0.018538	1.87385	1.87385	148.33	79.1579	In 12bp			YIR017C	50.3106	0.000115658	0.00595485	2.29921	2.29921	8.76533	3.81232	In 12bp
YOR153W	1203.03	0.000205224	0.0430224	0.665116	-1.5035	120.135	180.623	In 8bp			YMR145C	398.917	0.000212881	0.0146621	1.86563	1.86563	55.2817	29.6316	In 12bp			YLR038C	189.4	4.55666e-06	0.00190877	2.29078	2.29078	32.9613	14.3886	In 12bp
YJR115W	72.3364	1.34564e-05	0.00906914	0.329435	-3.0355	4.48126	13.6028	In 8bp			YHR087W	159.294	0.000782114	0.0222211	1.86391	1.86391	22.0659	11.8385	In 12bp			YLL053C	52.9048	0.00822298	0.0484978	2.28731	2.28731	9.20279	4.02342	In 12bp
YLR162W-A	71.7968	9.73886e-07	0.00277071	0.0184405	-54.2284	0.324999	17.6242	Unique to 12bp			YNL331C	150.919	0.000265804	0.0159707	1.84879	1.84879	20.8298	11.2667	In 12bp			YBR169C	494.707	0.0013224	0.0191815	2.28088	2.28088	85.9806	37.6962	In 12bp
											YBL064C	828.36	0.000657299	0.0216871	1.84639	1.84639	114.263	61.8846	In 12bp			YDR171W	335.372	0.00495728	0.0374278	2.25368	2.25368	58.0743	25.7687	In 12bp
What are the FDR values for the genes (classified as unique in the 12 bp DEG List) within the 8 bp cut-off DEG gene list?											YMR297W	7383.82	0.000827526	0.0226534	1.84352	1.84352	1017.81	552.099	In 12bp			YBR230W-A	35.292	0.000997675	0.0170991	2.24682	2.24682	6.10558	2.71743	In 12bp
Gene symbol	Total counts	P-value (B vs. AB)	FDR step up (B vs. AB)	Ratio (B vs. AB)	Fold change (B vs. AB)	LSMean(B) (B vs. AB)	LSMean(AB) (B vs. AB)				YJR010W	511.947	8.10102e-05	0.0130744	1.8398	1.8398	70.5042	38.3217	In 12bp			YNL200C	448.257	0.00341506	0.0311442	2.2282	2.2282	77.35	34.7141	In 12bp
YKL194C	246.831	0.00031758	0.0516748	1.59687	1.59687	37.9454	23.7623				YPL154C	6680.12	0.00236082	0.0321612	1.8395	1.8395	919.904	500.083	In 12bp			YBR241C	249.104	0.0011057	0.0177502	2.22205	2.22205	42.9479	19.328	In 12bp
YLR162W-A	Not in 8bp list										YLL019C	272.957	0.00015603	0.01355	1.83922	1.83922	37.5857	20.4356	In 12bp			YNR001C	484.735	7.8737e-05	0.00522055	2.21909	2.21909	83.5385	37.6453	In 12bp
											YNL015W	588.561	0.00111772	0.0255199	1.83806	1.83806	81.0209	44.0795	In 12bp			YGR244C	545.172	7.50955e-06	0.00194849	2.21432	2.21432	93.8912	42.4017	In 12bp
# between 0.05 and 0.075			0								YKR046C	2467.41	8.42802e-05	0.0130744	1.82237	1.82237	338.354	185.667	In 12bp			YGL125W	892.121	0.00623559	0.0423271	2.20938	2.20938	153.537	69.4932	In 12bp
Total			1								YPL258C	1327.52	2.83044e-05	0.0123242	1.81751	1.81751	181.821	100.039	In 12bp			YBL029C-A	58.5248	0.00129587	0.018941	2.20557	2.20557	10.0669	4.5643	In 12bp
% 'borderline'			0								YDL024C	32.9214	0.00531938	0.0449649	1.81732	1.81732	4.50881	2.48102	In 12bp			YMR297W	5918.79	0.000872734	0.01623	2.20357	2.20357	1017.81	461.89	In 12bp
											YBL098W	405.504	3.94895e-08	0.000225406	1.8101	1.8101	55.4367	30.6263	In 12bp			YLR438W	717.499	0.000609916	0.0137231	2.19475	2.19475	123.228	56.1466	In 12bp
											YBR132C	103.73	0.00104816	0.0248445	1.80803	1.80803	14.1736	7.83923	In 12bp			YNL208W	3201.39	0.00569791	0.0404014	2.19015	2.19015	549.466	250.881	In 12bp
FINAL LIST USED IN FUNCTIONAL ENRICHMENT ANALYSIS											YML118W	55.2389	0.00105332	0.0248445	1.7927	1.7927	7.51866	4.19405	In 12bp			YGR055W	2225.68	0.00030686	0.00992566	2.18964	2.18964	381.974	174.446	In 12bp
Gene symbol	Total counts	P-value (B vs. AB)	FDR step up (B vs. AB)	Ratio (B vs. AB)	Fold change (B vs. AB)	LSMean(B) (B vs. AB)	LSMean(AB) (B vs. AB)	in 12bp DEG list?			YJR008W	152.558	0.00184174	0.0302958	1.78822	1.78822	20.7413	11.5988	In 12bp			YPR010C-A	85.5653	0.0040127	0.0337648	2.18836	2.18836	14.6821	6.70919	In 12bp
YJR156C	1303.12	1.50074e-05	0.0106834	8.76583	8.76583	292.422	33.3593	In 12bp			YIR017C	64.7607	0.000317078	0.0167609	1.77081	1.77081	8.76533	4.9499	In 12bp			YGL037C	2333.32	0.00273463	0.0283123	2.18799	2.18799	400.352	182.977	In 12bp
YDL244W	1995.93	7.25875e-06	0.00804622	7.97404	7.97404	443.379	55.6028	In 12bp			YNL055C	3719.37	0.000349429	0.0167609	1.76996	1.76996	503.304	284.359	In 12bp			YMR002W	643.818	2.8498e-05	0.00337366	2.18699	2.18699	110.451	50.5036	In 12bp
YJR078W	165.572	8.47714e-06	0.00804622	7.72906	7.72906	36.6511	4.74198	In 12bp			YNL173C	620.31	9.04718e-05	0.0130744	1.76694	1.76694	83.8745	47.4687	In 12bp			YGR008C	65.4331	0.000160309	0.00688799	2.18355	2.18355	11.2199	5.13837	In 12bp
YGR260W	2469.13	4.37328e-06	0.00804622	4.95978	4.95978	513.708	103.575	In 12bp			YNL052W	513.34	0.000261999	0.0159707	1.76453	1.76453	69.3672	39.3119	In 12bp			YGR043C	44.0263	0.00222928	0.0254806	2.18303	2.18303	7.54868	3.45789	In 12bp
YLR134W	1969.28	0.000140204	0.0420242	3.76459	3.76459	388.992	103.329	In 12bp			YNR001C	618.362	0.000105318	0.0131955	1.76361	1.76361	83.5385	47.368	In 12bp			YLR080W	68.6697	0.00091844	0.016549	2.18155	2.18155	11.7715	5.39593	In 12bp
YFL059W	81.6797	0.00010692	0.0405938	3.44157	3.44157	15.8225	4.59746	In 12bp			YNL241C	4357.07	0.00213047	0.0314653	1.76021	1.76021	588.103	334.11	In 12bp			YDL021W	547.623	0.00266243	0.0278677	2.18097	2.18097	93.8669	43.039	In 12bp
YPR121W	468.669	0.000129778	0.0410604	3.36223	3.36223	90.3078	26.8595	In 12bp			YMR170C	931.6	0.000925003	0.023891	1.75647	1.75647	125.621	71.519	In 12bp			YHR104W	1722.08	0.00104966	0.0172877	2.17983	2.17983	295.129	135.391	In 12bp
YOL159C	1521.33	0.000224452	0.045652	2.93409	2.93409	283.657	96.6762	In 12bp			YLR312C	26.0467	0.00256737	0.0333304	1.75086	1.75086	3.50708	2.00307	In 12bp			YOR136W	591.844	0.000327677	0.0102332	2.17091	2.17091	101.299	46.662	In 12bp
YFR047C	694.02	0.000177026	0.042172	2.64055	2.64055	125.846	47.659	In 12bp			YNL277W	302.011	0.000779211	0.0222211	1.75032	1.75032	40.6589	23.2293	In 12bp			YCL026C-B	2853.58	0.00709494	0.045103	2.16564	2.16564	488.039	225.355	In 12bp
YGR248W	24.4434	0.000115532	0.0410604	2.6212	2.6212	4.42333	1.68752	In 12bp			YAL008W	160.646	9.23269e-05	0.0130744	1.74182	1.74182	21.5787	12.3886	In 12bp			YKR046C	1982.74	5.7479e-05	0.0043799	2.15056	2.15056	338.354	157.332	In 12bp
YBR054W	600.06	0.000202811	0.0444233	2.5945	2.5945	108.28	41.7346	In 12bp			YDR497C	8878.16	9.02195e-05	0.0130744	1.7406	1.7406	1192.16	684.917	In 12bp			YLL039C	4304.14	0.00341163	0.0311442	2.14786	2.14786	734.203	341.831	In 12bp
YNL334C	46.3756	7.53276e-05	0.033708	2.44703	2.44703	8.23046	3.36344	In 12bp			YDL169C	42.5873	0.00591121	0.0470004	1.73718	1.73718	5.71345	3.28892	In 12bp			YEL024W	147.097	0.000500238	0.0124298	2.12821	2.12821	25.0185	11.7556	In 12bp
YJR010W	408.17	3.059e-05	0.0193566	2.23552	2.23552	70.5042	31.5382	In 12bp			YLR070C	75.3081	0.00567642	0.0461553	1.73366	1.73366	10.0937	5.82219	In 12bp			YOR173W	57.4513	0.00224997	0.0255183	2.12098	2.12098	9.76079	4.60203	In 12bp
YOR065W	298.12	0.000215086	0.0453673	2.2056	2.2056	51.2801	23.25	In 12bp			YGR248W	33.0551	0.00451974	0.0417498	1.72767	1.72767	4.42333	2.56029	In 12bp			YBL045C	772.288	2.81543e-05	0.00337366	2.10857	2.10857	130.962	62.1097	In 12bp
YLR231C	787.479	7.31535e-05	0.033708	2.20538	2.20538	135.451	61.4185	In 12bp			YER026C	3085.98	0.000471549	0.0189029	1.72456	1.72456	412.611	239.256	In 12bp			YDL024C	26.6241	0.000910338	0.016549	2.09983	2.09983	4.50881	2.14722	In 12bp
YNL052W	409.257	6.22707e-06	0.00804622	2.10541	2.10541	69.3672	32.9471	In 12bp			YMR103C	60.0175	8.96168e-05	0.0130744	1.72133	1.72133	8.01765	4.65781	In 12bp			YBR132C	83.7769	0.00164809	0.0218029	2.09339	2.09339	14.1736	6.77064	In 12bp
YBL098W	327.568	2.38208e-07	0.00135659	2.09548	2.09548	55.4367	26.4554	In 12bp			YMR002W	827.886	3.58772e-05	0.0123242	1.71649	1.71649	110.451	64.3471	In 12bp			YNL239W	4958.17	0.00217003	0.0251047	2.09254	2.09254	838.726	400.817	In 12bp
YJR137C	292.424	1.36134e-05	0.0106834	1.95142	1.95142	48.3362	24.7697	In 12bp			YMR090W	716.468	0.00182692	0.0302507	1.71164	1.71164	95.4603	55.7711	In 12bp			YBR126C	1954.61	0.00231875	0.0258317	2.07143	2.07143	329.556	159.096	In 12bp
YPR191W	712.987	7.69453e-05	0.033708	1.87959	1.87959	116.347	61.9001	In 12bp			YNL169C	1827.47	0.000403165	0.0179786	1.69784	1.69784	242.566	142.868	In 12bp			YIL136W	161.459	0.000288954	0.00971394	2.06011	2.06011	27.1742	13.1906	In 12bp
YGL187C	248.092	0.000241598	0.0474448	1.85158	1.85158	40.2725	21.7504	In 12bp			YLR299W	420.869	0.00411448	0.0401461	1.6971	1.6971	55.8519	32.9102	In 12bp			YPL223C	42.5243	0.00645077	0.0429116	2.05376	2.05376	7.14977	3.48131	In 12bp
YKL001C	132.512	4.11918e-05	0.0234588	1.83147	1.83147	21.4281	11.7	In 12bp			YIL136W	204.944	0.00150547	0.0282671	1.69402	1.69402	27.1742	16.0413	In 12bp			YBR240C	882.312	0.000644132	0.013923	2.05306	2.05306	148.33	72.2481	In 12bp
YLR038C	208.347	0.00018226	0.042172	1.72343	1.72343	32.9613	19.1254	In 12bp			YDL243C	114.529	0.00216034	0.0315174	1.69254	1.69254	15.1795	8.96848	In 12bp			YML131W	1032.49	0.00755852	0.0462494	2.04973	2.04973	173.485	84.6378	In 12bp
YMR251W-A	549.925	0.00025866	0.0475184	1.70788	1.70788	86.7105	50.7708	In 12bp			YDR171W	438.327	0.0061687	0.0478699	1.69124	1.69124	58.0743	34.3382	In 12bp			YOL048C	86.9817	0.00244355	0.0263987	2.04001	2.04001	14.5924	7.15309	In 12bp
YJL048C	253.066	9.38595e-05	0.0381807	1.70244	1.70244	39.8557	23.411	In 12bp			YHR016C	472.018	0.00187482	0.0304885	1.68519	1.68519	62.4327	37.0478	In 12bp			YDR032C	1132.6	0.00259353	0.0275167	2.03313	2.03313	189.798	93.3527	In 12bp
YOR011W	248.173	0.000255182	0.0475184	1.58164	1.58164	38.0107	24.0325	In 12bp			YPL214C	1419.49	0.000121237	0.0131955	1.68481	1.68481	187.733	111.427	In 12bp			YLR218C	91.646	0.000357397	0.0106938	2.02751	2.02751	15.3437	7.56776	In 12bp
YML028W	14800.4	0.000128418	0.0410604	1.55868	1.55868	2254.01	1446.1	In 12bp			YDR032C	1436.12	0.0051785	0.0443827	1.68228	1.68228	189.798	112.822	In 12bp			YKR075C	354.004	0.000688106	0.0145112	2.02533	2.02533	59.2478	29.2533	In 12bp
YOR230W	1147.78	0.000178918	0.042172	1.5314	1.5314	173.592	113.354	In 12bp			YMR148W	149.321	0.000162994	0.01355	1.67831	1.67831	19.7122	11.7453	In 12bp			YCL042W	58.7856	0.00164307	0.0218001	2.02084	2.02084	9.83139	4.86501	In 12bp
YDR210W-B	1212.08	0.000280413	0.0491294	1.43454	1.43454	178.553	124.467	Unique to 8bp			YIR036C	960.177	0.00237941	0.0321841	1.67027	1.67027	126.468	75.7173	In 12bp			YCR005C	1110.28	0.00322617	0.0305258	2.01933	2.01933	185.639	91.9314	In 12bp
YGR255C	375.837	0.000284683	0.0491294	1.42728	1.42728	55.2495	38.7097	Unique to 8bp			YBL043W	34.2347	0.00212486	0.0314653	1.66526	1.66526	4.50277	2.70394	In 12bp			YNL331C	124.595	0.000361158	0.0107162	2.01858	2.01858	20.8298	10.319	In 12bp
YER042W	183.696	0.000165076	0.042172	1.42138	1.42138	26.958	18.966	In 12bp			YPL004C	2689.61	0.000191684	0.0138498	1.65273	1.65273	352.488	213.277	In 12bp			YIR036C	756.552	0.000732516	0.0150096	2.01802	2.01802	126.468	62.6696	In 12bp
YDR089W	352.486	0.000296307	0.0496314	0.702431	-1.42363	36.3593	51.7621	Unique to 8bp			YBL078C	63.3433	0.00547339	0.0454761	1.65185	1.65185	8.29939	5.02428	In 12bp			YJR137C	289.531	3.01062e-05	0.00337366	2.01011	2.01011	48.3362	24.0466	In 12bp
YOR153W	1207.31	0.000185128	0.042172	0.662614	-1.50917	120.29	181.538	In 12bp			YLR356W	292.576	0.000520974	0.0200927	1.65072	1.65072	38.3214	23.215	In 12bp			YDL124W	7621.38	0.00276126	0.0284355	2.00649	2.00649	1271.6	633.744	In 12bp
YJL214W	29.4838	0.000164495	0.042172	0.32831	-3.0459	1.82183	5.54912	Unique to 8bp			YJR061W	560.205	0.000371399	0.0169288	1.65065	1.65065	73.3741	44.4515	In 12bp			YCR020C	1323.55	0.000119965	0.00597392	2.00107	2.00107	220.631	110.257	In 12bp
YJR115W	73.5357	2.88622e-06	0.00804622	0.31513	-3.17329	4.40514	13.9788	In 12bp			YDR541C	353.102	0.000665775	0.0218405	1.64924	1.64924	46.2294	28.0308	In 12bp			YMR170C	753.919	0.000978926	0.0170991	1.99848	1.99848	125.621	62.8585	In 12bp
YKL194C	246.013	0.000191293	0.0430224	1.61354	1.61354	37.9707	23.5325	Unique to 12bp			YCR079W	311.755	0.00428206	0.0408729	1.64312	1.64312	40.7438	24.7967	In 12bp			YNL055C	3028.34	0.000569651	0.013288	1.98323	1.98323	503.304	253.78	In 12bp
											YIL154C	1011.56	0.00223898	0.0317125	1.63821	1.63821	132.013	80.5841	In 12bp			YKL085W	1030.97	4.43313e-05	0.00407416	1.98311	1.98311	171.342	86.4008	In 12bp
											YKL085W	1313.28	0.000120765	0.0131955	1.63727	1.63727	171.342	104.651	In 12bp			YMR090W	574.708	0.000874686	0.01623	1.97982	1.97982	95.4603	48.2167	In 12bp
											YCL018W	7793.33	0.00256927	0.0333304	1.63632	1.63632	1016.51	621.216	In 12bp			YML120C	184.101	0.000483896	0.0121482	1.97732	1.97732	30.5666	15.4586	In 12bp
											YOR142W	1396.55	0.000325113	0.0167609	1.63601	1.63601	182.14	111.332	In 12bp			YLR069C	524.056	5.20739e-05	0.00426547	1.97728	1.97728	87.0094	44.0045	In 12bp
											YOL155C	34372.5	0.00397139	0.0395718	1.6358	1.6358	4482.63	2740.33	In 12bp			YER067W	46.4987	0.0043683	0.0351159	1.97326	1.97326	7.71493	3.90975	In 12bp
											YNL037C	630.382	0.000129883	0.0131955	1.63509	1.63509	82.1931	50.2682	In 12bp			YOL055C	4054.05	3.14504e-05	0.00345652	1.97272	1.97272	672.575	340.938	In 12bp
											YNL254C	1216.91	0.000637526	0.0215326	1.6341	1.6341	158.622	97.07	In 12bp			YNL274C	313.077	0.00528126	0.0384979	1.96733	1.96733	51.8922	26.377	In 12bp
											YJR148W	371.57	0.000135325	0.0131955	1.63347	1.63347	48.4246	29.6453	In 12bp			YLL019C	226.91	0.000143651	0.00641516	1.96353	1.96353	37.5857	19.1419	In 12bp
											YNL289W	618.889	0.000310674	0.0167609	1.63268	1.63268	80.6377	49.3898	In 12bp			YER079W	74.5214	0.00281699	0.0286262	1.9566	1.9566	12.3291	6.30127	In 12bp
											YBR039W	1243.83	6.82909e-05	0.0130744	1.63185	1.63185	162.024	99.2883	In 12bp			YNL173C	506.971	0.000103396	0.00571562	1.95657	1.95657	83.8745	42.8682	In 12bp
											YJL068C	1069.05	0.00600678	0.0473084	1.63137	1.63137	139.238	85.35	In 12bp			YJL100W	341.683	4.93932e-06	0.00190877	1.956	1.956	56.5235	28.8974	In 12bp
											YJL210W	253.271	0.000742051	0.0222211	1.63086	1.63086	32.9822	20.2238	In 12bp			YGL191W	284.705	6.06111e-06	0.0019244	1.93907	1.93907	46.959	24.2173	In 12bp
											YBR105C	242.103	0.000362579	0.0169288	1.63042	1.63042	31.5236	19.3347	In 12bp			YDR533C	906.651	0.00680688	0.0441559	1.93685	1.93685	149.484	77.1788	In 12bp
											YJR149W	59.0512	0.0021531	0.0315125	1.62946	1.62946	7.68675	4.71737	In 12bp			YBR201C-A	63.0476	0.000627583	0.0138822	1.92965	1.92965	10.3818	5.38013	In 12bp
											YDR506C	98.725	0.00109411	0.0251996	1.62648	1.62648	12.8399	7.89425	In 12bp			YNL037C	499.339	0.000349976	0.0106327	1.92753	1.92753	82.1931	42.6416	In 12bp
											YJR073C	9204.52	0.00234752	0.0321334	1.62375	1.62375	1196.15	736.656	In 12bp			YER141W	402.704	9.86171e-05	0.00567645	1.92721	1.92721	66.2827	34.3932	In 12bp
											YJL066C	466.795	7.96118e-05	0.0130744	1.62365	1.62365	60.659	37.3598	In 12bp			YNL277W	247.026	0.000958884	0.0170187	1.92718	1.92718	40.6589	21.0976	In 12bp
											YLR438W	949.586	0.00141905	0.0279308	1.61903	1.61903	123.228	76.1123	In 12bp			YOR020W-A	211.392	0.00309789	0.0302358	1.92452	1.92452	34.7773	18.0707	In 12bp
											YMR251W-A	668.724	0.000226743	0.0147074	1.61632	1.61632	86.7105	53.647	In 12bp			YLR070C	61.384	0.00444702	0.0353473	1.92179	1.92179	10.0937	5.25227	In 12bp
											YLR004C	2772.2	0.000151086	0.01355	1.61514	1.61514	359.333	222.478	In 12bp			YOR387C	36686.9	0.00376121	0.0327672	1.91977	1.91977	6030.48	3141.25	In 12bp
											YDR441C	86.4595	9.31219e-05	0.0130744	1.6135	1.6135	11.2014	6.94231	In 12bp			YAL008W	131.347	0.000291284	0.00973502	1.91674	1.91674	21.5787	11.258	In 12bp
											YKR049C	110.986	0.00227366	0.0318979	1.61331	1.61331	14.3782	8.91223	In 12bp			YJR019C	220.884	0.000543912	0.0131451	1.91665	1.91665	36.288	18.933	In 12bp
											YCL033C	364.894	0.000942626	0.0241709	1.61134	1.61134	47.244	29.3196	In 12bp			YHR001W-A	38.5534	0.00703242	0.0449249	1.91648	1.91648	6.33355	3.30479	In 12bp
											YGR244C	725.433	7.77603e-05	0.0130744	1.61017	1.61017	93.8912	58.3114	In 12bp			YPL250C	998.645	0.0015092	0.0207848	1.91612	1.91612	164.047	85.6141	In 12bp
											YOR303W	4805.82	0.00562756	0.046149	1.60953	1.60953	621.888	386.378	In 12bp			YJL062W-A	96.5911	3.88268e-05	0.00382578	1.9067	1.9067	15.8402	8.30762	In 12bp
											YLR038C	255.292	0.000944972	0.0241709	1.60205	1.60205	32.9613	20.5744	In 12bp			YJR104C	5422.55	0.00383862	0.0331386	1.90578	1.90578	889.106	466.531	In 12bp
											YHR112C	1251.38	0.00192336	0.0305787	1.60064	1.60064	161.5	100.897	In 12bp			YBL043W	27.5011	0.000248177	0.00875513	1.89789	1.89789	4.50277	2.37251	In 12bp
											YDR009W	49.5302	0.000225989	0.0147074	1.60028	1.60028	6.39154	3.99401	In 12bp			YKL053C-A	130.73	0.000182269	0.00705204	1.89104	1.89104	21.3778	11.3048	In 12bp
											YBR177C	2464.25	5.25006e-05	0.0130744	1.59784	1.59784	317.76	198.868	In 12bp			YGR248W	27.05	0.000720502	0.0149191	1.89098	1.89098	4.42333	2.33917	In 12bp
											YGR019W	862.902	0.0025034	0.0329442	1.58864	1.58864	110.958	69.8449	In 12bp			YDR345C	4957.82	4.38644e-05	0.00407416	1.87875	1.87875	808.902	430.553	In 12bp
											YER142C	187.397	0.00112692	0.0255255	1.58794	1.58794	24.0917	15.1716	In 12bp			YFR030W	452.082	5.54353e-05	0.00437587	1.87635	1.87635	73.7274	39.293	In 12bp
											YER091C	7647.19	0.000463954	0.0189029	1.58693	1.58693	982.819	619.319	In 12bp			YOR215C	161.445	7.11012e-06	0.00194849	1.87561	1.87561	26.3255	14.0357	In 12bp
											YER119C	397.923	0.00381484	0.0389671	1.58482	1.58482	51.1079	32.2485	In 12bp			YPL004C	2162.41	0.000145927	0.00641516	1.87379	1.87379	352.488	188.115	In 12bp
											YGL208W	92.8492	0.000790275	0.0222211	1.5845	1.5845	11.9241	7.52547	In 12bp			YKL001C	131.49	1.07182e-05	0.00207826	1.87238	1.87238	21.4281	11.4443	In 12bp
											YKL151C	718.668	0.0053289	0.0449649	1.58388	1.58388	92.2769	58.26	In 12bp			YML028W	13836	3.21674e-06	0.00183836	1.87056	1.87056	2254.01	1204.99	In 12bp
											YKR058W	152.969	0.000463476	0.0189029	1.58254	1.58254	19.6332	12.4061	In 12bp			YBL078C	50.9623	0.00116577	0.0182032	1.86874	1.86874	8.29939	4.44118	In 12bp
											YML128C	409.16	0.00253764	0.0332525	1.58046	1.58046	52.4808	33.2061	In 12bp			YKL150W	1137.24	5.308e-06	0.00190877	1.86605	1.86605	185.111	99.1997	In 12bp
											YBR053C	760.494	0.00610669	0.0477493	1.57676	1.57676	97.4334	61.7933	In 12bp			YDL110C	411.446	2.85295e-05	0.00337366	1.86566	1.86566	66.9669	35.8946	In 12bp
											YDL222C	35.4104	0.004481	0.0417252	1.57644	1.57644	4.53629	2.87755	In 12bp			YBR039W	996.121	4.58315e-05	0.00407416	1.86221	1.86221	162.024	87.0063	In 12bp
											YKR075C	463.759	0.0021518	0.0315125	1.56762	1.56762	59.2478	37.7947	In 12bp			YCR004C	1209.37	0.000423254	0.0114873	1.85648	1.85648	196.498	105.844	In 12bp
											YDR077W	37613.3	0.00525544	0.0447065	1.56397	1.56397	4799.83	3069	In 12bp			YJL066C	373.364	9.32702e-05	0.00559656	1.85605	1.85605	60.659	32.6819	In 12bp
											YIL046W	1365.39	0.000588751	0.0211358	1.56377	1.56377	174.226	111.414	In 12bp			YOR386W	157.692	0.000127651	0.00612324	1.85224	1.85224	25.6012	13.8217	In 12bp
											YLR132C	224.235	0.000381719	0.0171563	1.55972	1.55972	28.5764	18.3215	In 12bp			YJL068C	857.99	0.003262	0.0306617	1.85009	1.85009	139.238	75.2599	In 12bp
											YJL100W	443.933	8.33923e-05	0.0130744	1.55684	1.55684	56.5235	36.3065	In 12bp			YNR073C	36.5173	0.00600979	0.0416249	1.84445	1.84445	5.91979	3.20952	Unique to 8bp
											YOR386W	201.131	0.00141305	0.0279308	1.55589	1.55589	25.6012	16.4544	In 12bp			YMR148W	121.648	0.000532085	0.0129399	1.84232	1.84232	19.7122	10.6997	In 12bp
											YPL186C	82.4096	0.00594781	0.0471157	1.5557	1.5557	10.489	6.74229	In 12bp			YDR248C	354.944	0.000393618	0.0111917	1.83885	1.83885	57.4784	31.2577	In 12bp
											YPR127W	432.768	0.00612681	0.047838	1.55462	1.55462	55.0633	35.4191	In 12bp			YOR142W	1125.2	0.00100893	0.0171902	1.83683	1.83683	182.14	99.1599	In 12bp
											YCR004C	1545.52	0.00106437	0.0248992	1.55226	1.55226	196.498	126.588	In 12bp			YLR040C	18.5898	0.00334022	0.0311392	1.83624	1.83624	3.00885	1.6386	In 12bp
											YDR059C	106.754	0.00168176	0.0299755	1.55095	1.55095	13.5671	8.74758	In 12bp			YKL148C	190.098	0.00152952	0.020992	1.83292	1.83292	30.7488	16.7758	In 12bp
											YCR020C	1736.35	0.000507355	0.0197006	1.55042	1.55042	220.631	142.304	In 12bp			YNL134C	2757.69	0.00227115	0.0256008	1.83104	1.83104	445.9	243.523	In 12bp
											YOR317W	2040.62	0.000149598	0.01355	1.54863	1.54863	259.146	167.339	In 12bp			YMR103C	49.6291	0.000145526	0.00641516	1.8265	1.8265	8.01765	4.38962	In 12bp
											YDR502C	15767.1	0.00118751	0.0259303	1.54717	1.54717	2001.4	1293.59	In 12bp			YHR051W	217.105	0.00688871	0.0442846	1.82524	1.82524	35.0651	19.2112	In 12bp
											YLR284C	90.7566	0.000746045	0.0222211	1.54561	1.54561	11.5145	7.44979	In 12bp			YJR077C	1077.96	0.0001423	0.00641516	1.82064	1.82064	173.947	95.5419	In 12bp
											YIL077C	201.128	0.00113928	0.0256023	1.54518	1.54518	25.514	16.512	In 12bp			YPL058C	590.267	0.00178099	0.0223209	1.81865	1.81865	95.213	52.3537	In 12bp
											YCR088W	3490.16	0.000524868	0.020107	1.54417	1.54417	442.6	286.626	In 12bp			YNL015W	502.293	0.000997707	0.0170991	1.81855	1.81855	81.0209	44.5524	In 12bp
											YDR258C	836.332	0.00527501	0.0448062	1.54104	1.54104	105.952	68.7536	In 12bp			YCL018W	6304.89	0.00132975	0.0191907	1.81612	1.81612	1016.51	559.714	In 12bp
											YKL175W	8997.85	0.00564591	0.046149	1.53501	1.53501	1137.71	741.172	In 12bp			YJL048C	247.359	1.67437e-05	0.0024536	1.81293	1.81293	39.8557	21.9841	In 12bp
											YLR042C	40.3006	0.000987692	0.0242868	1.53317	1.53317	5.09268	3.32166	In 12bp			YGL208W	74.0959	0.00179611	0.0223983	1.80671	1.80671	11.9241	6.59989	In 12bp
											YGR161C	195.295	0.00332951	0.0370275	1.52955	1.52955	24.6499	16.1158	In 12bp			YLR299W	347.08	0.00638232	0.042811	1.80645	1.80645	55.8519	30.9181	In 12bp
											YMR031C	932.18	0.000318043	0.0167609	1.52782	1.52782	117.593	76.968	In 12bp			YHL008C	82.3262	0.00172872	0.0222313	1.80376	1.80376	13.2408	7.34071	In 12bp
											YDR530C	334.082	0.00265892	0.033802	1.52645	1.52645	42.1252	27.5968	In 12bp			YML118W	46.7826	0.00484244	0.0371471	1.80001	1.80001	7.51866	4.177	In 12bp
											YEL041W	188.379	0.00327864	0.0369122	1.52563	1.52563	23.7468	15.5653	In 12bp			YOL155C	27896.4	0.00393811	0.0333994	1.79918	1.79918	4482.63	2491.48	In 12bp
											YNL134C	3539.21	0.00634069	0.048646	1.52391	1.52391	445.9	292.602	In 12bp			YJR061W	456.769	0.00142234	0.0200708	1.79759	1.79759	73.3741	40.8181	In 12bp
											YBL091C-A	334.335	0.00250487	0.0329442	1.52364	1.52364	42.1187	27.6434	In 12bp			YHR016C	388.77	0.00150003	0.0207848	1.79612	1.79612	62.4327	34.7598	In 12bp
											YDR055W	2661.63	0.00222359	0.0316499	1.52363	1.52363	335.304	220.069	In 12bp			YFL066C	24.8835	0.00356939	0.0318106	1.79314	1.79314	3.99368	2.2272	In 12bp
											YHR037W	804.338	7.34968e-05	0.0130744	1.52287	1.52287	101.303	66.5211	In 12bp			YJL210W	205.521	0.000946445	0.0168524	1.79269	1.79269	32.9822	18.3982	In 12bp
											YDR122W	1192.56	0.00214091	0.0314957	1.52266	1.52266	150.188	98.6353	In 12bp			YGL226W	52.3358	0.00159489	0.0213963	1.78345	1.78345	8.38334	4.70062	In 12bp
											YBR026C	236.678	0.000303913	0.0167609	1.52102	1.52102	29.7906	19.586	In 12bp			YGR019W	692.954	0.00195797	0.0236018	1.78159	1.78159	110.958	62.2804	In 12bp
											YLR168C	273.098	0.000183879	0.0137565	1.51918	1.51918	34.3541	22.6136	In 12bp			YIL154C	824.924	0.00154955	0.020992	1.77873	1.77873	132.013	74.2178	In 12bp
											YOR190W	46.7819	0.00306903	0.036158	1.51719	1.51719	5.88104	3.87628	Unique to 8bp			YER091C	6141.48	0.000307376	0.00992566	1.7787	1.7787	982.819	552.55	In 12bp
											YDR435C	175.281	0.00263803	0.0336114	1.51664	1.51664	22.0309	14.5262	In 12bp			YER062C	2799.44	0.00071648	0.0148898	1.77662	1.77662	447.806	252.055	In 12bp
											YHL020C	792.352	0.000370413	0.0169288	1.51661	1.51661	99.5894	65.6658	In 12bp			YPL154C	5751.65	0.0038503	0.0331514	1.77585	1.77585	919.904	518.008	In 12bp
											YNL125C	329.968	0.00049202	0.019236	1.51214	1.51214	41.4123	27.3865	In 12bp			YKL194C	237.296	9.33836e-05	0.00559656	1.77493	1.77493	37.9454	21.3786	In 12bp
											YOR215C	209.81	0.000133163	0.0131955	1.51139	1.51139	26.3255	17.418	In 12bp			YGL062W	1037.5	0.000127263	0.00612324	1.77483	1.77483	165.901	93.4744	In 12bp
											YGR209C	1177.19	0.00123412	0.0261136	1.51109	1.51109	147.691	97.7378	In 12bp			YJR008W	129.721	0.00663272	0.0436086	1.77442	1.77442	20.7413	11.689	In 12bp
											YDR270W	1342.67	0.001452	0.027968	1.51059	1.51059	168.424	111.495	In 12bp			YNL289W	504.741	0.00052604	0.0128475	1.7704	1.7704	80.6377	45.5477	In 12bp
											YNR039C	1554.59	0.000210735	0.0146621	1.50712	1.50712	194.784	129.242	In 12bp			YKL141W	93.9427	0.00427059	0.0348243	1.75933	1.75933	14.9743	8.51138	In 12bp
											YJR121W	5932.89	0.000295216	0.0167609	1.5068	1.5068	743.288	493.29	In 12bp			YJR121W	4664	0.000123986	0.00610845	1.75838	1.75838	743.288	422.712	In 12bp
											YLR345W	302.986	0.00417153	0.0404719	1.50607	1.50607	37.9497	25.1978	In 12bp			YIL046W	1093.32	0.00043013	0.0114873	1.75799	1.75799	174.226	99.1048	In 12bp
											YIR037W	1294.24	0.000738404	0.0222211	1.50453	1.50453	162.023	107.69	In 12bp			YNR040W	251.638	9.82614e-06	0.00207826	1.75787	1.75787	40.0986	22.8109	In 12bp
											YJL020C	1655	0.00230468	0.0320075	1.50368	1.50368	207.128	137.748	In 12bp			YER190W	224.428	0.000787367	0.0156243	1.75547	1.75547	35.7449	20.3621	In 12bp
											YER062C	3578.9	0.000978161	0.0242868	1.50297	1.50297	447.806	297.946	In 12bp			YBR105C	198.027	0.000110022	0.00581761	1.75296	1.75296	31.5236	17.9831	In 12bp
											YIR018W	155.065	0.00179638	0.0302471	1.49963	1.49963	19.3807	12.9237	In 12bp			YLR004C	2258.11	5.39135e-05	0.00433966	1.75118	1.75118	359.333	205.195	In 12bp
											YBR056W	543.365	0.00366198	0.0384691	1.4971	1.4971	67.8549	45.3243	In 12bp			YHR112C	1014.94	0.00134114	0.0193063	1.75095	1.75095	161.5	92.2357	In 12bp
											YHR092C	348.421	9.03125e-05	0.0130744	1.49611	1.49611	43.4962	29.0727	In 12bp			YLR312C	22.0532	0.00857363	0.0494933	1.74811	1.74811	3.50708	2.00622	In 12bp
											YIR038C	461.487	0.00552158	0.045677	1.49392	1.49392	57.5687	38.5353	In 12bp			YDL169C	35.9286	0.00533187	0.0386206	1.74793	1.74793	5.71345	3.26869	In 12bp
											YDL110C	536.91	0.000290385	0.0167609	1.49345	1.49345	66.9669	44.8404	In 12bp			YDR529C	383.447	8.27511e-05	0.0052547	1.7455	1.7455	60.9458	34.9159	In 12bp
											YER010C	517.641	0.000986241	0.0242868	1.49335	1.49335	64.5615	43.2326	In 12bp			YJR149W	48.4104	0.00174348	0.0222313	1.74072	1.74072	7.68675	4.41584	In 12bp
											YKL150W	1484.43	6.87833e-05	0.0130744	1.49286	1.49286	185.111	123.998	In 12bp			YDL004W	419.559	3.00401e-05	0.00337366	1.74037	1.74037	66.614	38.2758	In 12bp
											YOL055C	5407.3	7.25443e-05	0.0130744	1.48526	1.48526	672.575	452.833	In 12bp			YBL030C	2791.37	0.000172389	0.00695358	1.72949	1.72949	442.174	255.668	In 12bp
											YMR058W	12657.5	0.00504785	0.0435902	1.48525	1.48525	1574.37	1060.01	In 12bp			YHR037W	639.535	0.000189681	0.00718059	1.72928	1.72928	101.303	58.5809	In 12bp
											YLR133W	1065.06	0.000164973	0.01355	1.48348	1.48348	132.396	89.2465	In 12bp			YDR041W	209.52	0.000130336	0.00612324	1.7287	1.7287	33.1839	19.1959	In 12bp
											YHR161C	1133.81	0.00444659	0.041523	1.48093	1.48093	140.819	95.0885	In 12bp			YLR356W	242.265	0.00366264	0.0323024	1.72271	1.72271	38.3214	22.2449	In 12bp
											YDR074W	1001.52	0.00499752	0.0433235	1.48051	1.48051	124.371	84.0059	In 12bp			YDR506C	81.2115	0.0017746	0.0222984	1.72046	1.72046	12.8399	7.46302	In 12bp
											YDL144C	505.496	0.00368117	0.0384837	1.47993	1.47993	62.7613	42.4084	In 12bp			YER035W	410.001	0.006956	0.0446004	1.71961	1.71961	64.811	37.6894	In 12bp
											YLR295C	417.631	0.000165028	0.01355	1.47872	1.47872	51.831	35.0512	In 12bp			YKR049C	90.967	0.00223964	0.0255183	1.71915	1.71915	14.3782	8.36353	In 12bp
											YJL060W	509.258	0.00179616	0.0302471	1.47862	1.47862	63.2003	42.7429	In 12bp			YDR055W	2123.01	0.00175213	0.0222521	1.71556	1.71556	335.304	195.448	In 12bp
											YDL072C	1032.48	0.00500179	0.0433235	1.47824	1.47824	128.117	86.6686	In 12bp			YNL241C	3724.01	0.00471893	0.0365314	1.7151	1.7151	588.103	342.898	In 12bp
											YMR035W	175.704	0.000322115	0.0167609	1.47641	1.47641	21.789	14.7581	In 12bp			YPL214C	1188.89	0.00063592	0.013923	1.71462	1.71462	187.733	109.49	In 12bp
											YDL078C	1812.25	0.000711798	0.0222211	1.47545	1.47545	224.662	152.267	In 12bp			YDL243C	96.1589	0.00630438	0.0426385	1.71322	1.71322	15.1795	8.86022	In 12bp
											YNL115C	371.848	0.000420865	0.0180624	1.47509	1.47509	46.0917	31.2468	In 12bp			YLR395C	115.987	0.00162122	0.0216472	1.71195	1.71195	18.3045	10.6922	In 12bp
											YKL201C	878.63	0.001754	0.0302067	1.47468	1.47468	108.894	73.8424	In 12bp			YLL060C	99.6958	0.00263465	0.0277386	1.70748	1.70748	15.7184	9.20558	In 12bp
											YDR298C	844.494	0.000100957	0.0131955	1.47463	1.47463	104.661	70.9748	In 12bp			YPL186C	66.5336	0.00373692	0.0327052	1.70707	1.70707	10.489	6.14442	In 12bp
											YJL062W-A	127.834	0.0041259	0.0401842	1.4741	1.4741	15.8402	10.7456	In 12bp			YER096W	42.3564	0.00341567	0.0311442	1.70258	1.70258	6.67096	3.91814	In 12bp
											YGR194C	337.048	0.00163708	0.029571	1.47399	1.47399	41.7626	28.3329	In 12bp			YJR148W	307.811	0.00121466	0.0184622	1.69743	1.69743	48.4246	28.5281	In 12bp
											YOR036W	377.844	0.00321671	0.036842	1.47363	1.47363	46.8117	31.7661	In 12bp			YPR093C	179.058	0.00122198	0.0185242	1.69724	1.69724	28.168	16.5964	In 12bp
											YBR212W	512.247	0.000329942	0.0167609	1.47308	1.47308	63.4511	43.0738	In 12bp			Q0045	52.6133	0.00431433	0.0349241	1.69668	1.69668	8.27572	4.87761	In 12bp
											YPR093C	227.433	0.00426242	0.0407937	1.4727	1.4727	28.168	19.1268	In 12bp			YDR077W	30523.2	0.00758937	0.046339	1.69547	1.69547	4799.83	2830.97	In 12bp
											YER088C	3801.6	0.000891766	0.0236754	1.47153	1.47153	470.646	319.835	In 12bp			YNR037C	127.046	0.00117898	0.0183593	1.69185	1.69185	19.9624	11.7992	In 12bp
											YMR317W	542.812	0.00217862	0.0315624	1.46948	1.46948	67.1541	45.6993	In 12bp			YDR122W	955.871	0.00224798	0.0255183	1.69169	1.69169	150.188	88.7798	In 12bp
											YBR149W	2838.31	0.00146816	0.028073	1.46921	1.46921	351.111	238.978	In 12bp			YML128C	334.506	0.00408726	0.0341232	1.68501	1.68501	52.4808	31.1457	In 12bp
											YPL222W	883.333	0.0030517	0.0361392	1.46834	1.46834	109.239	74.3962	In 12bp			YBR052C	562.447	7.88853e-05	0.00522055	1.685	1.685	88.2425	52.3694	In 12bp
											YHR200W	2522.11	0.00565139	0.046149	1.46757	1.46757	311.819	212.473	In 12bp			YOR036W	298.645	0.0012466	0.0186248	1.68087	1.68087	46.8117	27.8496	In 12bp
											YOR285W	1007.23	0.00665392	0.0498432	1.4675	1.4675	124.525	84.8553	In 12bp			YFL068W	81.7586	0.000516048	0.0127121	1.67782	1.67782	12.8067	7.63293	In 12bp
											YPL229W	235.122	0.000749846	0.0222211	1.46738	1.46738	29.0672	19.8089	In 12bp			YCL057C-A	418.353	5.3439e-06	0.00190877	1.6777	1.6777	65.5291	39.059	In 12bp
											YML070W	2862.86	0.000948544	0.0241709	1.46707	1.46707	353.886	241.22	In 12bp			YHR008C	1548.68	7.11448e-05	0.00495844	1.67428	1.67428	242.395	144.775	In 12bp
											YOR011W	307.772	2.53007e-05	0.0123242	1.46449	1.46449	38.0107	25.9549	In 12bp			YCL033C	302.446	0.000621707	0.0138251	1.66542	1.66542	47.244	28.3676	In 12bp
											YDR513W	784.031	0.00171292	0.0300842	1.46387	1.46387	96.8092	66.1324	In 12bp			YLR042C	32.6124	0.000751393	0.0152568	1.66405	1.66405	5.09268	3.06042	In 12bp
											YDR169C	687.608	0.000176892	0.0137565	1.46367	1.46367	84.8974	58.0031	In 12bp			YKL109W	314.132	0.00177529	0.0222984	1.6606	1.6606	49.016	29.5171	In 12bp
											YKL001C	173.593	0.000993108	0.0242868	1.463	1.463	21.4281	14.6467	In 12bp			YDR284C	1429.35	2.17049e-05	0.00295341	1.65927	1.65927	222.963	134.374	In 12bp
											YBL047C	3039.33	0.000963515	0.0242868	1.45966	1.45966	374.739	256.73	In 12bp			YOR317W	1661.39	0.00020162	0.00748221	1.65905	1.65905	259.146	156.201	In 12bp
											YIL121W	148.157	0.000347896	0.0167609	1.45736	1.45736	18.2526	12.5245	In 12bp			YMR225C	147.966	0.00685633	0.0442732	1.65842	1.65842	23.0767	13.9149	In 12bp
											YMR110C	700.836	0.000132817	0.0131955	1.45651	1.45651	86.3158	59.2622	In 12bp			YPR127W	353.115	0.00459817	0.0359488	1.65776	1.65776	55.0633	33.2154	In 12bp
											YKR067W	348.849	0.000709173	0.0222211	1.45606	1.45606	42.9579	29.5029	In 12bp			YBR001C	98.2207	0.0030201	0.0299131	1.65733	1.65733	15.3146	9.24055	In 12bp
											YCL035C	750.92	0.000865122	0.0231836	1.4557	1.4557	92.4582	63.5145	In 12bp			YDR298C	671.332	7.98625e-05	0.00522055	1.65677	1.65677	104.661	63.1718	In 12bp
											YOL154W	6603.11	0.00362792	0.0384637	1.4552	1.4552	812.877	558.601	In 12bp			YMR110C	553.694	0.000104115	0.00571562	1.65649	1.65649	86.3158	52.1078	In 12bp
											YFR030W	599.194	0.00127183	0.0265919	1.45379	1.45379	73.7274	50.714	In 12bp			YLR304C	651.633	0.000399096	0.0112913	1.65638	1.65638	101.581	61.3271	In 12bp
											YPR026W	299.975	0.00114747	0.0256392	1.44963	1.44963	36.8566	25.4249	In 12bp			YLR179C	4379.96	0.000525985	0.0128475	1.65567	1.65567	682.669	412.321	In 12bp
											YBL113C	202.442	0.00362473	0.0384637	1.44958	1.44958	24.8726	17.1586	In 12bp			YLR259C	4793.18	8.50992e-05	0.00534442	1.65493	1.65493	746.949	451.347	In 12bp
											YBL030C	3599.34	0.00196884	0.0307891	1.44925	1.44925	442.174	305.107	In 12bp			YLR122C	14.0122	0.00459069	0.0359488	1.65271	1.65271	2.1825	1.32056	In 12bp
											YEL058W	1666.29	0.000850112	0.022959	1.44657	1.44657	204.509	141.375	In 12bp			YJR034W	119.362	6.76027e-05	0.0048905	1.65213	1.65213	18.589	11.2516	In 12bp
											YOL132W	136.738	0.0031766	0.0367716	1.44618	1.44618	16.7801	11.603	In 12bp			YLR168C	220.621	0.000262556	0.00909399	1.65156	1.65156	34.3541	20.801	In 12bp
											YFR049W	155.539	0.000253323	0.0158897	1.44513	1.44513	19.0802	13.2031	In 12bp			YDR497C	7667.92	0.000838663	0.01603	1.64479	1.64479	1192.16	724.814	In 12bp
											YDR388W	2948.31	0.00465897	0.0420269	1.44086	1.44086	361.127	250.633	In 12bp			YPR140W	218.021	7.37128e-05	0.00507553	1.64105	1.64105	33.8676	20.6378	In 12bp
											YBR052C	721.088	0.00169358	0.0300216	1.43827	1.43827	88.2425	61.3531	In 12bp			YKL151C	594.63	0.00515224	0.0378906	1.63668	1.63668	92.2769	56.3806	In 12bp
											YAL049C	843.366	0.00126035	0.0264489	1.4382	1.4382	103.203	71.7588	In 12bp			YNR036C	439.487	0.000161481	0.00688799	1.63656	1.63656	68.1993	41.6724	In 12bp
											YFR014C	458.915	6.02712e-05	0.0130744	1.43814	1.43814	56.1565	39.0481	In 12bp			YLR295C	334.054	0.000175313	0.00695358	1.63595	1.63595	51.831	31.6824	In 12bp
											YFR029W	485.08	0.000480537	0.019048	1.43546	1.43546	59.3019	41.312	In 12bp			YJL060W	407.366	0.00194067	0.0234977	1.63557	1.63557	63.2003	38.6411	In 12bp
											YFL010C	2168.85	0.00307242	0.036158	1.43474	1.43474	265.078	184.756	In 12bp			YJL101C	781.812	0.000473971	0.012069	1.63523	1.63523	121.284	74.1693	In 12bp
											YGL191W	384.333	0.000442407	0.018538	1.43389	1.43389	46.959	32.7495	In 12bp			YDR009W	41.2143	0.00211442	0.0247114	1.63382	1.63382	6.39154	3.91203	In 12bp
											YLR370C	781.357	0.00158314	0.0290542	1.43093	1.43093	95.368	66.6475	In 12bp			YGR235C	303.654	0.000189723	0.00718059	1.63041	1.63041	47.0536	28.8599	In 12bp
											YDR345C	6629.78	0.00145524	0.027968	1.42993	1.42993	808.902	565.695	In 12bp			YER119C	329.876	0.00712306	0.0451776	1.62966	1.62966	51.1079	31.361	In 12bp
											YOL110W	200.52	0.00263789	0.0336114	1.42813	1.42813	24.4498	17.1202	In 12bp			YNL254C	1024.2	0.000897197	0.0164342	1.62811	1.62811	158.622	97.4272	In 12bp
											YDL004W	546.364	0.000622698	0.0214167	1.42791	1.42791	66.614	46.6513	In 12bp			YGR209C	954.189	0.000261558	0.00909399	1.62554	1.62554	147.691	90.8564	In 12bp
											YDR273W	44.9847	0.00578821	0.0465538	1.42744	1.42744	5.48371	3.84164	Unique to 8bp			YLR284C	74.4294	0.00356795	0.0318106	1.62339	1.62339	11.5145	7.09287	In 12bp
											YDL086W	2279.97	0.00136729	0.0276764	1.42709	1.42709	277.898	194.73	In 12bp			YAL039C	547.766	9.74054e-06	0.00207826	1.6221	1.6221	84.7156	52.2259	In 12bp
											YJL082W	394.712	0.000343732	0.0167609	1.42617	1.42617	48.0941	33.7226	In 12bp			YHR021W-A	30.6835	0.00586742	0.0411236	1.62092	1.62092	4.7441	2.92678	Unique to 8bp
											YPR184W	249.898	0.00109486	0.0251996	1.42487	1.42487	30.4349	21.3597	In 12bp			YDR461C-A	71.0625	0.000391644	0.0111912	1.62075	1.62075	10.9868	6.77883	In 12bp
											YMR086W	1381.87	0.000136394	0.0131955	1.42436	1.42436	168.266	118.135	In 12bp			YDL086W	1797.9	0.000179067	0.00700937	1.61966	1.61966	277.898	171.578	In 12bp
											YBR111C	1306.98	0.00102644	0.0247212	1.42306	1.42306	159.072	111.781	In 12bp			YMR058W	10192.3	0.00238799	0.0262449	1.6169	1.6169	1574.37	973.697	In 12bp
											YAR035W	121.849	0.00119678	0.0259303	1.42254	1.42254	14.8274	10.4232	In 12bp			YNR041C	269.943	0.000135912	0.006264	1.61568	1.61568	41.6854	25.8004	In 12bp
											YDR092W	815.947	0.00336419	0.0370275	1.42234	1.42234	99.2831	69.8024	In 12bp			YNL169C	1572.71	0.0012318	0.0185833	1.61055	1.61055	242.566	150.61	In 12bp
											YJL151C	1021.09	0.00378087	0.0389552	1.41999	1.41999	124.14	87.4226	In 12bp			YLR137W	265.825	0.00478488	0.0368539	1.61046	1.61046	40.9985	25.4576	In 12bp
											YMR030W	149.623	0.0015786	0.0290542	1.41996	1.41996	18.1902	12.8104	In 12bp			YGR161C	159.854	0.00128767	0.0188838	1.60969	1.60969	24.6499	15.3135	In 12bp
											YJL101C	997.785	0.000655298	0.0216871	1.41949	1.41949	121.284	85.4417	In 12bp			YML070W	2295.6	0.00111758	0.0178585	1.60846	1.60846	353.886	220.015	In 12bp
											YCL043C	18566.3	0.00286864	0.034926	1.41882	1.41882	2256.24	1590.22	In 12bp			YKR067W	278.662	0.000468106	0.0119965	1.60846	1.60846	42.9579	26.7076	In 12bp
											YGR235C	387.289	0.00235914	0.0321612	1.41817	1.41817	47.0536	33.1791	In 12bp			YNL156C	522.946	2.77385e-05	0.00337366	1.60757	1.60757	80.5992	50.1374	In 12bp
											YBR059C	1384.61	0.00167195	0.0299168	1.4172	1.4172	168.164	118.659	In 12bp			YCR046C	404.701	8.79356e-06	0.00207826	1.60701	1.60701	62.3664	38.8089	In 12bp
											YGL209W	845.898	0.00022243	0.0147074	1.4167	1.4167	102.718	72.5047	In 12bp			YPL271W	147.118	0.00120247	0.0184622	1.6062	1.6062	22.6672	14.1123	In 12bp
											YJL141C	499.882	0.00262411	0.0336114	1.41569	1.41569	60.6786	42.8614	In 12bp			YFL031W	1689.82	0.000130715	0.00612324	1.60566	1.60566	260.326	162.13	In 12bp
											YLR092W	303.153	0.000343651	0.0167609	1.41512	1.41512	36.7908	25.9983	In 12bp			YIL077C	165.64	0.0014347	0.0201825	1.60506	1.60506	25.514	15.896	In 12bp
											YML057W	552.931	0.000822311	0.0226534	1.41433	1.41433	67.0847	47.432	In 12bp			YNL092W	79.5866	0.00715274	0.0452189	1.60368	1.60368	12.2549	7.64173	In 12bp
											YOL128C	537.973	0.00237598	0.0321841	1.41324	1.41324	65.2439	46.1662	In 12bp			YFL021W	177.666	0.00119413	0.0184622	1.60254	1.60254	27.35	17.0667	In 12bp
											YER163C	613.46	0.00321464	0.036842	1.41316	1.41316	74.3965	52.6457	In 12bp			YPL159C	496.64	1.23155e-05	0.00214013	1.59902	1.59902	76.3883	47.7718	In 12bp
											YDR003W	144.097	0.00493211	0.0431787	1.41298	1.41298	17.474	12.3668	In 12bp			YDL144C	408.136	0.00317827	0.0304803	1.5981	1.5981	62.7613	39.2725	In 12bp
											YIL153W	695.037	0.00147687	0.028073	1.41224	1.41224	84.2616	59.6651	In 12bp			YJR080C	301.366	0.000299543	0.00992566	1.59699	1.59699	46.3304	29.0111	In 12bp
											YPL247C	416.092	0.00495022	0.04319	1.41146	1.41146	50.4297	35.7288	In 12bp			YGL157W	1102.78	0.00394857	0.0333994	1.59575	1.59575	169.484	106.21	In 12bp
											YPR158W-B	153.202	0.00371096	0.0386339	1.41072	1.41072	18.5629	13.1585	Unique to 8bp			YBR177C	2067.85	0.000170863	0.00695358	1.59516	1.59516	317.76	199.203	In 12bp
											YDR461C-A	90.6798	0.0038726	0.0390544	1.41059	1.41059	10.9868	7.78878	In 12bp			YIL121W	118.81	0.000648664	0.013923	1.59413	1.59413	18.2526	11.4499	In 12bp
											YIR006C	3367.07	0.00177276	0.0302471	1.40806	1.40806	407.578	289.46	In 12bp			YDR074W	810.013	0.00591212	0.0411872	1.59181	1.59181	124.371	78.1319	In 12bp
											YDR205W	749.745	0.000439706	0.018538	1.40731	1.40731	90.7303	64.4707	In 12bp			YOR011W	247.632	5.22455e-05	0.00426547	1.59058	1.59058	38.0107	23.8974	In 12bp
											YML027W	773.379	0.000606292	0.0214167	1.40701	1.40701	93.5799	66.5099	In 12bp			YBR037C	209.185	8.05989e-05	0.00522055	1.58851	1.58851	32.093	20.2032	In 12bp
											YNR074C	536.648	0.00203502	0.0310585	1.40681	1.40681	64.9305	46.1543	In 12bp			YML057W	437.29	0.00132588	0.0191833	1.58827	1.58827	67.0847	42.2377	In 12bp
											YMR041C	142.735	0.00349066	0.0376649	1.40392	1.40392	17.2515	12.2881	In 12bp			YER088C	3068.48	0.0008793	0.0162489	1.58748	1.58748	470.646	296.473	In 12bp
											YDL137W	3623.53	0.00556648	0.0459612	1.40365	1.40365	437.912	311.98	In 12bp			YBL113C	162.172	0.00469139	0.0364779	1.58725	1.58725	24.8726	15.6703	In 12bp
											YGR130C	938.513	0.00179221	0.0302471	1.40276	1.40276	113.384	80.8294	In 12bp			YLR109W	36034.7	0.00472441	0.0365314	1.58663	1.58663	5525.89	3482.79	In 12bp
											YKL198C	1563.07	0.00201955	0.0309051	1.40195	1.40195	188.782	134.656	In 12bp			YKL201C	710.341	0.000549727	0.0131451	1.58526	1.58526	108.894	68.6916	In 12bp
											YPR204W	561.436	0.00342504	0.0372937	1.40077	1.40077	67.7789	48.3867	In 12bp			YBL015W	193.139	4.68863e-05	0.00407416	1.58502	1.58502	29.6061	18.6787	In 12bp
											YGR086C	6279.23	0.000298326	0.0167609	1.40046	1.40046	757.967	541.227	In 12bp			YKL142W	629.338	0.00615572	0.0421717	1.57897	1.57897	96.3278	61.0067	In 12bp
											YDL126C	9974.42	0.000852716	0.022959	1.39993	1.39993	1203.78	859.886	In 12bp			YAL049C	674.26	0.000642527	0.013923	1.57896	1.57896	103.203	65.3617	In 12bp
											YLR179C	5657.44	0.00209301	0.0314392	1.3995	1.3995	682.669	487.795	In 12bp			YDR530C	275.275	0.00454048	0.0356985	1.5781	1.5781	42.1252	26.6935	In 12bp
											YHL032C	789.135	0.000731064	0.0222211	1.39873	1.39873	95.1959	68.0587	In 12bp			YDR377W	290.81	3.64904e-05	0.00379168	1.57426	1.57426	44.4604	28.2421	In 12bp
											YHR175W	453.412	0.0024516	0.0326194	1.39801	1.39801	54.6819	39.114	In 12bp			YPR011C	148.174	0.000133638	0.0062093	1.57383	1.57383	22.6511	14.3924	In 12bp
											YCL057C-A	543.464	0.000373692	0.0169288	1.39747	1.39747	65.5291	46.8912	In 12bp			YOR187W	1589.63	0.00086546	0.0161637	1.57359	1.57359	242.99	154.417	In 12bp
											YPR140W	280.885	0.000412104	0.0180049	1.39742	1.39742	33.8676	24.2358	In 12bp			YDR405W	405.137	1.54675e-05	0.0024536	1.57238	1.57238	61.9105	39.3737	In 12bp
											YLR206W	1804.94	0.00374922	0.0387618	1.39646	1.39646	217.552	155.788	In 12bp			YPR204W	443.646	0.00226662	0.0256008	1.57141	1.57141	67.7789	43.1326	In 12bp
											YHR219W	703.71	0.00016617	0.01355	1.39631	1.39631	84.8144	60.742	In 12bp			YJL063C	443.397	0.0003392	0.0105355	1.56973	1.56973	67.7127	43.1366	In 12bp
											YIL107C	340.562	0.00333889	0.0370275	1.39529	1.39529	41.0306	29.4065	In 12bp			YOR190W	38.5116	0.00294461	0.0294204	1.56959	1.56959	5.88104	3.74686	In 12bp
											YAL013W	997.97	0.00189621	0.0305787	1.39478	1.39478	120.212	86.187	In 12bp			YIR038C	377.016	0.003271	0.0306958	1.56925	1.56925	57.5687	36.6854	In 12bp
											YLR093C	535.17	0.00055092	0.0204198	1.39417	1.39417	64.4502	46.2283	In 12bp			YFR049W	124.98	3.80644e-05	0.00381645	1.56846	1.56846	19.0802	12.1649	In 12bp
											YLR219W	786.27	0.000141403	0.0133977	1.3938	1.3938	94.677	67.9271	In 12bp			YDR148C	831.541	0.000176425	0.00695358	1.56807	1.56807	126.935	80.9501	In 12bp
											YOR059C	515.624	0.00144746	0.027968	1.39277	1.39277	62.0638	44.5614	In 12bp			YER142C	158	0.00260838	0.0276053	1.56355	1.56355	24.0917	15.4084	In 12bp
											YPR040W	764.336	0.00285263	0.0349017	1.39238	1.39238	91.9871	66.0647	In 12bp			YPR037C	433.749	0.0033947	0.0311442	1.56056	1.56056	66.0881	42.3491	In 12bp
											YGR279C	4459.92	0.000550301	0.0204198	1.391	1.391	536.47	385.673	In 12bp			YOR230W	1139.47	4.55099e-05	0.00407416	1.55999	1.55999	173.592	111.277	In 12bp
											YIL041W	2590.47	0.00176594	0.0302471	1.38941	1.38941	311.414	224.135	In 12bp			YER010C	423.838	0.00167817	0.0218967	1.55954	1.55954	64.5615	41.3979	In 12bp
											YLR352W	425.709	0.00105133	0.0248445	1.38915	1.38915	51.172	36.8368	In 12bp			YDL222C	29.7881	0.00634824	0.0427329	1.55846	1.55846	4.53629	2.91075	Unique to 8bp
											YIL033C	1444.14	0.00255058	0.0332532	1.38909	1.38909	173.588	124.965	In 12bp			YMR317W	440.997	0.00270365	0.0281959	1.55828	1.55828	67.1541	43.0951	In 12bp
											YPR081C	338.705	0.00616338	0.0478699	1.38875	1.38875	40.7076	29.3124	In 12bp			YKL067W	523.46	0.000752828	0.0152568	1.5579	1.5579	79.7038	51.1612	In 12bp
											YBR204C	232.838	0.0062296	0.0481171	1.38539	1.38539	27.9487	20.1738	Unique to 8bp			YBL099W	3777.22	0.000253908	0.00890237	1.55384	1.55384	574.546	369.759	In 12bp
											YDR330W	639.808	0.000720721	0.0222211	1.38414	1.38414	76.7633	55.4592	In 12bp			YKL062W	189.697	4.97711e-05	0.00418297	1.55285	1.55285	28.8473	18.577	In 12bp
											YOL140W	841.601	0.00432693	0.0410581	1.38263	1.38263	100.917	72.9889	In 12bp			YCR088W	2910.81	0.00335522	0.0311392	1.55243	1.55243	442.6	285.102	In 12bp
											YBR222C	1203.92	0.000614271	0.0214167	1.38136	1.38136	144.293	104.458	In 12bp			YEL058W	1345	0.00192378	0.0233427	1.55236	1.55236	204.509	131.741	In 12bp
											YLR286C	4264.66	0.00102209	0.0247207	1.38136	1.38136	511.132	370.022	In 12bp			YDR541C	304.15	0.00372972	0.0326922	1.5509	1.5509	46.2294	29.8081	In 12bp
											YGL006W	649.599	0.000484371	0.0190675	1.38105	1.38105	77.8475	56.3682	In 12bp			YAR035W	97.5602	0.00264944	0.0277827	1.55056	1.55056	14.8274	9.56262	In 12bp
											YCR030C	1420.23	0.00263174	0.0336114	1.38055	1.38055	170.167	123.26	In 12bp			YKL195W	1222.04	6.85782e-05	0.00489906	1.54891	1.54891	185.651	119.859	In 12bp
											YBL033C	697.206	0.00076684	0.0222211	1.38009	1.38009	83.5224	60.5194	In 12bp			YLR023C	403.397	8.13e-05	0.00522055	1.54874	1.54874	61.281	39.5684	In 12bp
											YFL029C	388.71	0.00304279	0.0361086	1.37971	1.37971	46.5591	33.7455	In 12bp			YOL132W	110.482	0.000209008	0.00770633	1.54792	1.54792	16.7801	10.8404	In 12bp
											YER152C	881.484	0.000747294	0.0222211	1.37963	1.37963	105.58	76.5275	In 12bp			YIL107C	270.217	0.00126664	0.0188023	1.54696	1.54696	41.0306	26.5235	In 12bp
											YDR538W	173.495	0.00141515	0.0279308	1.37896	1.37896	20.7751	15.0658	In 12bp			YPL229W	191.469	0.00121027	0.0184622	1.54612	1.54612	29.0672	18.8001	In 12bp
											YHL050C	583.203	0.000982713	0.0242868	1.37877	1.37877	69.8304	50.6469	In 12bp			YLR390W	126.453	0.00019345	0.00722594	1.54525	1.54525	19.1927	12.4205	In 12bp
											YDL057W	122.87	0.00241441	0.032427	1.37836	1.37836	14.7097	10.6719	In 12bp			YMR031C	774.94	0.0011187	0.0178585	1.54439	1.54439	117.593	76.1421	In 12bp
											YGL219C	773.979	0.000112717	0.0131955	1.37743	1.37743	92.6262	67.2458	In 12bp			YOL071W	120.904	0.000223056	0.00796727	1.54436	1.54436	18.3464	11.8796	In 12bp
											YDR155C	17935.7	0.0042046	0.0404719	1.37717	1.37717	2146.26	1558.45	In 12bp			YDR502C	13197.3	0.00216255	0.0251047	1.54198	1.54198	2001.4	1297.94	In 12bp
											YJL102W	286.694	0.00010938	0.0131955	1.37558	1.37558	34.2863	24.9249	In 12bp			YBR149W	2315.32	0.00178781	0.0223574	1.54186	1.54186	351.111	227.719	In 12bp
											YDR129C	2741.39	0.00054529	0.0204198	1.37485	1.37485	327.757	238.394	In 12bp			YPL183W-A	85.1197	0.00187814	0.0230211	1.53934	1.53934	12.8998	8.3801	In 12bp
											YKL067W	666.669	0.00150269	0.0282671	1.37478	1.37478	79.7038	57.9756	In 12bp			YLR345W	250.434	0.00507731	0.0378315	1.539	1.539	37.9497	24.6588	In 12bp
											YML028W	18859.9	0.00204831	0.0310951	1.37386	1.37386	2254.01	1640.64	In 12bp			YLR133W	873.919	0.000443022	0.0116141	1.53798	1.53798	132.396	86.0842	In 12bp
											YPL078C	931.41	0.000158332	0.01355	1.37311	1.37311	111.284	81.0454	In 12bp			YIR037W	1069.5	0.00182117	0.0225281	1.53794	1.53794	162.023	105.351	In 12bp
											YKL161C	226.154	0.00121271	0.0260232	1.37204	1.37204	27.0097	19.6859	In 12bp			YKR058W	129.685	0.00450986	0.0356025	1.53527	1.53527	19.6332	12.7881	In 12bp
											YMR009W	437.458	0.000990857	0.0242868	1.3719	1.3719	52.2432	38.0808	In 12bp			YIL087C	159.883	0.00537227	0.0387658	1.53367	1.53367	24.1949	15.7759	In 12bp
											YNL156C	675.154	0.000191629	0.0138498	1.3709	1.3709	80.5992	58.7929	In 12bp			YDR285W	124.823	0.00203706	0.0241817	1.53328	1.53328	18.8874	12.3183	In 12bp
											YLL040C	1811.68	0.00124366	0.026195	1.37071	1.37071	216.261	157.772	In 12bp			YBR222C	954.014	0.000130439	0.00612324	1.53162	1.53162	144.293	94.2099	In 12bp
											YEL038W	440.791	0.00458548	0.0420104	1.37057	1.37057	52.6145	38.3888	In 12bp			YBL091C-A	278.477	0.00251641	0.0269347	1.53156	1.53156	42.1187	27.5004	In 12bp
											YCL008C	750.836	0.00330799	0.0370275	1.37008	1.37008	89.6058	65.4021	In 12bp			YJL056C	1258.5	4.26141e-05	0.00407416	1.53006	1.53006	190.27	124.355	In 12bp
											YPL262W	1753.65	0.00151312	0.0282708	1.36989	1.36989	209.269	152.763	In 12bp			YPL078C	736.228	1.53856e-05	0.0024536	1.52921	1.52921	111.284	72.7725	In 12bp
											YGL087C	508.141	0.00191217	0.0305787	1.36832	1.36832	60.6017	44.289	In 12bp			YGR194C	276.31	0.00375385	0.0327672	1.52893	1.52893	41.7626	27.3149	In 12bp
											YBL007C	2643.37	0.00193287	0.0305787	1.36758	1.36758	315.163	230.452	In 12bp			YOR062C	154.866	0.000426732	0.0114873	1.52882	1.52882	23.4064	15.3101	In 12bp
											YAL039C	710.646	0.000363987	0.0169288	1.36718	1.36718	84.7156	61.9639	In 12bp			YMR086W	1113.58	9.6574e-05	0.00563184	1.52792	1.52792	168.266	110.128	In 12bp
											YKL145W	3472.58	0.00449901	0.0417498	1.3665	1.3665	413.856	302.859	In 12bp			YEL050C	453.766	0.00240455	0.0263241	1.52685	1.52685	68.5471	44.8944	In 12bp
											YDR377W	373.255	0.000129884	0.0131955	1.36512	1.36512	44.4604	32.5689	In 12bp			YPL222W	723.399	0.00320911	0.0305093	1.52546	1.52546	109.239	71.6107	In 12bp
											YIR003W	944.887	0.000444937	0.018538	1.36328	1.36328	112.471	82.5003	In 12bp			YHL004W	663.412	0.000595125	0.0136014	1.52514	1.52514	100.172	65.6806	In 12bp
											YDR406W	407.372	0.00437162	0.041177	1.36124	1.36124	48.4519	35.5941	In 12bp			YDR059C	89.8534	0.00734285	0.0457642	1.52503	1.52503	13.5671	8.89626	In 12bp
											YPR002W	110.209	0.000654126	0.0216871	1.35987	1.35987	13.1011	9.63406	In 12bp			YGR231C	1118.29	5.66604e-05	0.00437587	1.52103	1.52103	168.676	110.896	In 12bp
											YGR266W	494.108	0.000104164	0.0131955	1.35932	1.35932	58.7248	43.2015	In 12bp			YBR213W	169.24	0.000300923	0.00992566	1.52043	1.52043	25.5232	16.7868	In 12bp
											YKR069W	310.545	0.000329459	0.0167609	1.35917	1.35917	36.9062	27.1535	In 12bp			YML052W	1012.94	0.00306684	0.0301669	1.52042	1.52042	152.762	100.473	In 12bp
											YLR390W-A	7152.87	0.00090688	0.0237525	1.35837	1.35837	849.808	625.607	In 12bp			YNR039C	1291.7	0.000419669	0.0114873	1.52007	1.52007	194.784	128.141	In 12bp
											YHR050W	899.434	0.00227711	0.0318979	1.35567	1.35567	106.747	78.7412	In 12bp			YKL096W	4310.23	4.36655e-05	0.00407416	1.51959	1.51959	649.885	427.672	In 12bp
											YNR040W	337.888	0.00213214	0.0314653	1.35549	1.35549	40.0986	29.5823	In 12bp			YKL016C	466.698	0.000458768	0.0118636	1.51941	1.51941	70.3642	46.3102	In 12bp
											YGR157W	2521.91	0.000172556	0.0137565	1.35433	1.35433	299.151	220.885	In 12bp			YCR065W	247.438	0.00834738	0.0488784	1.51821	1.51821	37.2946	24.5648	In 12bp
											YPL052W	457.18	0.00279554	0.0347474	1.3542	1.3542	54.2283	40.0445	In 12bp			YIL153W	559.295	0.00116485	0.0182032	1.51653	1.51653	84.2616	55.5621	In 12bp
											YBL080C	217.766	0.000208749	0.0146621	1.35275	1.35275	25.8157	19.0838	In 12bp			YNL115C	305.983	0.000785579	0.0156243	1.51598	1.51598	46.0917	30.404	In 12bp
											YJR080C	390.857	0.00105166	0.0248445	1.35248	1.35248	46.3304	34.2558	In 12bp			YLR211C	64.01	0.00155848	0.0210561	1.51246	1.51246	9.63324	6.36924	In 12bp
											YML054C	81.612	0.00148037	0.028073	1.35162	1.35162	9.67068	7.15488	In 12bp			YDR462W	155.896	0.00158173	0.0213136	1.50875	1.50875	23.4388	15.5353	In 12bp
											YJR059W	1293.79	0.00082946	0.0226534	1.35152	1.35152	153.303	113.429	In 12bp			YDL078C	1494.8	0.00186631	0.0229376	1.50741	1.50741	224.662	149.039	In 12bp
											YOL119C	175.894	0.00199535	0.0308816	1.35077	1.35077	20.8358	15.4251	In 12bp			YLR203C	660.09	0.0016596	0.0218644	1.50726	1.50726	99.2045	65.8179	In 12bp
											YLR466W	498.086	0.00294779	0.0352746	1.35067	1.35067	58.9991	43.6815	In 12bp			YLR286C	3402.09	0.000862413	0.0161596	1.50604	1.50604	511.132	339.389	In 12bp
											YOR380W	212.904	0.00404278	0.0399429	1.35043	1.35043	25.2165	18.673	In 12bp			YFR034C	566.368	0.000351632	0.0106327	1.504	1.504	85.0457	56.5463	In 12bp
											YMR276W	4081.11	0.00099564	0.0242868	1.35031	1.35031	483.347	357.954	In 12bp			YDL057W	97.9807	0.000188664	0.00718059	1.50323	1.50323	14.7097	9.78544	In 12bp
											YNR035C	1933.03	0.00390613	0.0391817	1.35013	1.35013	228.923	169.557	In 12bp			YML110C	799.332	0.00061779	0.0137917	1.50104	1.50104	119.933	79.9	In 12bp
											YOR238W	211.096	0.000181112	0.0137565	1.34925	1.34925	24.9909	18.5221	In 12bp			YBL001C	384.957	0.00197206	0.0236742	1.49888	1.49888	57.7264	38.5129	In 12bp
											YML007W	1069.63	0.000408177	0.0180049	1.3491	1.3491	126.623	93.8571	In 12bp			YPR098C	338.538	0.000847722	0.0160422	1.49855	1.49855	50.761	33.8735	In 12bp
											YKL193C	691.992	0.000776164	0.0222211	1.34843	1.34843	81.8962	60.7345	In 12bp			YDL125C	1490.52	0.00304086	0.0300667	1.49844	1.49844	223.485	149.145	In 12bp
											YLR270W	662.327	0.00131267	0.0270495	1.34825	1.34825	78.3799	58.1346	In 12bp			YBL080C	172.199	0.00032605	0.0102332	1.49795	1.49795	25.8157	17.234	In 12bp
											YGR287C	131.53	0.00222902	0.0316499	1.34761	1.34761	15.5614	11.5474	In 12bp			YDR296W	263.106	0.000782306	0.0156243	1.49774	1.49774	39.4421	26.3344	In 12bp
											YBL099W	4857.01	0.000776185	0.0222211	1.34721	1.34721	574.546	426.47	In 12bp			YBL033C	557.497	0.000364719	0.0107442	1.49543	1.49543	83.5224	55.8518	In 12bp
											YKR042W	10370.1	0.00276195	0.0346488	1.34592	1.34592	1226.08	910.96	In 12bp			YHR219W	566.13	0.000404975	0.0112984	1.49537	1.49537	84.8144	56.718	In 12bp
											YJR065C	2576.33	0.00285548	0.0349017	1.34551	1.34551	304.557	226.35	In 12bp			YNL135C	2798.39	0.00715052	0.0452189	1.49259	1.49259	418.926	280.671	In 12bp
											YDR517W	1759.37	0.000143178	0.0133977	1.34551	1.34551	207.981	154.574	In 12bp			YGR086C	5063.66	0.0010257	0.0171902	1.49221	1.49221	757.967	507.947	In 12bp
											YHR008C	2050.78	0.0040221	0.0398579	1.34514	1.34514	242.395	180.201	In 12bp			YGL006W	520.389	0.00106183	0.0174379	1.48991	1.48991	77.8475	52.2498	In 12bp
											YER177W	12600.7	0.00495756	0.04319	1.34487	1.34487	1489.19	1107.31	In 12bp			YPR167C	130.786	0.002224	0.0254713	1.48918	1.48918	19.561	13.1355	In 12bp
											YKL094W	894.07	0.000789998	0.0222211	1.34405	1.34405	105.631	78.5912	In 12bp			YJR113C	443.603	0.0050168	0.0375275	1.4883	1.4883	66.332	44.5688	In 12bp
											YDL138W	326.277	0.00171039	0.0300842	1.34371	1.34371	38.5431	28.684	In 12bp			YGR224W	91.9055	0.00443099	0.035269	1.48829	1.48829	13.7426	9.2338	In 12bp
											YOR040W	174.459	0.00077499	0.0222211	1.34142	1.34142	20.5903	15.3496	In 12bp			YHR043C	276.639	0.000159483	0.00688799	1.48772	1.48772	41.3593	27.8004	In 12bp
											YPR185W	507.721	0.00234583	0.0321334	1.33968	1.33968	59.882	44.6989	In 12bp			YPR026W	246.535	0.00320381	0.0305093	1.48752	1.48752	36.8566	24.7772	In 12bp
											YGR065C	491.202	0.00283984	0.0348598	1.33741	1.33741	57.882	43.2791	In 12bp			YBR026C	199.294	0.000583934	0.0134496	1.48709	1.48709	29.7906	20.0328	In 12bp
											YHR209W	81.8905	0.00533482	0.0449649	1.33568	1.33568	9.64316	7.21965	In 12bp			YER026C	2760.84	0.00518799	0.0379633	1.48635	1.48635	412.611	277.599	In 12bp
											YKL195W	1576.99	0.000825856	0.0226534	1.335	1.335	185.651	139.064	In 12bp			YCR105W	101.723	0.000507002	0.0125434	1.48541	1.48541	15.1987	10.232	In 12bp
											YER042W	228.994	0.00344873	0.0372937	1.33497	1.33497	26.958	20.1937	In 12bp			YGR268C	227.843	0.00473023	0.0365314	1.48387	1.48387	34.0285	22.9322	In 12bp
											YNR041C	354.14	0.00535241	0.0449649	1.33465	1.33465	41.6854	31.2331	In 12bp			YLR337C	965.132	0.00343511	0.0311613	1.48303	1.48303	144.11	97.1728	In 12bp
											YPL061W	5911.87	0.000472022	0.0189029	1.33334	1.33334	695.517	521.634	In 12bp			YJR059W	1026.87	0.000975757	0.0170991	1.48239	1.48239	153.303	103.416	In 12bp
											YKL112W	1173.05	0.0023199	0.0320629	1.3316	1.3316	137.911	103.568	In 12bp			YGR266W	393.43	0.000127265	0.00612324	1.48173	1.48173	58.7248	39.6326	In 12bp
											YPR011C	192.688	8.90723e-05	0.0130744	1.33133	1.33133	22.6511	17.0139	In 12bp			YFL010C	1775.97	0.00509407	0.0378315	1.48159	1.48159	265.078	178.914	In 12bp
											YLR028C	3826.59	0.00418333	0.0404719	1.33058	1.33058	449.695	337.968	In 12bp			YDR237W	335.688	0.00400692	0.0337648	1.48116	1.48116	50.0983	33.8237	In 12bp
											YNL138W	3839.38	0.000821723	0.0226534	1.33011	1.33011	451.114	339.154	In 12bp			YLL066C	419.55	0.004841	0.0371471	1.48098	1.48098	62.6109	42.2766	In 12bp
											YJR155W	137.758	0.00480574	0.0426407	1.33006	1.33006	16.1858	12.1692	Unique to 8bp			YGL209W	688.324	0.000270161	0.00930101	1.48086	1.48086	102.718	69.3634	In 12bp
											YKL065C	762.394	0.00443837	0.041523	1.32993	1.32993	89.572	67.3511	In 12bp			YOR152C	65.8999	0.00568785	0.0403802	1.48	1.48	9.83184	6.64313	Unique to 8bp
											YGL248W	238.687	0.00470949	0.042258	1.32958	1.32958	28.0389	21.0885	In 12bp			YNL125C	277.617	0.00412198	0.0341408	1.47943	1.47943	41.4123	27.9921	In 12bp
											YBR173C	1348.89	0.00627392	0.0483183	1.32792	1.32792	158.352	119.248	In 12bp			YLR253W	510.089	0.000173135	0.00695358	1.47788	1.47788	76.058	51.4643	In 12bp
											YOR064C	114.245	0.00406892	0.0399434	1.32769	1.32769	13.4104	10.1005	In 12bp			YNL185C	209.15	0.000715451	0.0148898	1.47658	1.47658	31.1747	21.1127	In 12bp
											YOL060C	1036.11	0.00532302	0.0449649	1.32753	1.32753	121.613	91.6087	In 12bp			YER153C	105.312	0.00370347	0.032562	1.47503	1.47503	15.6906	10.6374	In 12bp
											YBR029C	1649.65	0.000633753	0.0215325	1.32686	1.32686	193.577	145.891	In 12bp			YLR056W	3477.89	0.00843136	0.0489181	1.47482	1.47482	518.146	351.327	In 12bp
											YDR479C	393.747	0.00141574	0.0279308	1.3266	1.3266	46.1989	34.8251	In 12bp			YGR132C	827.399	0.000110957	0.00581761	1.47421	1.47421	123.247	83.6024	In 12bp
											YJL174W	1276.79	0.00195138	0.0307692	1.32565	1.32565	149.751	112.964	In 12bp			YNL315C	437.627	0.00321506	0.0305093	1.47345	1.47345	65.1743	44.2326	In 12bp
											YIR016W	301.729	0.00566523	0.0461553	1.32546	1.32546	35.3863	26.6973	In 12bp			YER163C	499.652	0.00144395	0.0202259	1.47272	1.47272	74.3965	50.5165	In 12bp
											YDR405W	527.93	0.00260595	0.0335893	1.32529	1.32529	61.9105	46.7147	In 12bp			YER018C	285.643	0.00281024	0.0286262	1.47258	1.47258	42.5297	28.8811	In 12bp
											YER170W	120.786	0.00508753	0.0438665	1.3248	1.3248	14.1618	10.6898	Unique to 8bp			YIL093C	306.376	0.00492192	0.0373595	1.47248	1.47248	45.6154	30.9786	In 12bp
											YMR302C	779.492	9.39122e-05	0.0130744	1.32299	1.32299	91.327	69.0307	In 12bp			YGL126W	724.057	0.0029261	0.0293189	1.47193	1.47193	107.786	73.228	In 12bp
											YAR068W	10799.1	0.00324576	0.036842	1.32262	1.32262	1265.05	956.476	In 12bp			YCL035C	621.383	0.00383819	0.0331386	1.47022	1.47022	92.4582	62.8875	In 12bp
											YMR109W	1847.51	0.00137219	0.0276764	1.32245	1.32245	216.411	163.644	In 12bp			YPL028W	5075.19	0.00042755	0.0114873	1.46963	1.46963	755.038	513.76	In 12bp
											YLR027C	4031.18	0.0058602	0.0468488	1.32187	1.32187	472.089	357.136	In 12bp			YJL131C	159.017	0.000354158	0.0106527	1.46849	1.46849	23.6496	16.1047	In 12bp
											YKL159C	198.46	0.00492902	0.0431787	1.32139	1.32139	23.237	17.5853	Unique to 8bp			YIL125W	568.432	0.000728539	0.0150096	1.46667	1.46667	84.4968	57.6112	In 12bp
											YKL016C	600.975	0.00410556	0.0401276	1.32132	1.32132	70.3642	53.253	In 12bp			YMR195W	1328.01	0.00332	0.0311046	1.46613	1.46613	197.378	134.625	In 12bp
											YDL194W	169.502	0.000231964	0.014877	1.32106	1.32106	19.8438	15.0211	In 12bp			YPL206C	717.763	0.000345967	0.0106091	1.46605	1.46605	106.676	72.7645	In 12bp
											YOR042W	1574.8	0.000915479	0.0237525	1.32089	1.32089	184.351	139.566	In 12bp			YJL180C	162.928	0.00320546	0.0305093	1.46474	1.46474	24.2062	16.5259	In 12bp
											YMR191W	256.547	0.00120382	0.0259303	1.31946	1.31946	30.0149	22.7478	In 12bp			YPR184W	204.968	0.00308907	0.0302358	1.46271	1.46271	30.4349	20.8071	In 12bp
											YOR062C	200.111	0.00287983	0.034926	1.31885	1.31885	23.4064	17.7476	In 12bp			YPL173W	260.075	0.00128322	0.0188838	1.46232	1.46232	38.6132	26.4055	In 12bp
											YMR027W	1805.02	0.00516654	0.0443468	1.31863	1.31863	211.11	160.097	In 12bp			YLR132C	192.505	0.0063791	0.042811	1.46172	1.46172	28.5764	19.5498	In 12bp
											YCR076C	216.591	0.00354466	0.0379604	1.31835	1.31835	25.3289	19.2125	In 12bp			YPL127C	1140.54	0.000735376	0.0150096	1.4614	1.4614	169.292	115.843	In 12bp
											YMR238W	845.254	0.00255166	0.0332532	1.31779	1.31779	98.8247	74.9925	In 12bp			YBR092C	4320.61	0.00179892	0.0223983	1.4594	1.4594	640.96	439.194	In 12bp
											YJL133W	1091.57	0.000816406	0.0226534	1.31758	1.31758	127.612	96.8532	In 12bp			YBR204C	188.427	0.00588174	0.0411236	1.45885	1.45885	27.9487	19.1581	In 12bp
											YMR152W	656.216	0.00280147	0.0347474	1.31699	1.31699	76.698	58.2373	In 12bp			YNL073W	242.988	0.00211208	0.0247114	1.4586	1.4586	36.039	24.708	In 12bp
											YFL002W-A	3765.03	0.00457048	0.0420101	1.31673	1.31673	440.008	334.166	Unique to 8bp			YCL043C	15218.1	0.00728429	0.0456968	1.45725	1.45725	2256.24	1548.29	In 12bp
											YBR043C	447.808	0.00269827	0.0342261	1.31668	1.31668	52.3329	39.7461	In 12bp			YGR253C	1799.9	0.000430146	0.0114873	1.45669	1.45669	266.812	183.163	In 12bp
											YDR456W	995.133	0.00221406	0.0316499	1.31535	1.31535	116.233	88.3666	In 12bp			YKL187C	50.1031	0.00173405	0.0222313	1.45607	1.45607	7.42585	5.09993	In 12bp
											YLR023C	524.675	0.000607129	0.0214167	1.31527	1.31527	61.281	46.5918	In 12bp			YPL203W	422.014	0.00218722	0.0252524	1.4556	1.4556	62.539	42.9645	In 12bp
											YOR023C	522.201	0.0014376	0.027968	1.31495	1.31495	60.984	46.3775	In 12bp			YBL038W	286.504	6.96383e-05	0.00491337	1.45557	1.45557	42.4572	29.1687	In 12bp
											YDR174W	2184.95	0.00152712	0.0283935	1.31492	1.31492	255.162	194.051	In 12bp			YKL198C	1274.17	0.00409839	0.0341232	1.45486	1.45486	188.782	129.76	In 12bp
											YFL018C	2644.99	0.000876489	0.0233785	1.31473	1.31473	308.861	234.924	In 12bp			YDR205W	612.393	0.000977545	0.0170991	1.45476	1.45476	90.7303	62.368	In 12bp
											YGR253C	2284.99	0.00445202	0.041523	1.31463	1.31463	266.812	202.957	In 12bp			YPL262W	1413.52	0.00283862	0.0287637	1.45215	1.45215	209.269	144.11	In 12bp
											YDR058C	178.583	0.00380198	0.0389671	1.31384	1.31384	20.846	15.8665	In 12bp			YHL050C	471.823	0.000786749	0.0156243	1.45101	1.45101	69.8304	48.1254	In 12bp
											YGL071W	728.76	0.0028704	0.034926	1.31361	1.31361	85.0605	64.7531	In 12bp			YLR348C	1040	0.00207084	0.0244018	1.45071	1.45071	153.908	106.092	In 12bp
											YER004W	994.972	0.00410359	0.0401276	1.31314	1.31314	116.11	88.4218	In 12bp			YJR045C	5945.1	0.00136089	0.0195414	1.45002	1.45002	879.637	606.638	In 12bp
											YLR324W	865.247	0.000317423	0.0167609	1.31292	1.31292	100.963	76.8994	In 12bp			YBR212W	429.078	0.00110065	0.0177189	1.44805	1.44805	63.4511	43.8184	In 12bp
											YNL187W	220.833	0.00497124	0.04319	1.3118	1.3118	25.7565	19.6345	In 12bp			YHR116W	72.099	0.00590372	0.0411872	1.44764	1.44764	10.6606	7.36413	In 12bp
											YJR096W	348.887	0.00480431	0.0426407	1.30975	1.30975	40.6579	31.0426	In 12bp			YBR111C	1076.09	0.00124817	0.0186248	1.44675	1.44675	159.072	109.952	In 12bp
											YOR247W	5995.02	0.00272396	0.0344753	1.30673	1.30673	697.776	533.985	In 12bp			YMR089C	1001.42	9.18502e-05	0.00559656	1.44593	1.44593	147.999	102.356	In 12bp
											YKR016W	730.32	0.00011844	0.0131955	1.30615	1.30615	84.9837	65.0643	In 12bp			YDL202W	243.047	0.00305337	0.0301167	1.44551	1.44551	35.9155	24.8463	In 12bp
											YDR284C	1916.39	0.000184191	0.0137565	1.30575	1.30575	222.963	170.755	In 12bp			YOR358W	100.823	0.00292652	0.0293189	1.44529	1.44529	14.8979	10.3079	In 12bp
											YLR253W	653.784	0.0021916	0.0316499	1.30552	1.30552	76.058	58.2586	In 12bp			YGR203W	246.324	0.00021714	0.00785414	1.44459	1.44459	36.3902	25.1907	In 12bp
											YJR130C	281.38	0.00161397	0.0292462	1.30521	1.30521	32.7302	25.0766	In 12bp			YLR219W	641.06	0.00091829	0.016549	1.44351	1.44351	94.677	65.5881	In 12bp
											YML110C	1031.23	0.00463601	0.0420269	1.3048	1.3048	119.933	91.9168	In 12bp			YGL161C	709.955	0.00145076	0.0202716	1.44318	1.44318	104.842	72.6465	In 12bp
											YFR010W	1795.67	0.00299653	0.0356337	1.30417	1.30417	208.784	160.089	In 12bp			YDR493W	71.4784	0.00480529	0.0369613	1.44265	1.44265	10.5539	7.31567	In 12bp
											YPL232W	1582.53	0.0024339	0.0324665	1.30368	1.30368	183.966	141.112	In 12bp			YHR057C	300.079	0.000182625	0.00705204	1.44249	1.44249	44.3052	30.7144	In 12bp
											YCL057W	2001.69	0.00229945	0.0320075	1.30353	1.30353	232.676	178.497	In 12bp			YER170W	95.9375	0.00510378	0.0378315	1.44176	1.44176	14.1618	9.82257	Unique to 8bp
											YMR096W	151.666	0.00489811	0.0431457	1.30286	1.30286	17.6249	13.5278	In 12bp			YKR042W	8306.52	0.00357092	0.0318106	1.44151	1.44151	1226.08	850.552	In 12bp
											YHL030W	849.112	0.0042948	0.0409261	1.30237	1.30237	98.654	75.7493	In 12bp			YAL037W	44.1099	0.00435821	0.0351159	1.44101	1.44101	6.50989	4.51758	Unique to 8bp
											YLL028W	1023.33	0.000310867	0.0167609	1.30205	1.30205	118.88	91.3022	In 12bp			YJR155W	109.686	0.00651246	0.0431272	1.44055	1.44055	16.1858	11.2358	In 12bp
											YKL046C	1282.2	0.00129924	0.0268698	1.30195	1.30195	148.946	114.403	In 12bp			YIL042C	155.964	0.00790202	0.0473398	1.44015	1.44015	23.012	15.9789	In 12bp
											YNL307C	1506.3	0.000343148	0.0167609	1.30103	1.30103	174.912	134.442	In 12bp			YNR007C	120.866	0.000440055	0.0115895	1.4394	1.4394	17.8297	12.3869	In 12bp
											YDL174C	1625.58	0.000100541	0.0131955	1.30082	1.30082	188.747	145.098	In 12bp			YBR056W	460.043	0.0083151	0.0487905	1.43895	1.43895	67.8549	47.1558	In 12bp
											YBL022C	2127.04	0.000416372	0.0180049	1.30056	1.30056	246.946	189.876	In 12bp			YJL151C	841.731	0.00188519	0.0230211	1.43858	1.43858	124.14	86.2931	In 12bp
											YPR115W	470.488	0.0024959	0.0329442	1.30025	1.30025	54.6158	42.0041	In 12bp			YDR270W	1142.76	0.000999079	0.0170991	1.43624	1.43624	168.424	117.267	In 12bp
											YKL096W	5599.59	0.000913106	0.0237525	1.29975	1.29975	649.885	500.009	In 12bp			YDR538W	140.974	0.00112722	0.0179445	1.43589	1.43589	20.7751	14.4684	In 12bp
											YCR069W	1046.19	0.00180227	0.0302507	1.29906	1.29906	121.386	93.4413	In 12bp			YIL041W	2113.24	0.00309287	0.0302358	1.43579	1.43579	311.414	216.895	In 12bp
											YPR182W	296.769	0.00571044	0.0463	1.29878	1.29878	34.4291	26.5088	In 12bp			YLR382C	312.591	0.00645739	0.0429116	1.43485	1.43485	46.0522	32.0955	In 12bp
											YGL134W	218.174	0.00062284	0.0214167	1.29836	1.29836	25.3067	19.4912	In 12bp			YGR255C	375.322	0.000214964	0.00782496	1.43204	1.43204	55.2495	38.5809	In 12bp
											YGR231C	1454.34	0.00034021	0.0167609	1.29812	1.29812	168.676	129.939	In 12bp			YDR155C	14580.8	0.00531275	0.0386038	1.43186	1.43186	2146.26	1498.93	In 12bp
											YGL035C	671.889	0.00197013	0.0307891	1.29729	1.29729	77.9	60.0481	In 12bp			YMR009W	355.029	0.000312576	0.00992566	1.43077	1.43077	52.2432	36.514	In 12bp
											YFR018C	657.148	0.00171227	0.0300842	1.29674	1.29674	76.1734	58.7424	In 12bp			YFR018C	517.93	0.000793082	0.0156292	1.4289	1.4289	76.1734	53.309	In 12bp
											YGL027C	1037.59	0.00172637	0.0301592	1.29528	1.29528	120.2	92.7987	In 12bp			YMR302C	621.301	0.000559012	0.0132015	1.42702	1.42702	91.327	63.9984	In 12bp
											YDL029W	2094.19	0.00655899	0.0494567	1.29497	1.29497	242.571	187.317	In 12bp			YNL081C	177.672	0.000389818	0.0111912	1.42684	1.42684	26.1152	18.3028	In 12bp
											YCL010C	372.692	0.00186441	0.0304059	1.29381	1.29381	43.1484	33.3498	In 12bp			YHR180W	91.7138	0.00104531	0.0172657	1.42627	1.42627	13.4784	9.45007	In 12bp
											YMR092C	2069.03	0.00116366	0.0257448	1.29294	1.29294	239.454	185.202	In 12bp			YHR044C	220.532	0.000166679	0.00695306	1.4261	1.4261	32.4081	22.725	In 12bp
											YIL062C	1082.24	0.00277759	0.0347474	1.29272	1.29272	125.24	96.8807	In 12bp			YOR150W	272.751	0.000832422	0.01599	1.42545	1.42545	40.0744	28.1134	In 12bp
											YHR057C	382.903	0.000653086	0.0216871	1.29244	1.29244	44.3052	34.2803	In 12bp			YER152C	718.802	0.00230086	0.0257047	1.42443	1.42443	105.58	74.1206	In 12bp
											YIL010W	302.994	0.00208346	0.0313783	1.29239	1.29239	35.0584	27.1267	In 12bp			YKL112W	938.983	0.00199179	0.023814	1.4242	1.4242	137.911	96.8345	In 12bp
											YKR007W	423.788	0.00139149	0.0279308	1.29229	1.29229	49.0329	37.9428	In 12bp			YML133C	486.796	0.00371841	0.0326432	1.42405	1.42405	71.4941	50.2049	In 12bp
											YAL056W	356.726	0.00344974	0.0372937	1.2919	1.2919	41.267	31.943	In 12bp			YKL035W	1710.95	0.0015093	0.0207848	1.42393	1.42393	251.273	176.464	In 12bp
											YHR043C	357.544	0.00291558	0.0351842	1.29176	1.29176	41.3593	32.0178	In 12bp			YDR115W	102.036	0.00376096	0.0327672	1.42377	1.42377	14.9844	10.5245	In 12bp
											YGR111W	648.317	0.00118582	0.0259303	1.29168	1.29168	74.9923	58.0579	In 12bp			YDR007W	289.901	0.00066763	0.014184	1.4235	1.4235	42.5701	29.9052	In 12bp
											YNL322C	2040.03	0.00389504	0.0391424	1.29142	1.29142	235.949	182.705	In 12bp			YKL159C	158.254	0.00393443	0.0333994	1.42327	1.42327	23.237	16.3265	In 12bp
											YPL017C	190.076	0.00557203	0.0459612	1.29133	1.29133	21.9833	17.0238	In 12bp			YNL077W	146.061	0.00336729	0.0311392	1.42283	1.42283	21.444	15.0714	In 12bp
											YGL166W	157.591	0.00206826	0.0313147	1.29126	1.29126	18.2258	14.1147	In 12bp			YPR047W	183.461	0.000844695	0.0160422	1.42188	1.42188	26.9274	18.9379	In 12bp
											YOR037W	238.112	0.000180954	0.0137565	1.29103	1.29103	27.5355	21.3283	In 12bp			YPL061W	4738.84	0.00182038	0.0225281	1.42176	1.42176	695.517	489.193	In 12bp
											YOR162C	321.129	0.00614042	0.047838	1.29099	1.29099	37.1351	28.7647	In 12bp			YBL047C	2553.49	0.00632723	0.0427329	1.42144	1.42144	374.739	263.633	In 12bp
											YMR311C	995.329	0.00221485	0.0316499	1.2908	1.2908	115.09	89.1616	In 12bp			YIR016W	241.129	0.00472023	0.0365314	1.42136	1.42136	35.3863	24.896	In 12bp
											YDR202C	319.72	0.00179589	0.0302471	1.2907	1.2907	36.9677	28.6415	In 12bp			YGL219C	631.242	0.000569461	0.013288	1.42099	1.42099	92.6262	65.1844	In 12bp
											YGL056C	986.534	0.000371728	0.0169288	1.28989	1.28989	114.03	88.4026	In 12bp			YPL097W	156.15	0.00162496	0.0216472	1.41893	1.41893	22.8991	16.1383	In 12bp
											YMR291W	289.224	0.00624558	0.0481754	1.28974	1.28974	33.4282	25.9185	In 12bp			YDR400W	443.498	0.000913513	0.016549	1.41816	1.41816	65.0238	45.8506	In 12bp
											YHR080C	396.245	0.00467285	0.0420269	1.28972	1.28972	45.7972	35.5094	In 12bp			YDL022W	4883.24	0.000413595	0.0114742	1.41689	1.41689	715.695	505.116	In 12bp
											YDR272W	446.059	0.00464318	0.0420269	1.28928	1.28928	51.5452	39.9798	Unique to 8bp			YBR003W	423.85	0.000243671	0.00864957	1.41599	1.41599	62.1037	43.859	In 12bp
											YGL198W	734.444	0.00572754	0.0463728	1.28827	1.28827	84.834	65.8513	In 12bp			YCR061W	159.026	0.00285542	0.0288715	1.41594	1.41594	23.3006	16.4559	In 12bp
											YGR232W	409.603	0.00366948	0.0384691	1.28817	1.28817	47.3105	36.7268	In 12bp			YDR517W	1419.57	0.000554604	0.0131802	1.41568	1.41568	207.981	146.913	In 12bp
											YKL157W	1954.09	0.00281242	0.0347474	1.2876	1.2876	225.649	175.248	In 12bp			YLR466W	402.807	0.0029992	0.0297813	1.41476	1.41476	58.9991	41.7027	In 12bp
											YPL159C	661.603	0.000694837	0.0222211	1.28726	1.28726	76.3883	59.3416	In 12bp			YOR247W	4763.97	0.000847255	0.0160422	1.41475	1.41475	697.776	493.217	In 12bp
											YLR128W	129.033	0.00352506	0.0378215	1.28552	1.28552	14.8872	11.5806	In 12bp			YMR191W	205.036	0.00115824	0.018185	1.41285	1.41285	30.0149	21.2442	In 12bp
											YFR034C	737.234	0.00383565	0.0390208	1.28516	1.28516	85.0457	66.1753	In 12bp			YMR024W	466.393	0.0018451	0.0227257	1.41249	1.41249	68.2672	48.3311	In 12bp
											YPR075C	678.359	0.00544036	0.0453337	1.2849	1.2849	78.2456	60.8962	In 12bp			YAL013W	821.507	0.0079739	0.0475237	1.41152	1.41152	120.212	85.1647	Unique to 8bp
											YER023W	3139.16	0.00433023	0.0410581	1.28378	1.28378	361.917	281.915	In 12bp			YJR096W	277.939	0.00393661	0.0333994	1.41042	1.41042	40.6579	28.8268	In 12bp
											YKL188C	187.091	0.000699001	0.0222211	1.28264	1.28264	21.5596	16.8087	In 12bp			YGR021W	236.535	0.00336626	0.0311392	1.41007	1.41007	34.5976	24.536	In 12bp
											YBR063C	285.726	0.00106177	0.0248992	1.28262	1.28262	32.9257	25.6706	In 12bp			YFL018C	2111.68	0.000881394	0.0162489	1.40994	1.40994	308.861	219.059	In 12bp
											YOR027W	2951.97	0.000767359	0.0222211	1.28258	1.28258	340.165	265.218	In 12bp			YER042W	184.401	0.000193263	0.00722594	1.4083	1.4083	26.958	19.1423	In 12bp
											YCL039W	647.237	0.00136437	0.0276764	1.28247	1.28247	74.5796	58.1531	In 12bp			YPR040W	629.346	0.00742027	0.045872	1.40762	1.40762	91.9871	65.3494	In 12bp
											YDL173W	768.948	0.00159735	0.0290542	1.28244	1.28244	88.6028	69.0895	In 12bp			YOL019W	697.988	0.000312576	0.00992566	1.40716	1.40716	102.006	72.4907	In 12bp
											YPL028W	6553.51	0.00322801	0.036842	1.28213	1.28213	755.038	588.893	In 12bp			YCR076C	173.317	0.00707346	0.0450165	1.40714	1.40714	25.3289	18.0003	In 12bp
											YJR112W	213.298	0.00386411	0.0390544	1.28121	1.28121	24.5648	19.1731	In 12bp			YKR016W	581.571	6.27516e-05	0.00465747	1.4068	1.4068	84.9837	60.4091	In 12bp
											YOR054C	601.443	0.00483273	0.0426407	1.28076	1.28076	69.2531	54.0718	In 12bp			YDL027C	212.771	0.00222132	0.0254713	1.40646	1.40646	31.0887	22.1041	In 12bp
											YKR098C	178.304	0.00424119	0.0406869	1.28013	1.28013	20.5254	16.0338	In 12bp			YAL014C	426.227	0.000457233	0.0118636	1.40549	1.40549	62.2594	44.2973	In 12bp
											YJL042W	909.395	0.00308592	0.036158	1.27949	1.27949	104.656	81.7951	In 12bp			YLL001W	528.423	0.000368183	0.0107906	1.40395	1.40395	77.1521	54.9536	In 12bp
											YPR103W	2405.37	0.00211343	0.0314653	1.27931	1.27931	276.796	216.364	In 12bp			YOR238W	171.19	0.000161503	0.00688799	1.40345	1.40345	24.9909	17.8067	In 12bp
											YGL011C	2543.15	0.00457876	0.0420104	1.27928	1.27928	292.648	228.76	In 12bp			YLR324W	691.686	0.00102273	0.0171902	1.40307	1.40307	100.963	71.9587	In 12bp
											YOR084W	591.848	0.0059121	0.0470004	1.27922	1.27922	68.1038	53.2387	In 12bp			YLR390W-A	5822.32	0.00209098	0.0245883	1.40285	1.40285	849.808	605.772	In 12bp
											YLR072W	457.152	0.00351093	0.0377408	1.27896	1.27896	52.5988	41.1261	In 12bp			YFR029W	406.358	0.00342493	0.0311528	1.40235	1.40235	59.3019	42.2875	In 12bp
											YMR184W	326.347	0.00431278	0.0410289	1.27878	1.27878	37.5458	29.3606	In 12bp			YEL038W	360.713	0.00235992	0.0260321	1.40067	1.40067	52.6145	37.5638	In 12bp
											YDR001C	1245.98	0.00595962	0.0471157	1.27814	1.27814	143.31	112.124	In 12bp			YAL056W	282.925	0.00128226	0.0188838	1.40058	1.40058	41.267	29.4643	In 12bp
											YOR117W	1970.4	0.00145035	0.027968	1.27812	1.27812	226.63	177.314	In 12bp			YJL102W	235.081	0.000435108	0.0115122	1.40036	1.40036	34.2863	24.484	In 12bp
											YBL050W	997.087	0.00441364	0.041368	1.27774	1.27774	114.663	89.7391	In 12bp			YLL040C	1482.91	0.00153786	0.020992	1.40004	1.40004	216.261	154.467	In 12bp
											YNL148C	220.859	0.00375531	0.0387618	1.27753	1.27753	25.3961	19.8791	In 12bp			YGR205W	101.84	0.000629134	0.0138822	1.39889	1.39889	14.8468	10.6133	In 12bp
											YGR135W	2409.07	0.00234385	0.0321334	1.2775	1.2775	277.01	216.838	In 12bp			YDR058C	143.03	0.00582394	0.0409899	1.39797	1.39797	20.846	14.9116	In 12bp
											YJL167W	6102.17	0.00107691	0.0250898	1.27639	1.27639	701.338	549.47	In 12bp			YGR130C	778.314	0.00378372	0.03285	1.39646	1.39646	113.384	81.1942	In 12bp
											YCR075W-A	107.814	0.00275425	0.0346488	1.27611	1.27611	12.3899	9.70909	In 12bp			YIR006C	2797.84	0.00778802	0.0469499	1.39637	1.39637	407.578	291.883	In 12bp
											YDR512C	158.027	0.0031407	0.036586	1.27604	1.27604	18.1598	14.2313	In 12bp			YOR223W	166.651	0.00514603	0.0378906	1.39628	1.39628	24.2763	17.3864	In 12bp
											YPL026C	624.357	0.00476676	0.0425801	1.27568	1.27568	71.7372	56.2347	In 12bp			YDL126C	8265.32	0.00436876	0.0351159	1.39559	1.39559	1203.78	862.556	In 12bp
											YOR362C	1997.51	0.00297247	0.0354955	1.27474	1.27474	229.419	179.973	In 12bp			YBL022C	1695.69	0.000487627	0.0121694	1.39535	1.39535	246.946	176.977	In 12bp
											YMR261C	1033.52	0.00343347	0.0372937	1.27293	1.27293	118.611	93.1789	In 12bp			YCR069W	833.525	0.00147587	0.0205722	1.39531	1.39531	121.386	86.9957	In 12bp
											YLR191W	160.78	0.00649685	0.0493761	1.27274	1.27274	18.4503	14.4965	In 12bp			YOL030W	1764.51	0.000650336	0.013923	1.39528	1.39528	256.961	184.165	In 12bp
											YLR417W	284.072	0.000585371	0.0211358	1.27263	1.27263	32.597	25.6139	In 12bp			YGR060W	5045.49	0.00263553	0.0277386	1.39498	1.39498	734.699	526.673	In 12bp
											YAL012W	6433.73	0.00643385	0.0491892	1.27209	1.27209	738.097	580.223	In 12bp			YGL248W	192.613	0.00378796	0.03285	1.39397	1.39397	28.0389	20.1144	In 12bp
											YDL149W	175.885	0.00649223	0.0493761	1.2718	1.2718	20.1756	15.8638	In 12bp			YDR375C	350.356	0.00176438	0.0222939	1.39256	1.39256	50.9801	36.609	In 12bp
											YBR203W	196.142	0.00189852	0.0305787	1.27171	1.27171	22.4984	17.6914	In 12bp			YLR072W	361.482	0.000963243	0.0170431	1.39254	1.39254	52.5988	37.7718	In 12bp
											YPL188W	252.493	0.00350852	0.0377408	1.27164	1.27164	28.9612	22.7748	In 12bp			YDR022C	151.671	0.00486543	0.0371737	1.39241	1.39241	22.0686	15.8492	In 12bp
											YBL041W	2050.54	0.00380493	0.0389671	1.27133	1.27133	235.168	184.978	In 12bp			YML075C	2173.21	0.000767975	0.0155088	1.38959	1.38959	315.94	227.362	In 12bp
											YHR006W	489.194	0.0048191	0.0426407	1.27118	1.27118	56.1	44.1323	In 12bp			YER094C	854.572	0.000833561	0.01599	1.38869	1.38869	124.204	89.4394	In 12bp
											YIL146C	142.05	0.00181477	0.0302507	1.27074	1.27074	16.287	12.8169	In 12bp			YEL052W	223.154	0.000139695	0.00638687	1.38737	1.38737	32.4204	23.3682	In 12bp
											YEL068C	109.416	0.00579068	0.0465538	1.27057	1.27057	12.5444	9.87304	In 12bp			YDR175C	285.793	0.00201055	0.0239417	1.38523	1.38523	41.4939	29.9545	In 12bp
											YDL097C	2536.51	0.00281201	0.0347474	1.26928	1.26928	290.648	228.986	In 12bp			YFL010W-A	263.223	0.00395066	0.0333994	1.3843	1.3843	38.2062	27.5996	In 12bp
											YHR094C	14701.1	0.000535297	0.0202811	1.26854	1.26854	1684	1327.51	In 12bp			YDR116C	298.814	0.00236407	0.0260321	1.38414	1.38414	43.37	31.3335	In 12bp
											YMR054W	1304.08	0.00190427	0.0305787	1.26831	1.26831	149.368	117.769	In 12bp			YJL143W	515.264	0.000812158	0.0158955	1.38411	1.38411	74.7849	54.0311	In 12bp
											YDR098C-B	688.279	0.00512849	0.044153	1.268	1.268	78.8239	62.1639	Unique to 8bp			YNL148C	174.992	0.00249187	0.026798	1.38384	1.38384	25.3961	18.3518	In 12bp
											YLR173W	260.493	0.000769841	0.0222211	1.2675	1.2675	29.826	23.5314	In 12bp			YER177W	10263	0.00795673	0.0475237	1.3833	1.3833	1489.19	1076.55	In 12bp
											YER075C	868.959	0.000288245	0.0167609	1.26675	1.26675	99.4627	78.5181	In 12bp			YLR237W	4575.42	0.00173257	0.0222313	1.38279	1.38279	663.805	480.049	In 12bp
											YDL142C	203.404	0.00460364	0.0420269	1.26648	1.26648	23.2793	18.3811	In 12bp			YIL157C	267.273	0.000322196	0.0101732	1.38271	1.38271	38.7753	28.0429	In 12bp
											YDR353W	3103.95	0.00357276	0.0381897	1.26554	1.26554	355.099	280.592	In 12bp			YGR250C	664.319	0.000561967	0.0132166	1.3818	1.3818	96.3513	69.7286	In 12bp
											YKL113C	964.566	0.00141319	0.0279308	1.26548	1.26548	110.346	87.1971	In 12bp			YDR169C	585.438	0.00588611	0.0411236	1.3813	1.3813	84.8974	61.4621	In 12bp
											YOR363C	622.704	0.00622548	0.0481171	1.26544	1.26544	71.2358	56.2934	In 12bp			YDR231C	382.951	0.00315913	0.0304803	1.3811	1.3811	55.5304	40.2075	In 12bp
											YML013W	839.541	0.0018263	0.0302507	1.26537	1.26537	96.0388	75.8977	In 12bp			YGR232W	326.283	0.00143732	0.0201825	1.38092	1.38092	47.3105	34.2602	In 12bp
											YDR210W-B	1560.85	0.00650961	0.0493761	1.26537	1.26537	178.553	141.107	Unique to 8bp			YGR279C	3700.22	0.00424997	0.0347974	1.38057	1.38057	536.47	388.586	In 12bp
											YDR505C	507.614	0.00211367	0.0314653	1.26536	1.26536	58.0679	45.8904	In 12bp			YER004W	800.93	0.00430161	0.0348705	1.38026	1.38026	116.11	84.1221	In 12bp
											YHR190W	2690.2	0.000257479	0.0159707	1.26501	1.26501	307.697	243.236	In 12bp			YCL047C	202.045	0.00736626	0.0457642	1.37945	1.37945	29.2832	21.2281	In 12bp
											YBR234C	2292.01	0.00208043	0.0313783	1.26486	1.26486	262.136	207.245	In 12bp			YOL128C	450.238	0.0010233	0.0171902	1.37891	1.37891	65.2439	47.3156	In 12bp
											YBR231C	279.517	0.0033569	0.0370275	1.26477	1.26477	31.9669	25.2749	In 12bp			YMR184W	259.108	0.00242726	0.0263241	1.37879	1.37879	37.5458	27.2311	In 12bp
											YOL051W	1349.51	0.00371235	0.0386339	1.26472	1.26472	154.334	122.03	In 12bp			YKL161C	186.414	0.0040442	0.0338894	1.37848	1.37848	27.0097	19.5939	In 12bp
											YBR011C	14852.7	0.00437064	0.041177	1.26445	1.26445	1698.39	1343.18	In 12bp			YMR048W	176.72	0.00334156	0.0311392	1.37838	1.37838	25.6044	18.5757	In 12bp
											YHR030C	860.365	0.0015894	0.0290542	1.26445	1.26445	98.3821	77.8062	In 12bp			YGL035C	537.765	0.000599745	0.0136014	1.37776	1.37776	77.9	56.5412	In 12bp
											YER178W	5592.76	0.00123268	0.0261136	1.26434	1.26434	639.498	505.795	In 12bp			YLR092W	254.035	0.00229496	0.0257047	1.37701	1.37701	36.7908	26.7179	In 12bp
											YNL321W	849.547	0.00363456	0.0384637	1.26379	1.26379	97.1173	76.8462	In 12bp			YJL112W	332.132	0.00042637	0.0114873	1.37659	1.37659	48.0951	34.9379	In 12bp
											YKL120W	1473.48	0.00617243	0.0478699	1.26379	1.26379	168.444	133.285	In 12bp			YIL123W	1928.79	0.00272608	0.0282756	1.37352	1.37352	279.04	203.157	In 12bp
											YEL044W	726.798	0.00181564	0.0302507	1.26333	1.26333	83.0689	65.7537	In 12bp			YML030W	120.003	0.00576314	0.040742	1.37282	1.37282	17.3572	12.6435	In 12bp
											YKL210W	4066.16	0.00151557	0.0282708	1.26273	1.26273	464.619	367.948	In 12bp			YPL118W	575.402	0.00682732	0.0441881	1.37274	1.37274	83.2242	60.6262	In 12bp
											YLR330W	2320	0.00331719	0.0370275	1.26237	1.26237	265.053	209.964	In 12bp			YIL045W	300.621	0.00750953	0.0461473	1.37261	1.37261	43.479	31.6762	In 12bp
											YBL107C	422.391	0.00101844	0.0247207	1.26237	1.26237	48.2569	38.2273	In 12bp			YAL012W	5104.66	0.00166887	0.0218831	1.37175	1.37175	738.097	538.069	In 12bp
											YAL014C	545.071	0.00217144	0.0315384	1.26187	1.26187	62.2594	49.3389	In 12bp			YHL020C	688.906	0.00488049	0.037239	1.37106	1.37106	99.5894	72.637	In 12bp
											YJL146W	293.414	0.00200719	0.0308816	1.26172	1.26172	33.5122	26.5608	In 12bp			YMR035W	150.75	0.00234494	0.0259716	1.37051	1.37051	21.789	15.8985	In 12bp
											YNL045W	850.664	0.00118884	0.0259303	1.26111	1.26111	97.133	77.0221	In 12bp			YPL026C	496.338	0.000555805	0.0131802	1.37041	1.37041	71.7372	52.3472	In 12bp
											YPR108W	1601.31	0.002597	0.0335893	1.26036	1.26036	182.787	145.028	In 12bp			YBR280C	117.299	0.00335991	0.0311392	1.37032	1.37032	16.9531	12.3716	In 12bp
											YBR202W	974.72	0.000772424	0.0222211	1.25998	1.25998	111.244	88.2905	In 12bp			YKL046C	1030.64	0.00201085	0.0239417	1.37008	1.37008	148.946	108.714	In 12bp
											YOL038W	2272.17	0.00483331	0.0426407	1.25993	1.25993	259.317	205.818	In 12bp			YCL034W	816.732	0.00732033	0.0457642	1.36921	1.36921	118.001	86.182	In 12bp
											YDR452W	1144.97	0.00133964	0.027506	1.25981	1.25981	130.665	103.718	In 12bp			YDL194W	137.381	0.000598544	0.0136014	1.3684	1.3684	19.8438	14.5015	In 12bp
											YDR099W	3502.54	0.00197421	0.0307891	1.25967	1.25967	399.689	317.297	In 12bp			YCL039W	516.447	0.00171201	0.0222313	1.36763	1.36763	74.5796	54.5321	In 12bp
											YBR036C	1111.72	0.00334711	0.0370275	1.25889	1.25889	126.82	100.74	In 12bp			YHR198C	166.64	0.00160221	0.0214441	1.36606	1.36606	24.0527	17.6073	In 12bp
											YKL164C	7028.8	0.00198297	0.0308414	1.25805	1.25805	801.524	637.117	In 12bp			YDR129C	2270.78	0.00409463	0.0341232	1.366	1.366	327.757	239.939	In 12bp
											YMR226C	2015.96	0.00193033	0.0305787	1.25794	1.25794	229.877	182.741	In 12bp			YLR270W	543.098	0.00680402	0.0441559	1.36563	1.36563	78.3799	57.3947	In 12bp
											YKL062W	253.034	0.00669317	0.0499012	1.25746	1.25746	28.8473	22.9408	In 12bp			YOR084W	471.944	0.00340387	0.0311442	1.3653	1.3653	68.1038	49.8821	In 12bp
											YOR083W	272.615	0.0059021	0.0470004	1.25702	1.25702	31.0736	24.72	In 12bp			YBL050W	794.705	0.000804161	0.0157931	1.36482	1.36482	114.663	84.0133	In 12bp
											YDL106C	342.079	0.00228639	0.0319089	1.25575	1.25575	38.9699	31.0332	In 12bp			YPL107W	95.1981	0.00137241	0.0195593	1.36324	1.36324	13.7288	10.0707	In 12bp
											YGL186C	900.185	0.00540852	0.0452003	1.25408	1.25408	102.475	81.7139	In 12bp			YFL029C	322.856	0.0061191	0.0420972	1.36318	1.36318	46.5591	34.1549	In 12bp
											YJL172W	871.568	0.00123523	0.0261136	1.25396	1.25396	99.2126	79.1196	In 12bp			YKL188C	149.558	0.000548958	0.0131451	1.36196	1.36196	21.5596	15.8298	In 12bp
											YLR454W	675.801	0.00336551	0.0370275	1.25378	1.25378	76.9222	61.352	In 12bp			YOR064C	93.0315	0.00174661	0.0222313	1.36181	1.36181	13.4104	9.84748	In 12bp
											YMR089C	1300.81	0.00174103	0.0301592	1.2528	1.2528	147.999	118.135	In 12bp			YDR368W	2063.88	0.00463619	0.0361965	1.36086	1.36086	297.418	218.552	In 12bp
											YDL224C	871.842	0.00201691	0.0309051	1.25268	1.25268	99.1885	79.1813	In 12bp			YBR044C	248.366	0.000403313	0.0112984	1.36076	1.36076	35.79	26.3014	In 12bp
											YKL213C	1016.37	0.00332407	0.0370275	1.2524	1.2524	115.617	92.3164	In 12bp			YLR094C	286.971	0.0023414	0.0259716	1.36068	1.36068	41.3521	30.3907	In 12bp
											YDL019C	1067.17	0.0041787	0.0404719	1.25145	1.25145	121.346	96.9637	In 12bp			YFR014C	389.826	0.00216687	0.0251047	1.35972	1.35972	56.1565	41.3001	In 12bp
											YGR257C	564.893	0.00274386	0.0346488	1.25139	1.25139	64.2313	51.3279	In 12bp			YDL029W	1683.89	0.00550938	0.0395554	1.35969	1.35969	242.571	178.401	In 12bp
											YPR073C	500.576	0.00243442	0.0324665	1.24696	1.24696	56.808	45.5573	In 12bp			YFR045W	106.965	0.00753063	0.0462272	1.35863	1.35863	15.4036	11.3376	In 12bp
											YPL006W	667.458	0.0028355	0.0348598	1.24613	1.24613	75.7191	60.7635	In 12bp			YNL104C	2145.67	0.00554878	0.0396887	1.35858	1.35858	308.986	227.432	In 12bp
											YLR059C	672.545	0.00600896	0.0473084	1.24541	1.24541	76.2724	61.2426	In 12bp			YBR264C	214.775	0.000682307	0.0144422	1.35846	1.35846	30.9274	22.7665	In 12bp
											YGR100W	657.382	0.00467538	0.0420269	1.24459	1.24459	74.5258	59.8798	In 12bp			YPL052W	376.626	0.00130082	0.0189648	1.35814	1.35814	54.2283	39.9283	In 12bp
											YER080W	979.373	0.00253996	0.0332525	1.24394	1.24394	110.997	89.2306	In 12bp			YBL007C	2189.75	0.0076339	0.0464619	1.35686	1.35686	315.163	232.274	In 12bp
											YAL043C	1272.84	0.00275715	0.0346488	1.24373	1.24373	144.244	115.977	In 12bp			YOR054C	481.256	0.00197596	0.0236742	1.35629	1.35629	69.2531	51.0608	In 12bp
											YHL027W	1293.4	0.0064617	0.0493093	1.24352	1.24352	146.56	117.86	In 12bp			YDL174C	1311.79	0.000386369	0.011152	1.35593	1.35593	188.747	139.201	In 12bp
											YHL034C	4357.84	0.00127649	0.0265921	1.24324	1.24324	493.744	397.145	In 12bp			YML004C	1018.75	0.000282185	0.00965682	1.35508	1.35508	146.544	108.144	In 12bp
											YBR077C	396.173	0.0047559	0.0425496	1.24297	1.24297	44.8811	36.1081	In 12bp			YNL098C	1300.52	0.000307952	0.00992566	1.3549	1.3549	187.065	138.066	In 12bp
											YOR132W	884.534	0.00536459	0.0449649	1.24266	1.24266	100.192	80.6274	In 12bp			YKR069W	256.695	0.0016604	0.0218644	1.35348	1.35348	36.9062	27.2676	In 12bp
											YGR155W	5380.52	0.000783139	0.0222211	1.24258	1.24258	609.437	490.462	In 12bp			YML025C	300.742	0.0037874	0.03285	1.35337	1.35337	43.2374	31.948	In 12bp
											YBR221C	4073.23	0.00167187	0.0299168	1.24245	1.24245	461.338	371.313	In 12bp			YIR003W	782.512	0.00310825	0.0302618	1.35252	1.35252	112.471	83.1568	In 12bp
											YLR019W	600.259	0.00438376	0.0412232	1.24078	1.24078	67.9357	54.7526	In 12bp			YBL002W	6175.57	0.00587088	0.0411236	1.3524	1.3524	887.588	656.304	In 12bp
											YIL075C	4002.39	0.00419505	0.0404719	1.2405	1.2405	452.926	365.114	In 12bp			YNL100W	170.694	0.000988305	0.0170991	1.35235	1.35235	24.5327	18.1407	In 12bp
											YKL185W	1230.68	0.0030893	0.036158	1.24048	1.24048	139.267	112.268	In 12bp			YJR065C	2119.28	0.00666799	0.0437014	1.35201	1.35201	304.557	225.263	In 12bp
											YKL007W	736.584	0.0045069	0.0417498	1.23906	1.23906	83.3017	67.2296	In 12bp			YBL107C	335.833	0.000981817	0.0170991	1.35168	1.35168	48.2569	35.7014	In 12bp
											YBR233W	366.156	0.00240328	0.0324147	1.23894	1.23894	41.4071	33.4213	In 12bp			YNL322C	1642.23	0.0062895	0.0425883	1.35131	1.35131	235.949	174.608	In 12bp
											YNL098C	1654.69	0.000620461	0.0214167	1.23825	1.23825	187.065	151.071	In 12bp			YDR430C	530.941	0.00313381	0.0303741	1.35121	1.35121	76.2814	56.4539	In 12bp
											YKL165C	1696.51	0.000771526	0.0222211	1.2376	1.2376	191.737	154.927	In 12bp			YJL167W	4881.81	0.000663936	0.0141582	1.35103	1.35103	701.338	519.115	In 12bp
											YBR078W	14626.4	0.00399952	0.0397031	1.23754	1.23754	1653.01	1335.73	In 12bp			YAL044W-A	192.126	0.00113461	0.0180007	1.35075	1.35075	27.5991	20.4325	In 12bp
											YMR200W	756.525	0.0053097	0.0449649	1.23628	1.23628	85.4516	69.1197	In 12bp			YOR040W	143.397	0.001585	0.0213136	1.34938	1.34938	20.5903	15.259	In 12bp
											YLL001W	683.161	0.00200563	0.0308816	1.23591	1.23591	77.1521	62.4255	In 12bp			YJL133W	888.869	0.000926984	0.0166073	1.34889	1.34889	127.612	94.6052	In 12bp
											YOR221C	387.709	0.00426661	0.0407937	1.23532	1.23532	43.7741	35.4355	In 12bp			YDR036C	347.539	0.00137152	0.0195593	1.34802	1.34802	49.8814	37.0033	In 12bp
											YKL019W	755.438	0.00479132	0.0426407	1.23435	1.23435	85.2557	69.0693	In 12bp			YKL157W	1572.17	0.0072038	0.0454345	1.34802	1.34802	225.649	167.394	In 12bp
											YER089C	2077.97	0.00379348	0.0389671	1.23396	1.23396	234.471	190.015	In 12bp			YKL193C	570.72	0.00204323	0.0241817	1.34734	1.34734	81.8962	60.7837	In 12bp
											YBR044C	317.474	0.00056234	0.0206126	1.23191	1.23191	35.79	29.0523	In 12bp			YDR322W	308.19	0.00831531	0.0487905	1.3472	1.3472	44.2222	32.8253	In 12bp
											YAL022C	457.079	0.00248771	0.0329442	1.2314	1.2314	51.5162	41.8356	In 12bp			YDR210W-B	1244.45	0.00118737	0.0184397	1.34695	1.34695	178.553	132.561	In 12bp
											YER043C	24830.8	0.00662904	0.0497222	1.23077	1.23077	2797.83	2273.24	In 12bp			YBR203W	156.867	0.00054554	0.0131451	1.34573	1.34573	22.4984	16.7183	In 12bp
											YGL073W	1051.65	0.00168573	0.0299755	1.23019	1.23019	118.466	96.2985	In 12bp			YDL008W	157.436	0.000637793	0.013923	1.34557	1.34557	22.5788	16.7802	In 12bp
											YMR281W	229.14	0.00316233	0.0366882	1.22956	1.22956	25.8046	20.9869	In 12bp			YJL042W	729.802	0.00341687	0.0311442	1.34529	1.34529	104.656	77.7944	In 12bp
											YLR001C	414.876	0.00535901	0.0449649	1.22947	1.22947	46.7195	37.9997	In 12bp			YHR190W	2145.73	0.000342615	0.010584	1.34521	1.34521	307.697	228.735	In 12bp
											YJL099W	234.268	0.00308851	0.036158	1.2289	1.2289	26.3743	21.4618	In 12bp			YER045C	387.249	0.00300158	0.0297813	1.34506	1.34506	55.5288	41.2834	In 12bp
											YGL180W	158.119	0.00386686	0.0390544	1.22797	1.22797	17.794	14.4905	In 12bp			YPR115W	380.972	0.00438103	0.0351159	1.34431	1.34431	54.6158	40.6272	In 12bp
											YGL160W	449.366	0.00456005	0.0419819	1.22794	1.22794	50.5688	41.1818	In 12bp			YJL174W	1044.78	0.00446504	0.0354413	1.34375	1.34375	149.751	111.443	In 12bp
											YNL215W	455.959	0.00496555	0.04319	1.2279	1.2279	51.3099	41.7866	In 12bp			YMR109W	1509.9	0.00414076	0.0341479	1.34365	1.34365	216.411	161.063	In 12bp
											YOL019W	906.493	0.000902159	0.0237525	1.22784	1.22784	102.006	83.0778	In 12bp			YEL068C	87.5304	0.00736712	0.0457642	1.34335	1.34335	12.5444	9.33817	In 12bp
											YDL233W	212.025	0.00545737	0.0454091	1.22744	1.22744	23.8546	19.4344	In 12bp			YHR208W	4533.63	0.000997147	0.0170991	1.3432	1.3432	649.707	483.701	In 12bp
											YGR282C	6878.08	0.00381615	0.0389671	1.22694	1.22694	773.669	630.567	In 12bp			YOR023C	425.549	0.00155006	0.020992	1.34316	1.34316	60.984	45.4033	In 12bp
											YIL007C	177.275	0.00584359	0.0467815	1.22533	1.22533	19.926	16.2618	Unique to 8bp			YFR003C	294.668	0.00727984	0.0456968	1.34285	1.34285	42.2236	31.4433	In 12bp
											YAL044W-A	245.542	0.00173525	0.0301592	1.22531	1.22531	27.5991	22.5242	In 12bp			YIL062C	874.75	0.0026894	0.0280986	1.34022	1.34022	125.24	93.4476	In 12bp
											YPL019C	740.484	0.00225241	0.0318237	1.224	1.224	83.1821	67.9592	In 12bp			YLR120C	368.823	0.00811413	0.0480541	1.3402	1.3402	52.805	39.4007	In 12bp
											YDR294C	1406.08	0.00222299	0.0316499	1.22255	1.22255	157.849	129.114	In 12bp			YKL146W	581.557	0.00620246	0.0422492	1.33989	1.33989	83.2542	62.1351	In 12bp
											YIL074C	1389.69	0.00455736	0.0419819	1.22186	1.22186	155.96	127.642	In 12bp			YPL017C	153.574	0.00658348	0.0434799	1.33961	1.33961	21.9833	16.4103	In 12bp
											YER020W	1010.05	0.00653106	0.0493761	1.22134	1.22134	113.328	92.7897	In 12bp			YPR182W	240.52	0.00123889	0.0185833	1.3396	1.3396	34.4291	25.701	In 12bp
											YLR429W	3972.85	0.000781019	0.0222211	1.22119	1.22119	445.725	364.991	In 12bp			YHR011W	106.796	0.00176713	0.0222939	1.33814	1.33814	15.2801	11.4189	In 12bp
											YCL017C	1411.77	0.00137092	0.0276764	1.21932	1.21932	158.256	129.79	In 12bp			YML027W	654.055	0.0042777	0.0348243	1.33812	1.33812	93.5799	69.9338	In 12bp
											YMR237W	1191.71	0.00110264	0.0252766	1.2187	1.2187	133.55	109.584	In 12bp			YPR002W	91.5739	0.00259519	0.0275167	1.33789	1.33789	13.1011	9.79236	In 12bp
											YML048W	1512.04	0.00143833	0.027968	1.21767	1.21767	169.37	139.093	In 12bp			YMR152W	536.288	0.00705502	0.0449693	1.33681	1.33681	76.698	57.3739	In 12bp
											YMR048W	228.635	0.00233851	0.0321334	1.21715	1.21715	25.6044	21.0363	In 12bp			YKL113C	771.701	0.00099829	0.0170991	1.33624	1.33624	110.346	82.5795	In 12bp
											YDR072C	1511.1	0.00465011	0.0420269	1.21689	1.21689	169.205	139.047	In 12bp			YEL044W	580.946	0.000222045	0.00796727	1.33621	1.33621	83.0689	62.1676	In 12bp
											YML078W	1703.22	0.00643734	0.0491892	1.2168	1.2168	190.709	156.73	In 12bp			YOL129W	471.946	0.00108614	0.0176344	1.33562	1.33562	67.4703	50.5161	In 12bp
											YFL044C	343.906	0.0020428	0.0310942	1.21624	1.21624	38.4974	31.6528	In 12bp			YNL177C	301.858	0.00351218	0.031608	1.33529	1.33529	43.1497	32.3149	In 12bp
											YDL025C	471.682	0.00550959	0.045644	1.21555	1.21555	52.7844	43.4242	In 12bp			YNL307C	1223.64	0.00578719	0.0407815	1.33522	1.33522	174.912	130.999	In 12bp
											YAL015C	246.133	0.00216447	0.0315174	1.21483	1.21483	27.5348	22.6656	In 12bp			YKR089C	498.014	0.000284898	0.0096618	1.33447	1.33447	71.1708	53.3328	In 12bp
											YNR043W	2855.14	0.00140024	0.0279308	1.21478	1.21478	319.397	262.925	In 12bp			YJL082W	336.632	0.00637728	0.042811	1.33358	1.33358	48.0941	36.0639	In 12bp
											YNR006W	664.669	0.00326884	0.0368745	1.21469	1.21469	74.3517	61.2104	In 12bp			YFL002W-A	3080.46	0.00400796	0.0337648	1.33292	1.33292	440.008	330.108	Unique to 8bp
											YKL104C	2389.69	0.00157057	0.0290542	1.21466	1.21466	267.313	220.073	In 12bp			YDR479C	323.479	0.00275747	0.0284355	1.33251	1.33251	46.1989	34.6707	In 12bp
											YPR122W	196.28	0.00325223	0.036842	1.21446	1.21446	21.9541	18.0773	In 12bp			YCL010C	302.123	0.00251674	0.0269347	1.33246	1.33246	43.1484	32.3825	In 12bp
											YLR079W	495.702	0.0027994	0.0347474	1.21444	1.21444	55.4442	45.6543	In 12bp			YKR007W	343.375	0.00242743	0.0263241	1.33203	1.33203	49.0329	36.8108	In 12bp
											YDL236W	1294.53	0.00464504	0.0420269	1.2139	1.2139	144.757	119.25	In 12bp			YDR236C	242.271	0.00465154	0.0362668	1.33174	1.33174	34.5924	25.9753	In 12bp
											YDR394W	2300.08	0.00293723	0.0352746	1.2135	1.2135	257.153	211.911	In 12bp			YMR261C	831.355	0.00696906	0.0446004	1.32929	1.32929	118.611	89.2282	In 12bp
											YML008C	6019.33	0.00601715	0.0473084	1.21178	1.21178	672.447	554.923	In 12bp			YMR027W	1479.99	0.00739991	0.0458682	1.32867	1.32867	211.11	158.888	In 12bp
											YAL016W	1963.85	0.00565087	0.046149	1.21137	1.21137	219.35	181.076	In 12bp			YHR162W	2249.28	0.00308938	0.0302358	1.32857	1.32857	320.832	241.486	In 12bp
											YBR080C	1632.61	0.00534776	0.0449649	1.21111	1.21111	182.33	150.548	In 12bp			YMR311C	807.457	0.00167018	0.0218831	1.32631	1.32631	115.09	86.7743	In 12bp
											YFR006W	836.215	0.00294328	0.0352746	1.21088	1.21088	93.3789	77.1166	In 12bp			YKL094W	741.129	0.00102551	0.0171902	1.32616	1.32616	105.631	79.6515	In 12bp
											YNL265C	249.326	0.00397244	0.0395718	1.21058	1.21058	27.8381	22.9956	In 12bp			YKL145W	2903.73	0.00730787	0.0457642	1.32613	1.32613	413.856	312.077	In 12bp
											YPL163C	1213.85	0.00658349	0.0495759	1.20701	1.20701	135.308	112.102	In 12bp			YNL138W	3165.47	0.00314182	0.0303815	1.32582	1.32582	451.114	340.253	In 12bp
											YDL134C	1239.93	0.00407271	0.0399434	1.20625	1.20625	138.168	114.543	In 12bp			YOR042W	1293.74	0.00556659	0.0397663	1.32547	1.32547	184.351	139.083	In 12bp
											YNL242W	245.087	0.00558962	0.0460398	1.2044	1.2044	27.2873	22.6564	In 12bp			YDL173W	621.964	0.00195381	0.0236018	1.32464	1.32464	88.6028	66.8882	In 12bp
											YNL071W	4512.4	0.00514547	0.0442324	1.20438	1.20438	502.392	417.139	In 12bp			YJL196C	1887.65	0.00107953	0.0176235	1.32362	1.32362	268.819	203.094	In 12bp
											YOL065C	244.939	0.00405773	0.0399429	1.20338	1.20338	27.2579	22.6512	Unique to 8bp			YPL232W	1292.06	0.00281899	0.0286262	1.32301	1.32301	183.966	139.05	In 12bp
											YOR259C	2452.98	0.00371584	0.0386339	1.2026	1.2026	272.881	226.909	In 12bp			YGL127C	118.693	0.0017628	0.0222939	1.32249	1.32249	16.8968	12.7765	In 12bp
											YOL057W	1484.11	0.001474	0.028073	1.20257	1.20257	165.097	137.287	In 12bp			YPL134C	78.4622	0.00459625	0.0359488	1.32086	1.32086	11.1637	8.45184	In 12bp
											YMR099C	1651.51	0.00466974	0.0420269	1.20221	1.20221	183.689	152.793	In 12bp			YHR113W	630.844	0.000710842	0.0148898	1.32083	1.32083	89.7564	67.9545	In 12bp
											YPR024W	1408.71	0.00523116	0.0445663	1.20185	1.20185	156.657	130.346	In 12bp			YPR004C	752.899	0.00120368	0.0184622	1.32071	1.32071	107.118	81.1063	In 12bp
											YPL260W	900.608	0.00278972	0.0347474	1.20179	1.20179	100.151	83.3344	In 12bp			YOR201C	369.585	0.00230286	0.0257047	1.32054	1.32054	52.5797	39.8167	In 12bp
											YDR054C	1094.68	0.00465381	0.0420269	1.19996	1.19996	121.628	101.361	In 12bp			YGR062C	209.921	0.00664163	0.0436086	1.32013	1.32013	29.8608	22.6195	In 12bp
											YML002W	298.601	0.00459259	0.0420104	1.19952	1.19952	33.1705	27.6531	In 12bp			YKL121W	236.842	0.00442851	0.035269	1.32009	1.32009	33.6898	25.5207	In 12bp
											YDR304C	1721.38	0.00309763	0.036158	1.19902	1.19902	191.178	159.444	In 12bp			YLR093C	453.119	0.00572205	0.0405223	1.3199	1.3199	64.4502	48.8296	In 12bp
											YDR463W	681.654	0.00549108	0.0455568	1.19729	1.19729	75.6442	63.1795	In 12bp			YHL034C	3471.88	0.000712177	0.0148898	1.31938	1.31938	493.744	374.225	In 12bp
											YEL020C	262.085	0.0053882	0.0450966	1.19699	1.19699	29.08	24.2942	In 12bp			YDR505C	408.376	0.00441506	0.035269	1.31895	1.31895	58.0679	44.026	In 12bp
											YFR051C	3850.13	0.00299427	0.0356337	1.19568	1.19568	426.935	357.066	In 12bp			YKL117W	1799.61	0.00554759	0.0396887	1.31785	1.31785	255.798	194.103	In 12bp
											YCL032W	357.39	0.00413247	0.0401842	1.195	1.195	39.6179	33.1531	In 12bp			YHR080C	322.2	0.00253377	0.0270664	1.3178	1.3178	45.7972	34.7527	In 12bp
											YNL257C	711.269	0.0063356	0.048646	1.19427	1.19427	78.8199	65.9982	In 12bp			YDR174W	1795.19	0.00485789	0.0371658	1.31775	1.31775	255.162	193.635	In 12bp
											YFL028C	471.074	0.00260687	0.0335893	1.19371	1.19371	52.1887	43.7198	In 12bp			YHL032C	669.822	0.00141851	0.0200663	1.31742	1.31742	95.1959	72.2596	In 12bp
											YNL327W	4082.46	0.00441088	0.041368	1.19245	1.19245	452.018	379.065	In 12bp			YJR105W	5237.85	0.00843955	0.0489181	1.31705	1.31705	744.321	565.141	In 12bp
											YKR084C	1312.09	0.00522976	0.0445663	1.19222	1.19222	145.261	121.841	In 12bp			YGL198W	597.744	0.00451028	0.0356025	1.31318	1.31318	84.834	64.6021	In 12bp
											YAL053W	1046.82	0.00405867	0.0399429	1.19211	1.19211	115.888	97.2122	In 12bp			YHR094C	11866.6	0.00192327	0.0233427	1.3129	1.3129	1684	1282.66	In 12bp
											YLR387C	646.263	0.0018284	0.0302507	1.19077	1.19077	71.4993	60.0444	In 12bp			YBR093C	182.524	0.00770214	0.0466784	1.31224	1.31224	25.8964	19.7345	Unique to 8bp
											YOR007C	3591.7	0.00249312	0.0329442	1.19071	1.19071	397.355	333.713	In 12bp			YBR202W	784.284	0.00106968	0.0175164	1.31143	1.31143	111.244	84.8268	In 12bp
											YDL147W	2083.02	0.00586951	0.0468576	1.19057	1.19057	230.433	193.549	In 12bp			YGR204W	5696.77	0.00588514	0.0411236	1.31067	1.31067	807.837	616.355	In 12bp
											YNL074C	683.298	0.00567562	0.0461553	1.18946	1.18946	75.5502	63.5162	In 12bp			YOL027C	955.86	0.00422437	0.0346738	1.30888	1.30888	135.467	103.498	In 12bp
											YPR176C	563.264	0.00669662	0.0499012	1.18889	1.18889	62.2616	52.3696	In 12bp			YGL027C	848.425	0.006858	0.0442732	1.30786	1.30786	120.2	91.9062	In 12bp
											YLR141W	176.569	0.00325104	0.036842	1.18745	1.18745	19.5043	16.4253	In 12bp			YNR017W	1242.86	0.00616157	0.0421717	1.30755	1.30755	176.063	134.651	In 12bp
											YFL016C	944.558	0.0067147	0.0499707	1.18719	1.18719	104.326	87.8758	In 12bp			YKL165C	1354.17	0.000405279	0.0112984	1.30605	1.30605	191.737	146.806	In 12bp
											YKR018C	1100.51	0.00166867	0.0299168	1.1859	1.1859	121.477	102.434	In 12bp			YGL080W	182.717	0.00221429	0.0254621	1.30547	1.30547	25.8659	19.8134	In 12bp
											YNL097C	290.927	0.00594027	0.0471157	1.18459	1.18459	32.0932	27.0923	Unique to 8bp			YJL172W	700.958	0.00721506	0.0454345	1.30497	1.30497	99.2126	76.027	In 12bp
											YMR072W	1247.15	0.00504168	0.0435902	1.18395	1.18395	137.536	116.168	In 12bp			YCR073W-A	610.429	0.00511299	0.0378507	1.30297	1.30297	86.342	66.2653	In 12bp
											YGR207C	469.597	0.00482375	0.0426407	1.18389	1.18389	51.7859	43.7422	In 12bp			YDL224C	701.376	0.00743664	0.0458967	1.30245	1.30245	99.1885	76.1555	In 12bp
											YPR128C	565.371	0.0047159	0.042258	1.18251	1.18251	62.307	52.6905	In 12bp			YOL102C	179.792	0.0031218	0.030342	1.30104	1.30104	25.4142	19.5338	In 12bp
											YIL162W	690.226	0.00195956	0.0307891	1.18251	1.18251	76.0667	64.3266	In 12bp			YGR111W	530.579	0.0054594	0.0392953	1.30077	1.30077	74.9923	57.6524	In 12bp
											YBR260C	544.84	0.00342242	0.0372937	1.18127	1.18127	60.0091	50.8006	In 12bp			YDR353W	2512.57	0.0075808	0.0463361	1.30053	1.30053	355.099	273.043	In 12bp
											YPR091C	464.65	0.00606409	0.0475465	1.18127	1.18127	51.1769	43.3238	In 12bp			YDR452W	924.916	0.00168268	0.0219055	1.29931	1.29931	130.665	100.564	In 12bp
											YML049C	764.261	0.00192699	0.0305787	1.1808	1.1808	84.1576	71.2717	In 12bp			YER020W	802.44	0.00362855	0.0321009	1.29841	1.29841	113.328	87.282	In 12bp
											YBR220C	762.899	0.00186239	0.0304059	1.18075	1.18075	84.0058	71.146	In 12bp			YFL016C	738.712	0.00188138	0.0230211	1.29836	1.29836	104.326	80.3522	In 12bp
											YDL007W	2416.76	0.00199657	0.0308816	1.18055	1.18055	266.093	225.398	In 12bp			YGL040C	1175.11	0.000475156	0.012069	1.29756	1.29756	165.912	127.864	In 12bp
											YKR001C	2576.58	0.00332433	0.0370275	1.17977	1.17977	283.584	240.373	In 12bp			YKR065C	600.969	0.00104439	0.0172657	1.29703	1.29703	84.8351	65.407	In 12bp
											YEL018W	221.092	0.00543057	0.0453183	1.17906	1.17906	24.3257	20.6315	In 12bp			YGR282C	5480.77	0.00365466	0.0322819	1.29696	1.29696	773.669	596.523	In 12bp
											YDL159W	213.42	0.00581514	0.0466191	1.17848	1.17848	23.4752	19.9198	Unique to 8bp			YLL012W	642.177	0.000285712	0.0096618	1.29689	1.29689	90.648	69.8962	In 12bp
											YBL091C	3299.26	0.00325478	0.036842	1.17748	1.17748	362.731	308.056	In 12bp			YLR225C	393.568	0.00705817	0.0449693	1.29661	1.29661	55.5497	42.8422	In 12bp
											YPL228W	381.79	0.00653516	0.0493761	1.177	1.177	41.9655	35.6546	Unique to 8bp			YKL065C	634.787	0.00732656	0.0457642	1.2958	1.2958	89.572	69.1248	In 12bp
											YLR189C	466.783	0.00385197	0.0390534	1.17694	1.17694	51.3062	43.593	In 12bp			YOR122C	2208.52	0.00432449	0.0349568	1.29517	1.29517	311.569	240.562	In 12bp
											YER136W	1276.9	0.00289454	0.0350043	1.17634	1.17634	140.309	119.276	In 12bp			YMR305C	2850.61	0.00500743	0.0375275	1.29298	1.29298	401.855	310.797	In 12bp
											YHL031C	804.299	0.00642229	0.0491892	1.17599	1.17599	88.3643	75.1403	In 12bp			YER178W	4536.47	0.00318805	0.0305093	1.29291	1.29291	639.498	494.62	In 12bp
											YPR133C	1305.96	0.00436309	0.041177	1.17513	1.17513	143.421	122.046	In 12bp			YER154W	835.614	0.00226934	0.0256008	1.29262	1.29262	117.783	91.1201	In 12bp
											YPL110C	359.979	0.00374958	0.0387618	1.17501	1.17501	39.5305	33.6428	In 12bp			YMR272C	1150.47	0.00390766	0.0333816	1.29241	1.29241	162.152	125.466	In 12bp
											YML112W	360.646	0.00577739	0.0465538	1.17427	1.17427	39.59	33.7144	In 12bp			YMR070W	522.482	0.00278925	0.0286186	1.29191	1.29191	73.6286	56.992	In 12bp
											YJR131W	370.417	0.00649988	0.0493761	1.16935	1.16935	40.5668	34.6916	In 12bp			YBR221C	3273.87	0.00350428	0.0315882	1.2918	1.2918	461.338	357.129	In 12bp
											YDR229W	409.322	0.00666374	0.0498514	1.16875	1.16875	44.8146	38.344	Unique to 8bp			YHL030W	700.158	0.00798082	0.0475237	1.29153	1.29153	98.654	76.3855	In 12bp
											YLL043W	1018.98	0.00601364	0.0473084	1.14739	1.14739	110.407	96.2243	In 12bp			YPL163C	960.482	0.00211375	0.0247114	1.29096	1.29096	135.308	104.812	In 12bp
											YMR149W	1512.76	0.00628104	0.0483183	1.14731	1.14731	163.903	142.859	Unique to 8bp			YDR272W	366.042	0.00296307	0.0295531	1.28975	1.28975	51.5452	39.9652	In 12bp
											YKL008C	820.049	0.00492806	0.0431787	0.825406	-1.21152	72.7694	88.1619	In 12bp			YFL047W	370.375	0.00280835	0.0286262	1.28929	1.28929	52.1473	40.4465	In 12bp
											YGR138C	3953.89	0.00294751	0.0352746	0.814221	-1.22817	347.778	427.13	In 12bp			YOR148C	117.4	0.00737922	0.0457896	1.28927	1.28927	16.5293	12.8207	In 12bp
											YPR156C	1303.78	0.00228002	0.0318979	0.81295	-1.23009	114.563	140.922	In 12bp			YBR083W	162.141	0.00694316	0.0445844	1.28919	1.28919	22.828	17.7073	Unique to 8bp
											YNL024C	117.743	0.00452021	0.0417498	0.79128	-1.26378	10.1655	12.8469	Unique to 8bp			YLR079W	393.867	0.0028069	0.0286262	1.28873	1.28873	55.4442	43.0225	In 12bp
											YDR275W	170.208	0.00314794	0.0365956	0.791193	-1.26391	14.694	18.572	In 12bp			YOL051W	1097.26	0.00113705	0.0180007	1.28632	1.28632	154.334	119.981	In 12bp
											YOR153W	1406.98	0.00213333	0.0314653	0.779569	-1.28276	120.29	154.303	In 12bp			YPL006W	538.442	0.00775555	0.0468803	1.28574	1.28574	75.7191	58.8915	In 12bp
											YPR145W	5993.8	0.00436962	0.041177	0.776933	-1.28711	511.3	658.1	In 12bp			YMR054W	1062.28	0.00521317	0.0380502	1.2854	1.2854	149.368	116.203	In 12bp
											YDR144C	905.452	0.00364597	0.0384637	0.757341	-1.32041	75.9451	100.279	In 12bp			YBR223C	166.537	0.00297447	0.0296152	1.28535	1.28535	23.4163	18.2178	In 12bp
											YHL026C	179.384	0.00564097	0.046149	0.757256	-1.32056	15.0448	19.8675	In 12bp			YOR163W	230.116	0.0034769	0.0314406	1.28406	1.28406	32.3418	25.1871	In 12bp
											YMR246W	7463.19	0.00128672	0.0267077	0.755542	-1.32355	624.989	827.206	In 12bp			YPL087W	372.824	0.000585993	0.0134496	1.28401	1.28401	52.398	40.8081	In 12bp
											YGL179C	227.09	0.0021157	0.0314653	0.750325	-1.33276	18.9296	25.2286	In 12bp			YOR089C	412.578	0.0031749	0.0304803	1.28384	1.28384	57.9819	45.1627	In 12bp
											YDR089W	443.675	0.000473566	0.0189029	0.731483	-1.36709	36.3593	49.7063	In 12bp			YER095W	548.871	0.00516479	0.0378906	1.28373	1.28373	77.1328	60.0849	In 12bp
											YDR134C	4517.88	0.000563345	0.0206126	0.729351	-1.37108	369.516	506.636	In 12bp			YNR043W	2275.07	0.000832635	0.01599	1.28082	1.28082	319.397	249.37	In 12bp
											YKR083C	58.4213	0.00561136	0.046149	0.729167	-1.37143	4.77744	6.55192	In 12bp			YPR024W	1115.96	0.00360432	0.0319855	1.28059	1.28059	156.657	122.332	In 12bp
											YLR297W	393.632	0.000956492	0.0242651	0.716952	-1.39479	31.8247	44.3888	In 12bp			YHL025W	735.501	0.00271795	0.0282756	1.28024	1.28024	103.237	80.6386	In 12bp
											YNL014W	160.68	0.000218375	0.0146645	0.716771	-1.39515	12.9885	18.1209	In 12bp			YAL022C	367.049	0.00387455	0.033198	1.28003	1.28003	51.5162	40.2461	In 12bp
											YNL096C	4557.81	0.00574562	0.0463876	0.708917	-1.4106	365.689	515.842	In 12bp			YDR033W	4646.39	0.00663078	0.0436086	1.27999	1.27999	652.124	509.474	In 12bp
											YNL301C	2226.71	0.00661206	0.04966	0.700852	-1.42684	177.272	252.938	In 12bp			YER159C	491.89	0.00843801	0.0489181	1.2799	1.2799	69.035	53.9376	Unique to 8bp
											YHR048W	315.843	0.00668195	0.0499012	0.697298	-1.43411	25.0577	35.9354	In 12bp			YPR139C	388.988	0.00103719	0.0172657	1.27932	1.27932	54.582	42.6649	In 12bp
											YOR234C	2687.9	0.00330266	0.0370275	0.693208	-1.44257	212.391	306.389	In 12bp			YBR011C	12104.9	0.008409	0.0489181	1.27907	1.27907	1698.39	1327.83	Unique to 8bp
											YDR222W	643.803	0.00478069	0.0426378	0.68931	-1.45073	50.6758	73.5167	In 12bp			YNL330C	802.151	0.00541303	0.0390107	1.27762	1.27762	112.491	88.047	In 12bp
											YLR146C	287.104	0.00221371	0.0316499	0.686649	-1.45635	22.539	32.8247	Unique to 8bp			YLR153C	7456.8	0.00234295	0.0259716	1.27729	1.27729	1045.6	818.605	In 12bp
											YDR274C	62.4424	0.00660826	0.04966	0.685692	-1.45838	4.89733	7.14217	Unique to 8bp			YML007W	903.34	0.00622948	0.0423271	1.27629	1.27629	126.623	99.2121	In 12bp
											YPR132W	5973.65	0.0036239	0.0384637	0.681509	-1.46733	466.546	684.577	In 12bp			YGR161W-B	2889.52	0.00338187	0.0311442	1.27608	1.27608	405.001	317.38	In 12bp
											YLR406C	2346.15	0.00568729	0.0461779	0.680145	-1.47028	182.983	269.036	In 12bp			YJR100C	176.806	0.00126192	0.0187809	1.2753	1.2753	24.7749	19.4267	In 12bp
											YMR136W	488.855	0.0034476	0.0372937	0.674705	-1.48213	37.917	56.1978	In 12bp			YJR144W	364.029	0.00324119	0.0305667	1.27386	1.27386	50.9841	40.0233	In 12bp
											YLR413W	3560.43	0.000630286	0.0215325	0.672309	-1.48741	275.48	409.752	In 12bp			YNL045W	694.381	0.00501371	0.0375275	1.27034	1.27034	97.133	76.4622	In 12bp
											YHR010W	6633.75	0.00494874	0.04319	0.667613	-1.49787	510.79	765.099	In 12bp			YMR208W	1024.02	0.00219464	0.025287	1.27032	1.27032	143.244	112.762	In 12bp
											YHR141C	9431.69	0.00394105	0.0393967	0.661155	-1.5125	721.351	1091.05	In 12bp			YGL227W	214.427	0.00735754	0.0457642	1.2697	1.2697	29.9883	23.6184	In 12bp
											YKR059W	3220.79	0.00651838	0.0493761	0.660556	-1.51388	246.176	372.68	In 12bp			YKL185W	996.071	0.00532609	0.0386206	1.26894	1.26894	139.267	109.751	In 12bp
											YBL087C	5305.41	0.00384192	0.0390208	0.659163	-1.51707	404.918	614.29	In 12bp			YDR293C	1233.3	0.00173796	0.0222313	1.26849	1.26849	172.408	135.916	In 12bp
											YBR085W	403.122	0.00062212	0.0214167	0.651243	-1.53553	30.5092	46.8476	In 12bp			YDR512C	129.904	0.00623612	0.0423271	1.26847	1.26847	18.1598	14.3163	In 12bp
											YLR185W	6103.69	0.00620311	0.0480425	0.649393	-1.5399	461.025	709.932	In 12bp			YAL042W	1880.2	0.00561216	0.0399919	1.26764	1.26764	262.764	207.287	In 12bp
											YPL036W	175.828	0.000345274	0.0167609	0.647642	-1.54406	13.2557	20.4676	In 12bp			YNL071W	3594.89	0.00642564	0.0429116	1.26761	1.26761	502.392	396.331	In 12bp
											YKR094C	7912.24	0.000788852	0.0222211	0.634779	-1.57535	588.179	926.588	In 12bp			YDR424C	203.434	0.00776381	0.0468803	1.26749	1.26749	28.429	22.4294	In 12bp
											YLR460C	71.3742	0.000357622	0.0169288	0.633658	-1.57814	5.29922	8.36289	In 12bp			YGL077C	1064.69	0.00679677	0.0441559	1.26663	1.26663	148.741	117.431	In 12bp
											YPL090C	7434.58	0.00320953	0.036842	0.631963	-1.58237	550.945	871.8	In 12bp			YGL056C	816.289	0.00292933	0.0293189	1.26639	1.26639	114.03	90.0427	In 12bp
											YJR047C	1568.7	0.00309325	0.036158	0.631328	-1.58396	116.168	184.005	In 12bp			YPR103W	1981.5	0.00563111	0.0400769	1.26634	1.26634	276.796	218.579	In 12bp
											YGR052W	366.895	0.00595673	0.0471157	0.630487	-1.58608	27.1443	43.053	Unique to 8bp			YNL034W	115.12	0.00351753	0.031608	1.26589	1.26589	16.0786	12.7015	In 12bp
											YHL022C	16.3456	0.00653965	0.0493761	0.610594	-1.63775	1.1822	1.93614	Unique to 8bp			YLR414C	442.18	0.00321909	0.0305093	1.26551	1.26551	61.7503	48.7946	In 12bp
											YOR377W	204.816	0.000415358	0.0180049	0.604329	-1.65473	14.7049	24.3326	In 12bp			YBL041W	1684.72	0.00663582	0.0436086	1.26426	1.26426	235.168	186.012	In 12bp
											YMR011W	136.183	0.00364756	0.0384637	0.57862	-1.72825	9.47724	16.379	In 12bp			YIL074C	1117.45	0.00109698	0.0177097	1.26383	1.26383	155.96	123.403	In 12bp
											YPR035W	5300.77	0.00464634	0.0420269	0.578476	-1.72868	368.824	637.579	In 12bp			YDR261W-B	1984.13	0.0014805	0.0205866	1.26263	1.26263	276.804	219.228	In 12bp
											YGR067C	19.8888	0.00179235	0.0302471	0.556423	-1.79719	1.34537	2.41789	Unique to 8bp			YOL028C	149.442	0.00411671	0.0341408	1.26185	1.26185	20.8427	16.5176	In 12bp
											Q0120	14.9167	0.00614318	0.047838	0.542173	-1.84443	0.990051	1.82608	Unique to 8bp			YGR135W	1986.78	0.00282004	0.0286262	1.26095	1.26095	277.01	219.684	In 12bp
											YPR157W	194.271	4.166e-05	0.0130744	0.534575	-1.87065	12.7609	23.8712	In 12bp			YGR141W	192.429	0.00452632	0.0356799	1.26022	1.26022	26.8229	21.2843	In 12bp
											YMR321C	59.705	0.00174361	0.0301592	0.531984	-1.87976	3.90777	7.34566	In 12bp			YGL002W	226.272	0.00649878	0.0430864	1.26014	1.26014	31.5395	25.0286	In 12bp
											YBR012W-B	13.4464	0.000841255	0.0228661	0.503632	-1.98558	0.84497	1.67775	Unique to 8bp			YDR383C	150.484	0.00498638	0.0375275	1.25954	1.25954	20.9712	16.6498	In 12bp
											YMR101C	13.6776	0.00261342	0.0335977	0.491589	-2.03422	0.844018	1.71692	In 12bp			YOR099W	1234.09	0.00264448	0.0277817	1.25818	1.25818	171.899	136.625	In 12bp
											YOL101C	134.504	0.00112644	0.0255255	0.466265	-2.1447	7.97379	17.1014	In 12bp			YMR226C	1650.47	0.0041175	0.0341408	1.25795	1.25795	229.877	182.74	In 12bp
											YLR081W	60.5197	0.000213201	0.0146621	0.462964	-2.15999	3.56838	7.70769	In 12bp			YMR015C	1369.01	0.00816707	0.0482676	1.25771	1.25771	190.66	151.592	In 12bp
											YLR227W-B	20.1518	0.00364434	0.0384637	0.457156	-2.18744	1.17677	2.57412	Unique to 8bp			YPL098C	221.365	0.00422881	0.0346738	1.25714	1.25714	30.8229	24.5183	In 12bp
											YER011W	160.418	6.0438e-06	0.00492829	0.424657	-2.35484	8.84866	20.8372	In 12bp			YML002W	238.245	0.0025553	0.0271947	1.2569	1.2569	33.1705	26.3908	In 12bp
											rna-NR_132213.1	348301	3.67049e-05	0.0123242	0.395926	-2.52573	18183.9	45927.6	In 12bp			YKL192C	656.635	0.00837412	0.0489181	1.25586	1.25586	91.3887	72.77	In 12bp
											rna-NR_132222.1	338805	6.20238e-05	0.0130744	0.390091	-2.5635	17481.3	44813.3	In 12bp			YHR049W	2869.13	0.00804142	0.0477224	1.25562	1.25562	399.285	317.998	In 12bp
											rna-NR_132209.1	62855	0.00113343	0.0255715	0.388432	-2.57445	3232.17	8321.06	In 12bp			YMR273C	816.908	0.00428311	0.0348243	1.25431	1.25431	113.633	90.5941	In 12bp
											YDR044W	1048.16	0.00519431	0.0443849	0.383994	-2.6042	53.4089	139.088	In 12bp			YDL097C	2089.71	0.00610525	0.0420887	1.25397	1.25397	290.648	231.781	In 12bp
											YLR162W	100.836	0.0032595	0.036842	0.282624	-3.53827	3.99672	14.1415	In 12bp			YDR099W	2874.14	0.0074246	0.045872	1.25355	1.25355	399.689	318.846	In 12bp
											YIL082W-A	14.6547	1.38154e-05	0.00985732	0.278914	-3.58534	0.574423	2.0595	Unique to 8bp			YDL236W	1042.09	0.000910968	0.016549	1.25044	1.25044	144.757	115.765	In 12bp
											YGR109W-B	12.934	0.000314428	0.0167609	0.274719	-3.64008	0.500533	1.82198	In 12bp			YGL001C	1300.19	0.00241218	0.0263241	1.24998	1.24998	180.581	144.466	In 12bp
											YDR343C	435.499	1.54408e-07	0.000440681	0.262626	-3.80769	16.222	61.7686	In 12bp			YFL038C	1912.97	0.00386575	0.033198	1.24966	1.24966	265.658	212.585	In 12bp
											YBR118W	7323.07	3.15402e-05	0.0123242	0.229218	-4.36266	242.679	1058.73	In 12bp			YKL120W	1213.18	0.00799871	0.0475678	1.2491	1.2491	168.444	134.852	In 12bp
											rna-Q0020	952.881	2.52139e-05	0.0123242	0.0878782	-11.3794	13.1839	150.024	In 12bp			YNL263C	549.545	0.00429146	0.0348377	1.24859	1.24859	76.2874	61.0988	In 12bp
											YLR162W-A	942.212	0.000131619	0.0131955	0.00189198	-528.548	0.296733	156.838	In 12bp			YNL243W	1654.17	0.00664621	0.0436086	1.24859	1.24859	229.631	183.913	In 12bp
																						YML078W	1374.13	0.00323543	0.0305628	1.2479	1.2479	190.709	152.824	In 12bp
											What are the FDR values for the genes (classified as unique in the 8 bp DEG List) within the 12 bp cut-off DEG gene list?											YDR481C	859.673	0.00410194	0.0341232	1.2457	1.2457	119.216	95.7023	In 12bp
											Gene symbol	Total counts	P-value (B vs. BC)	FDR step up (B vs. BC)	Ratio (B vs. BC)	Fold change (B vs. BC)	LSMean(B) (B vs. BC)	LSMean(BC) (B vs. BC)				YGL134W	182.492	0.00740851	0.0458717	1.24564	1.24564	25.3067	20.3162	In 12bp
											YJR159W	18.4353	0.100184	0.235654	2.6743	2.6743	2.95268	1.1041				YNL329C	360.22	0.00310029	0.0302358	1.24513	1.24513	49.9437	40.1113	In 12bp
											YOR190W	47.1206	0.0114279	0.065452	1.41989	1.41989	5.72847	4.03446				YML008C	4850.24	0.00592404	0.0411872	1.24501	1.24501	672.447	540.114	In 12bp
											YDR273W	44.649	0.0127614	0.0694749	1.37845	1.37845	5.34545	3.87787				YML048W	1221.72	0.00316659	0.0304803	1.24481	1.24481	169.37	136.061	In 12bp
											YPR158W-B	166.888	0.116915	0.260571	1.24599	1.24599	18.9313	15.1938				YNL327W	3260.7	0.00229892	0.0257047	1.24469	1.24469	452.018	363.157	In 12bp
											YBR204C	233.146	0.00869237	0.0559848	1.36771	1.36771	27.7989	20.3251				YBL095W	170.94	0.00793785	0.0475024	1.24444	1.24444	23.6947	19.0404	In 12bp
											YJR155W	137.137	0.00891463	0.0567511	1.32696	1.32696	16.0929	12.1276				YLR330W	1912.23	0.00583454	0.041014	1.24435	1.24435	265.053	213.005	In 12bp
											YER170W	121.137	0.00715321	0.0511923	1.31252	1.31252	14.1327	10.7676				YNL116W	290.267	0.00512926	0.0378906	1.24381	1.24381	40.2259	32.3408	In 12bp
											YKL159C	199.73	0.00759312	0.0524936	1.30135	1.30135	23.1958	17.8244				YOL057W	1191.33	0.00249459	0.026798	1.2438	1.2438	165.097	132.735	In 12bp
											YFL002W-A	3682.8	0.00809298	0.0540797	1.26816	1.26816	421.795	332.604				YDL123W	148.831	0.00820538	0.0484439	1.2438	1.2438	20.6252	16.5824	In 12bp
											YDR272W	468.407	0.00810249	0.0540799	1.27166	1.27166	53.7271	42.2497				YBR220C	606.363	0.00286674	0.0288949	1.24297	1.24297	84.0058	67.5849	In 12bp
											YDR098C-B	691.957	0.0125882	0.0690723	1.26578	1.26578	79.1699	62.5463				YDL025C	381.041	0.00802741	0.0476888	1.24269	1.24269	52.7844	42.4759	In 12bp
											YDR210W-B	1542.49	0.019487	0.0874613	1.25425	1.25425	175.607	140.009				YAR007C	804.928	0.00644919	0.0429116	1.24194	1.24194	111.474	89.758	In 12bp
											YIL007C	177.288	0.00716632	0.0511923	1.21495	1.21495	19.8342	16.3251				YOR086C	1514.43	0.00721864	0.0454345	1.23986	1.23986	209.576	169.032	In 12bp
											YOL065C	247.256	0.0071759	0.0511923	1.184	1.184	27.2682	23.0306				YLL028W	859.209	0.005024	0.0375323	1.23933	1.23933	118.88	95.9225	In 12bp
											YNL097C	291.878	0.00819946	0.0544719	1.17511	1.17511	32.0536	27.2772				YLL055W	154.774	0.00342872	0.0311528	1.23927	1.23927	21.4141	17.2795	In 12bp
											YDL159W	212.885	0.0116862	0.0662801	1.17501	1.17501	23.3777	19.8958				YMR291W	241.652	0.00103031	0.017217	1.23878	1.23878	33.4282	26.9847	In 12bp
											YPL228W	382.742	0.00702879	0.0505222	1.18073	1.18073	42.1448	35.6938				YDR411C	353.176	0.00816136	0.0482676	1.23814	1.23814	48.8442	39.4498	In 12bp
											YDR229W	409.567	0.00914312	0.0575865	1.16514	1.16514	44.7635	38.4189				YOL065C	197.128	0.00495763	0.0374278	1.23764	1.23764	27.2579	22.0241	In 12bp
											YMR149W	1513.05	0.00717367	0.0511923	1.14425	1.14425	163.686	143.051				YKL002W	504.013	0.00566626	0.040277	1.23748	1.23748	69.6885	56.3147	In 12bp
											YNL024C	112.427	0.0196834	0.0879218	0.852171	-1.17347	10.1828	11.9493				YHR083W	763.23	0.00240664	0.0263241	1.23705	1.23705	105.513	85.2941	In 12bp
											YLR146C	264.097	0.0147937	0.0761736	0.744636	-1.34294	21.9029	29.4142				YPL231W	13485.1	0.00645325	0.0429116	1.23696	1.23696	1864.2	1507.08	In 12bp
											YDR274C	61.2086	0.00793597	0.0535496	0.692732	-1.44356	4.83429	6.97858				YKR098C	148.498	0.00719163	0.0454145	1.23654	1.23654	20.5254	16.599	Unique to 8bp
											YGR052W	366.75	0.00690061	0.0501063	0.633811	-1.57776	27.2342	42.9689				YDR304C	1384.82	0.00241425	0.0263241	1.23318	1.23318	191.178	155.028	In 12bp
											YHL022C	15.5471	0.0275785	0.107346	0.608228	-1.64412	1.12135	1.84362				YDR294C	1143.65	0.00500479	0.0375275	1.23259	1.23259	157.849	128.062	In 12bp
											YGR067C	16.2489	0.0602321	0.171661	0.737783	-1.35541	1.33929	1.81529				YPR165W	2125.9	0.00495632	0.0374278	1.23236	1.23236	293.398	238.078	In 12bp
											Q0120	15.4525	0.0239204	0.0981616	0.47614	-2.10022	0.930798	1.95488				YCL017C	1146.88	0.00703549	0.0449249	1.23191	1.23191	158.256	128.463	In 12bp
											YBR012W-B	13.6966	0.469926	0.637757	0.92857	-1.07692	1.30923	1.40995				YOL122C	593.324	0.00130761	0.0190153	1.23189	1.23189	81.8711	66.4598	In 12bp
											YLR227W-B	21.4966	0.0674891	0.183973	0.542096	-1.84469	1.42663	2.63169				YHR086W	402.573	0.00427463	0.0348243	1.23182	1.23182	55.5486	45.0947	In 12bp
											YIL082W-A	#N/A	#N/A	#N/A	#N/A	#N/A	#N/A	#N/A				YDR047W	971.515	0.0045833	0.0359488	1.23177	1.23177	134.051	108.828	In 12bp
																						YBL017C	1306.05	0.00438029	0.0351159	1.23156	1.23156	180.197	146.316	In 12bp
											# between 0.05 and 0.075			0								YBR041W	538.638	0.0064447	0.0429116	1.23154	1.23154	74.3157	60.3437	In 12bp
											Total			28								YGL160W	366.609	0.00688743	0.0442846	1.23088	1.23088	50.5688	41.0834	In 12bp
											% 'borderline'			0								YHR110W	416.496	0.00828586	0.048768	1.23028	1.23028	57.4375	46.6866	Unique to 8bp
																						YLR118C	312.914	0.00639763	0.0428634	1.22936	1.22936	43.1383	35.0901	In 12bp
																						YKL164C	5817.94	0.00745411	0.0459055	1.22752	1.22752	801.524	652.961	In 12bp
																						YLR454W	558.781	0.00407691	0.0341135	1.2254	1.2254	76.9222	62.7731	In 12bp
											12 bp cut-off DEG list											YDR394W	1868.26	0.00609815	0.0420887	1.22506	1.22506	257.153	209.911	In 12bp
											Gene symbol	Total counts	P-value (B vs. BC)	FDR step up (B vs. BC)	Ratio (B vs. BC)	Fold change (B vs. BC)	LSMean(B) (B vs. BC)	LSMean(BC) (B vs. BC)	in 8bp DEG List?			YAL021C	1042.15	0.00441906	0.035269	1.22392	1.22392	143.385	117.153	In 12bp
											YJR156C	1331.93	5.40768e-06	0.0044034	11.4757	11.4757	294.489	25.6618	In 8bp			YDL195W	3218.38	0.00642456	0.0429116	1.22261	1.22261	442.591	362.004	In 12bp
											YDL244W	2015.8	3.36173e-06	0.00383237	10.3897	10.3897	440.371	42.3853	In 8bp			YMR237W	972.058	0.00854411	0.0493727	1.22003	1.22003	133.55	109.464	In 12bp
											YJR078W	186.35	0.000155663	0.0138638	5.5412	5.5412	36.6629	6.61641	In 8bp			YGR155W	4436.52	0.00576733	0.040742	1.21962	1.21962	609.437	499.693	In 12bp
											YGR144W	12464	7.21473e-05	0.0125346	5.32298	5.32298	2430.95	456.69	In 8bp			YGL004C	193.92	0.00634421	0.0427329	1.21833	1.21833	26.6257	21.8543	Unique to 8bp
											YFL059W	83.6305	4.57123e-06	0.00434267	4.70502	4.70502	15.8534	3.36947	In 8bp			YDR028C	1192.62	0.00476318	0.0367363	1.21613	1.21613	163.617	134.539	In 12bp
											YJR025C	268.662	0.000273641	0.0173306	4.24581	4.24581	49.6313	11.6895	In 8bp			YER166W	1255.44	0.00235486	0.026031	1.2148	1.2148	172.15	141.71	In 12bp
											YLR205C	1097.41	0.00502566	0.0431068	3.72796	3.72796	195.636	52.478	In 8bp			YAL053W	845.48	0.00313574	0.0303741	1.21371	1.21371	115.888	95.4823	In 12bp
											YOR374W	499.891	0.00102948	0.0245524	3.68853	3.68853	88.8431	24.0863	In 8bp			YLL029W	1618.55	0.00500193	0.0375275	1.21352	1.21352	221.835	182.803	In 12bp
											YPR151C	73.0168	0.000461413	0.0191975	3.65347	3.65347	12.941	3.54211	In 8bp			YPL181W	614.63	0.00521	0.0380502	1.21307	1.21307	84.2258	69.4316	In 12bp
											YGR260W	2924.49	1.95764e-05	0.0123984	3.52868	3.52868	513.037	145.391	In 8bp			YJR122W	284.196	0.00765542	0.0465433	1.21144	1.21144	38.9211	32.1279	In 12bp
											YJL153C	9283.91	0.00396323	0.0391033	3.3235	3.3235	1599.2	481.181	In 8bp			YER017C	743.818	0.00534262	0.0386494	1.21063	1.21063	101.836	84.1184	In 12bp
											YOR347C	181.903	0.000202719	0.0145931	3.2259	3.2259	31.0418	9.62268	In 8bp			YDR376W	359.157	0.00531604	0.0386038	1.20996	1.20996	49.16	40.6293	In 12bp
											YPR121W	530.062	4.6213e-05	0.0125346	3.20319	3.20319	90.2519	28.1757	In 8bp			YDR463W	552.841	0.00362422	0.0321009	1.20903	1.20903	75.6442	62.5661	In 12bp
											YBR285W	77.1333	0.00313006	0.0356469	3.18126	3.18126	13.1044	4.11926	In 8bp			YLR429W	3259.43	0.0071158	0.0451776	1.20749	1.20749	445.725	369.132	In 12bp
											YIL155C	313.612	3.7366e-05	0.0125286	3.17809	3.17809	53.2635	16.7596	In 8bp			YML102W	483.843	0.00518054	0.0379574	1.20242	1.20242	66.0391	54.9217	In 12bp
											YNL334C	47.4418	9.93735e-05	0.012587	3.14984	3.14984	8.03436	2.55072	In 8bp			YHR026W	923.556	0.0084564	0.0489628	1.19892	1.19892	125.888	105.001	In 12bp
											YGL121C	285.716	0.00172115	0.0292184	2.95385	2.95385	47.3726	16.0376	In 8bp			YAR042W	885.333	0.00788383	0.0473398	1.19711	1.19711	120.595	100.738	In 12bp
											YCL040W	2655.48	0.00383875	0.0387273	2.90266	2.90266	437.688	150.789	In 8bp			YPR022C	584.742	0.00670327	0.0438822	1.19693	1.19693	79.6447	66.5409	In 12bp
											YMR271C	210.566	0.00434291	0.0403717	2.86706	2.86706	34.5601	12.0542	In 8bp			YLR399C	1340.02	0.00760419	0.0463799	1.19448	1.19448	182.347	152.658	In 12bp
											YJL079C	1820.56	0.00522048	0.0438173	2.86587	2.86587	298.766	104.25	In 8bp			YGL231C	451.101	0.00649768	0.0430864	1.1918	1.1918	61.3221	51.4532	In 12bp
											YMR105C	532.657	0.00392002	0.0390804	2.80145	2.80145	86.7273	30.958	In 8bp			YEL037C	2253.92	0.00595893	0.0413795	1.19156	1.19156	306.366	257.114	In 12bp
											YDR342C	189.032	1.22742e-05	0.00874536	2.8013	2.8013	30.7777	10.9869	In 8bp			YLR189C	377.997	0.00842032	0.0489181	1.18783	1.18783	51.3062	43.1932	In 12bp
											YLR178C	833.992	0.00317363	0.0356469	2.74825	2.74825	134.88	49.0785	In 8bp			YBR077C	330.729	0.00498739	0.0375275	1.18729	1.18729	44.8811	37.8012	In 12bp
											YOR185C	333.267	0.00329915	0.0362334	2.70884	2.70884	53.6233	19.7957	In 8bp			YIL162W	561.01	0.00688264	0.0442846	1.1851	1.1851	76.0667	64.1859	In 12bp
											YMR250W	678.793	0.00327194	0.0360051	2.62466	2.62466	107.985	41.1424	In 8bp			YDL053C	396.704	0.00618575	0.042236	1.18108	1.18108	53.705	45.471	In 12bp
											YMR169C	525.593	0.00271152	0.033746	2.61228	2.61228	83.4693	31.9527	In 8bp			YER057C	763.239	0.00735495	0.0457642	1.17598	1.17598	103.12	87.6893	Unique to 8bp
											YFR017C	94.8215	0.00083228	0.023175	2.54791	2.54791	14.9211	5.8562	In 8bp			YPL057C	946.116	0.00798298	0.0475237	1.17217	1.17217	127.638	108.891	In 12bp
											YLR258W	419.549	0.00160963	0.0279722	2.53123	2.53123	65.8593	26.0187	In 8bp			YPR156C	1000.67	0.00767942	0.0465958	0.844824	-1.18368	114.563	135.605	In 12bp
											YLR303W	3300.45	0.000586451	0.0212957	2.50688	2.50688	516.227	205.924	In 8bp			YDR124W	145.134	0.00509291	0.0378315	0.829065	-1.20618	16.4463	19.8372	In 12bp
											YFR015C	252.167	0.00124631	0.0261219	2.46045	2.46045	39.1651	15.9178	In 8bp			YIL009W	718.892	0.00768036	0.0465958	0.817878	-1.22268	80.8588	98.8642	Unique to 8bp
											YPL095C	1546.78	0.000113699	0.0129617	2.40542	2.40542	238.173	99.015	In 8bp			YOR328W	213.224	0.00825176	0.0486173	0.817133	-1.22379	23.9708	29.3352	Unique to 8bp
											YOL159C	1857.66	0.0017424	0.0292184	2.3921	2.3921	285.432	119.323	In 8bp			YKL008C	649.857	0.00205715	0.0242905	0.8113	-1.23259	72.7694	89.6948	In 12bp
											YML100W	351.541	0.00148007	0.0273834	2.38305	2.38305	53.9357	22.633	In 8bp			YPL242C	457.749	0.00249171	0.026798	0.81037	-1.234	51.2252	63.2121	In 12bp
											YFR047C	819.147	0.000239791	0.0159202	2.38287	2.38287	125.675	52.7411	In 8bp			YGR003W	284.626	0.00387359	0.033198	0.806755	-1.23953	31.7729	39.3836	In 12bp
											YMR173W	4344.47	0.00235259	0.0320431	2.38237	2.38237	666.483	279.756	In 8bp			YOR306C	522.321	0.00285937	0.0288715	0.804893	-1.2424	58.2324	72.3479	In 12bp
											YEL060C	3520.19	0.0060396	0.0467106	2.3544	2.3544	537.564	228.323	In 8bp			YGR108W	445.881	0.00676723	0.0440989	0.804087	-1.24365	49.6826	61.7876	Unique to 8bp
											YLR134W	2555.17	0.00076646	0.023175	2.34168	2.34168	389.374	166.28	In 8bp			YDR213W	297.118	0.00348496	0.0314637	0.800574	-1.2491	33.0263	41.2533	In 12bp
											YBR046C	121.712	0.000221689	0.0150432	2.30984	2.30984	18.448	7.98669	In 8bp			YGR188C	106.133	0.00389094	0.0332885	0.797914	-1.25327	11.7755	14.7578	Unique to 8bp
											YIL111W	168.25	0.00396277	0.0391033	2.26588	2.26588	25.3084	11.1694	In 8bp			YIL071C	94.5496	0.00835815	0.0488913	0.795283	-1.25741	10.471	13.1664	Unique to 8bp
											YGR043C	50.5176	0.00249526	0.0326965	2.24541	2.24541	7.57145	3.37197	In 8bp			YPL092W	640.818	0.00114423	0.0180318	0.791675	-1.26314	70.7885	89.4161	In 12bp
											YOR348C	68.5044	0.00399125	0.0392921	2.23619	2.23619	10.2503	4.58384	In 8bp			YKR036C	208.789	0.00434577	0.0350792	0.791135	-1.26401	23.0552	29.1419	In 12bp
											YOR071C	7291.08	0.0010809	0.0250736	2.22719	2.22719	1089.2	489.047	In 8bp			YNL025C	107.021	0.00614058	0.0421289	0.787159	-1.27039	11.7844	14.9708	Unique to 8bp
											YPL274W	2078.21	0.00116527	0.0256523	2.2259	2.2259	310.387	139.444	In 8bp			YOR337W	443.45	0.0016733	0.0218831	0.77775	-1.28576	48.5013	62.3611	In 12bp
											YOL082W	1232.04	0.00240004	0.0321712	2.20542	2.20542	183.323	83.124	In 8bp			YDR228C	204.994	0.00392579	0.0333994	0.773891	-1.29217	22.3581	28.8905	In 12bp
											YFL014W	100.537	0.00219099	0.0316761	2.19651	2.19651	14.9351	6.79946	In 8bp			YGL169W	393.299	0.00504136	0.0376128	0.772425	-1.29462	42.85	55.4747	In 12bp
											YPR160W	155.874	0.00475142	0.0422865	2.19087	2.19087	23.1315	10.5581	In 8bp			YER007C-A	683.951	0.00448028	0.0355129	0.772271	-1.29488	74.5084	96.4795	In 12bp
											YGL125W	1034.23	0.00184002	0.029966	2.19055	2.19055	153.468	70.0591	In 8bp			YJR053W	75.6771	0.00776826	0.0468803	0.766978	-1.30382	8.21214	10.7071	In 12bp
											YGL156W	536.515	0.000656791	0.022145	2.18377	2.18377	79.5127	36.4107	In 8bp			YBR104W	583.19	0.00428373	0.0348243	0.766163	-1.30521	63.247	82.5504	In 12bp
											YOR289W	97.8385	0.00059464	0.0212957	2.13837	2.13837	14.3756	6.72269	In 8bp			YOR315W	162.599	0.00485531	0.0371658	0.764695	-1.30771	17.6148	23.035	In 12bp
											YOL084W	148.701	0.00411846	0.0396381	2.11012	2.11012	21.7289	10.2975	In 8bp			YJL025W	143.132	0.00600128	0.041623	0.762823	-1.31092	15.4844	20.2987	In 12bp
											YKL103C	1144.76	0.00637241	0.0479825	2.0768	2.0768	166.171	80.0132	In 8bp			YMR013C	146.078	0.00612859	0.0420972	0.761701	-1.31285	15.7899	20.7298	Unique to 8bp
											YLR231C	932.739	0.000170381	0.0142819	2.07304	2.07304	135.291	65.2623	In 8bp			YPR145W	4736.46	0.00212199	0.0247493	0.759939	-1.31589	511.3	672.816	In 12bp
											YGR087C	53.6663	0.0030316	0.0352655	2.07025	2.07025	7.77975	3.75788	In 8bp			YGR146C	91.548	0.00172284	0.0222313	0.753643	-1.32689	9.83588	13.0511	In 12bp
											YDR516C	1427.22	0.00315014	0.0356469	2.05121	2.05121	206.093	100.474	In 8bp			YBR125C	309.708	0.000735239	0.0150096	0.752999	-1.32802	33.2587	44.1683	In 12bp
											YPL250C	1150.55	0.0026252	0.0332948	2.04523	2.04523	165.937	81.1338	In 8bp			YHL026C	140.164	0.00592334	0.0411872	0.752375	-1.32912	15.0448	19.9964	In 12bp
											YOL048C	99.6933	0.00378846	0.0385391	2.01123	2.01123	14.276	7.09818	In 8bp			YBR163W	138.333	0.00841541	0.0489181	0.752173	-1.32948	14.8459	19.7373	Unique to 8bp
											YBR169C	597.947	0.0015935	0.0279582	2.00838	2.00838	85.5741	42.6084	In 8bp			YMR246W	5829.52	0.000999319	0.0170991	0.750836	-1.33185	624.989	832.391	In 12bp
											YNL274C	362.643	0.00205554	0.0310132	1.99663	1.99663	51.7686	25.928	In 8bp			YHL033C	5212.82	0.00601613	0.0416249	0.748604	-1.33582	557.922	745.283	In 12bp
											YNL239W	5917.03	0.00315469	0.0356469	1.99253	1.99253	843.935	423.548	In 8bp			YBR068C	1301.17	0.000861781	0.0161596	0.74515	-1.34201	138.894	186.398	In 12bp
											YDL130W-A	134.263	0.000957099	0.0238402	1.99002	1.99002	19.1393	9.61763	In 8bp			YLR363C	94.1133	0.00305646	0.0301167	0.742796	-1.34627	10.028	13.5003	In 12bp
											YCL049C	193.313	0.000541666	0.0206913	1.98592	1.98592	27.5325	13.8638	In 8bp			YPL249C-A	7640.22	0.00846461	0.0489628	0.740503	-1.35043	812.64	1097.42	In 12bp
											YDL024C	31.0554	0.0066445	0.048913	1.97206	1.97206	4.40971	2.23609	In 8bp			YOR182C	3930.44	0.00619456	0.0422457	0.736331	-1.35808	416.698	565.912	In 12bp
											YOR173W	68.6486	0.000906623	0.0234898	1.9716	1.9716	9.74677	4.94359	In 8bp			YLR143W	344.608	0.00358747	0.0318855	0.733029	-1.3642	36.4402	49.7118	In 12bp
											YDL124W	8949.78	0.00343391	0.0368309	1.97154	1.97154	1270.68	644.512	In 8bp			YBL075C	185.775	0.00355189	0.0318106	0.732728	-1.36476	19.6399	26.8038	In 12bp
											YBR230C	129.303	2.89255e-05	0.0125286	1.95614	1.95614	18.296	9.35311	In 8bp			YGR264C	2395.53	0.00785823	0.0473233	0.732158	-1.36583	253.139	345.743	In 12bp
											YGR055W	2703.52	0.000306761	0.0177218	1.95027	1.95027	382.043	195.892	In 8bp			YMR132C	68.9488	0.00830777	0.0487905	0.730391	-1.36913	7.27575	9.96145	Unique to 8bp
											YLL039C	5191.33	0.0042417	0.040202	1.95017	1.95017	733.585	376.164	In 8bp			YBR136W	160.859	0.000920835	0.016549	0.727069	-1.37538	16.9298	23.285	In 12bp
											YHR104W	2105.58	0.0010096	0.0243844	1.91322	1.91322	295.061	154.222	In 8bp			YER056C-A	4236.34	0.00468896	0.0364779	0.724496	-1.38027	444.943	614.142	In 12bp
											YOR020W-A	257.53	0.00211666	0.0313376	1.91266	1.91266	36.0838	18.8658	In 8bp			YML065W	474.661	0.00153215	0.020992	0.723978	-1.38126	49.8331	68.8323	In 12bp
											YML131W	1241.2	0.00583395	0.0459938	1.90733	1.90733	173.697	91.0684	In 8bp			YJL058C	106.68	0.00394655	0.0333994	0.722628	-1.38384	11.1878	15.4822	In 12bp
											YBR241C	306.544	0.00152397	0.02762	1.8992	1.8992	42.8181	22.5453	In 8bp			YJL191W	571.546	0.00413721	0.0341479	0.720822	-1.38731	59.8526	83.0339	In 12bp
											YBR126C	2360.05	0.00235229	0.0320431	1.89899	1.89899	329.635	173.584	In 8bp			YHL039W	485.708	0.0013706	0.0195593	0.720226	-1.38845	50.8392	70.5878	In 12bp
											YHR176W	304.435	0.000103788	0.012587	1.88805	1.88805	42.4129	22.4639	In 8bp			YHR021C	5000.73	0.00653248	0.0432097	0.719308	-1.39022	523.04	727.143	In 12bp
											YHR087W	158.719	0.000672446	0.022255	1.8863	1.8863	22.1031	11.7177	In 8bp			YDR216W	47.3463	0.0071304	0.0451776	0.71597	-1.39671	4.93869	6.8979	Unique to 8bp
											YBR240C	1066.55	0.000432383	0.0188919	1.88503	1.88503	148.484	78.7698	In 8bp			YLR460C	50.8417	0.0055826	0.0398309	0.715027	-1.39855	5.29922	7.41121	In 12bp
											YNL331C	149.548	0.000196933	0.0145108	1.88318	1.88318	20.8107	11.0508	In 8bp			YDR447C	7605.17	0.00868102	0.0499618	0.711208	-1.40606	790.21	1111.08	In 12bp
											YMR145C	395.969	0.000184089	0.0145108	1.88257	1.88257	55.0942	29.2653	In 8bp			YDR418W	7019.18	0.00454117	0.0356985	0.711122	-1.40623	729.272	1025.52	In 12bp
											YDL181W	89.9643	0.00106532	0.0250736	1.88147	1.88147	12.5142	6.65128	In 8bp			YBL087C	3909.26	0.00749111	0.0460836	0.707407	-1.41361	404.918	572.397	In 12bp
											YOR136W	726.929	0.000438853	0.0188919	1.87921	1.87921	101.063	53.7795	In 8bp			YOR365C	61.5495	0.00225043	0.0255183	0.704858	-1.41873	6.36177	9.0256	Unique to 8bp
											YGL037C	2879.48	0.00368017	0.0381399	1.87657	1.87657	400.076	213.196	In 8bp			YDR259C	138.879	0.00150309	0.0207848	0.704383	-1.41968	14.3489	20.3708	In 12bp
											YLR312C	24.7618	0.00216911	0.0316572	1.85447	1.85447	3.4223	1.84543	In 8bp			YPR110C	1174.05	0.00808735	0.0479453	0.699205	-1.43019	120.777	172.735	In 12bp
											YJR010W	509.426	7.10075e-05	0.0125346	1.85441	1.85441	70.4063	37.9669	In 8bp			YFR031C-A	10533	0.00326168	0.0306617	0.697924	-1.43282	1082.39	1550.87	In 12bp
											YLL019C	272.228	0.000124355	0.013374	1.8437	1.8437	37.5263	20.3538	In 8bp			YHR048W	243.883	0.000106725	0.00571562	0.697733	-1.43321	25.0577	35.913	In 12bp
											YMR297W	7389.82	0.000817526	0.023175	1.84361	1.84361	1018.66	552.533	In 8bp			YMR142C	14614.7	0.00843976	0.0489181	0.697505	-1.43368	1501.3	2152.38	In 12bp
											YBL064C	821.695	0.000708618	0.0224481	1.84347	1.84347	113.263	61.4402	In 8bp			YGR173W	564.868	0.00337943	0.0311442	0.69618	-1.43641	57.9611	83.2559	In 12bp
											YPL154C	6672.02	0.00238554	0.0321712	1.83795	1.83795	918.44	499.709	In 8bp			YNR003C	315.38	0.007351	0.0457642	0.687575	-1.45439	32.1241	46.7209	Unique to 8bp
											YDR379C-A	18.3625	0.00159954	0.0279582	1.83339	1.83339	2.52489	1.37717	In 8bp			YDL083C	6688.2	0.00335717	0.0311392	0.686815	-1.456	680.804	991.247	In 12bp
											YNL015W	594.097	0.00113367	0.0254088	1.83166	1.83166	81.6548	44.5797	In 8bp			YNL012W	55.7932	0.00139593	0.0197959	0.684812	-1.46025	5.66946	8.27885	In 12bp
											YBR132C	102.256	0.000612273	0.0215429	1.83062	1.83062	14.0508	7.67545	In 8bp			YML026C	6480.13	0.00754876	0.0462494	0.682682	-1.46481	657.264	962.768	In 12bp
											YBL098W	403.999	5.95055e-08	0.00011306	1.82374	1.82374	55.4186	30.3874	In 8bp			YIL133C	5087.81	0.0041976	0.0345667	0.67645	-1.47831	513.235	758.718	In 12bp
											YPL258C	1323.32	2.59734e-05	0.0125286	1.82207	1.82207	181.452	99.5856	In 8bp			YJR003C	355.57	0.00254795	0.0271671	0.673866	-1.48397	35.7864	53.1062	In 12bp
											YKR046C	2465.54	8.56842e-05	0.0125346	1.82012	1.82012	337.908	185.652	In 8bp			YBR238C	896.944	0.00552068	0.0395868	0.673344	-1.48512	90.2313	134.005	In 12bp
											YDL169C	41.2463	0.00248369	0.0326952	1.81007	1.81007	5.63876	3.11521	In 8bp			YPR102C	6601.13	0.00682361	0.0441881	0.669456	-1.49375	661.767	988.515	In 12bp
											YLR070C	74.4482	0.00432138	0.0403717	1.80455	1.80455	10.1637	5.63224	In 8bp			YDR275W	146.608	0.000169386	0.00695358	0.66919	-1.49434	14.694	21.9579	In 12bp
											YJR008W	151.542	0.00190139	0.0304328	1.77419	1.77419	20.5291	11.571	In 8bp			YDR089W	363.221	6.06514e-05	0.00456082	0.667807	-1.49744	36.3593	54.4459	In 12bp
											YNL055C	3727.38	0.000354208	0.0178671	1.76908	1.76908	504.273	285.048	In 8bp			YLR146C	225.781	0.0068637	0.0442732	0.664748	-1.50433	22.539	33.9061	Unique to 8bp
											YNR001C	617.141	9.56616e-05	0.0125346	1.76599	1.76599	83.4254	47.2399	In 8bp			YDR144C	763.513	0.000858813	0.0161596	0.660776	-1.51337	75.9451	114.933	In 12bp
											YNL173C	620.387	9.65153e-05	0.0125346	1.76483	1.76483	83.8387	47.5053	In 8bp			YNL014W	130.759	0.00108239	0.0176235	0.659275	-1.51682	12.9885	19.7013	In 12bp
											YNL052W	513.049	0.000246301	0.016137	1.7645	1.7645	69.3272	39.29	In 8bp			YBR189W	12062.2	0.00796686	0.0475237	0.65765	-1.52056	1196.37	1819.16	In 12bp
											YNL277W	305.884	0.000660464	0.022145	1.7598	1.7598	41.2829	23.4588	In 8bp			YNL096C	3694.75	0.00422562	0.0346738	0.65536	-1.52588	365.689	557.998	In 12bp
											YNL241C	4351.84	0.00218268	0.0316572	1.75866	1.75866	587.159	333.868	In 8bp			YBR271W	222.345	0.00634621	0.0427329	0.653543	-1.53012	21.9698	33.6165	In 12bp
											YMR170C	927.707	0.000883174	0.0234898	1.75829	1.75829	125.156	71.1806	In 8bp			rna-NR_132232.1	130.666	0.000170546	0.00695358	0.653019	-1.53135	12.9048	19.7617	In 12bp
											YML118W	54.8299	0.00202838	0.0310132	1.74502	1.74502	7.37124	4.22416	In 8bp			YAR050W	279.961	0.00109611	0.0177097	0.650502	-1.53727	27.5848	42.4055	In 12bp
											YDR497C	8894.08	8.95042e-05	0.0125346	1.74106	1.74106	1194.45	686.047	In 8bp			YNL259C	179.047	0.00680154	0.0441559	0.647549	-1.54429	17.5931	27.1688	In 12bp
											YDR079C-A	134.277	4.10435e-09	1.16974e-05	0.229448	-4.35829	4.45366	19.4103	Unique to 12bp			YKL180W	7970.56	0.00696547	0.0446004	0.647402	-1.54464	783.074	1209.56	In 12bp
											YMR103C	59.6171	8.10453e-05	0.0125346	1.7375	1.7375	7.99883	4.60364	In 8bp			YMR300C	2103.9	0.0049258	0.0373595	0.643969	-1.55287	206.033	319.943	In 12bp
											YIR017C	64.4168	0.000530567	0.0206321	1.73672	1.73672	8.64099	4.97547	In 8bp			YBR186W	40.5431	0.00357255	0.0318106	0.642516	-1.55638	3.96489	6.17089	Unique to 8bp
											YGR248W	32.8383	0.00482815	0.0426105	1.73413	1.73413	4.40194	2.53842	In 8bp			YHR010W	5225	0.00771359	0.0466983	0.642132	-1.55731	510.79	795.461	In 12bp
											YER026C	3088.48	0.00049677	0.0200822	1.72237	1.72237	412.701	239.613	In 8bp			YIL148W	10263.2	0.00745097	0.0459055	0.641958	-1.55773	1003.15	1562.64	In 12bp
											YMR002W	831.736	3.24265e-05	0.0125286	1.71738	1.71738	110.991	64.6284	In 8bp			YLR406C	1872.1	0.0060626	0.0418957	0.641952	-1.55775	182.983	285.042	In 12bp
											YMR090W	717.084	0.00180285	0.0298734	1.71349	1.71349	95.5903	55.7871	In 8bp			YER131W	4429.39	0.00789367	0.0473398	0.639537	-1.56363	431.945	675.403	In 12bp
											YBL043W	33.6423	0.000446199	0.0189801	1.71234	1.71234	4.48325	2.61821	In 8bp			YPL273W	1805.44	0.000830231	0.01599	0.636913	-1.57007	175.622	275.739	In 12bp
											YAL008W	161.272	0.000111863	0.0129617	1.70958	1.70958	21.4754	12.5618	In 8bp			YPR132W	4796.6	0.0031787	0.0304803	0.636831	-1.57028	466.546	732.605	In 12bp
											YLR299W	419.148	0.00402265	0.039347	1.69728	1.69728	55.6264	32.7737	In 8bp			YFL034C-A	788.28	0.00357348	0.0318106	0.635717	-1.57303	76.5907	120.479	In 12bp
											YNL169C	1823.51	0.000398063	0.0188132	1.69491	1.69491	241.845	142.689	In 8bp			YKR080W	648.377	0.00674983	0.0440989	0.63476	-1.5754	62.9395	99.1548	In 12bp
											YDR171W	441.258	0.00617096	0.047238	1.69451	1.69451	58.5157	34.5326	In 8bp			YEL048C	39.9424	0.00549919	0.0395319	0.632722	-1.58047	3.86968	6.11592	In 12bp
											YPL214C	1415.68	0.000117803	0.0131662	1.68687	1.68687	187.336	111.055	In 8bp			YKR041W	28.9683	0.00472694	0.0365314	0.632558	-1.58088	2.80605	4.43604	In 12bp
											YDR032C	1435.76	0.00492501	0.0429244	1.68624	1.68624	189.96	112.653	In 8bp			YIL069C	2879.71	0.00658856	0.0434799	0.630779	-1.58534	278.465	441.462	In 12bp
											YHR016C	474.45	0.00207763	0.0310826	1.67469	1.67469	62.5697	37.3619	In 8bp			YDR184C	289.191	0.00612564	0.0420972	0.630457	-1.58615	27.9557	44.3419	In 12bp
											YIR036C	959.041	0.00227658	0.0320243	1.6714	1.6714	126.359	75.6007	In 8bp			YBL071W-A	59.6866	0.00838978	0.0489181	0.630036	-1.58721	5.76747	9.15418	Unique to 8bp
											YMR148W	149.785	0.00021123	0.0146831	1.669	1.669	19.7216	11.8164	In 8bp			YPR035W	3820.16	0.00216539	0.0251047	0.629161	-1.58942	368.824	586.216	In 12bp
											YDR506C	97.6881	0.00113671	0.0254088	1.66289	1.66289	12.8399	7.72142	In 8bp			YDR324C	958.317	0.00724487	0.0455494	0.621679	-1.60855	91.844	147.735	In 12bp
											YBL078C	63.105	0.00581496	0.0459938	1.66283	1.66283	8.29423	4.98801	In 8bp			YJR047C	1212.32	0.00114533	0.0180318	0.62151	-1.60898	116.168	186.912	In 12bp
											YLR356W	291.814	0.000563505	0.0209756	1.6612	1.6612	38.3369	23.0778	In 8bp			YDL121C	166.073	0.00864785	0.049821	0.618644	-1.61644	15.8682	25.65	Unique to 8bp
											YDR441C	84.6071	5.28975e-05	0.0125346	1.66055	1.66055	11.1131	6.69243	In 8bp			YNL301C	1858.88	0.00174618	0.0222313	0.616708	-1.62151	177.272	287.448	In 12bp
											YDL243C	113.781	0.00247158	0.0326952	1.65957	1.65957	14.9409	9.00287	In 8bp			YOR234C	2232.26	0.000792378	0.0156292	0.614428	-1.62753	212.391	345.673	In 12bp
											YPL004C	2693.85	0.000194575	0.0145108	1.65278	1.65278	353.049	213.61	In 8bp			YBR085W	321.468	0.000577676	0.0133661	0.611922	-1.63419	30.5092	49.8579	In 12bp
											YCR079W	310.125	0.00378719	0.0385391	1.65247	1.65247	40.6406	24.5938	In 8bp			YML108W	85.311	0.00761728	0.0464102	0.611318	-1.63581	8.09153	13.2362	In 12bp
											YIL136W	212.666	0.000989981	0.0241452	1.64944	1.64944	27.8446	16.8813	In 8bp			YOL141W	117.953	0.00440813	0.035269	0.609899	-1.63962	11.1714	18.3168	In 12bp
											YDR541C	351.34	0.000743825	0.023175	1.64466	1.64466	45.9379	27.9315	In 8bp			YFR023W	14.0873	0.00529422	0.0385432	0.609041	-1.64192	1.33306	2.18878	Unique to 8bp
											YJR149W	57.9234	0.00195231	0.0305917	1.64367	1.64367	7.57131	4.60635	In 8bp			YLR413W	2911.43	3.31968e-05	0.00351333	0.608959	-1.64215	275.48	452.378	In 12bp
											YBR039W	1240.66	5.98863e-05	0.0125346	1.64046	1.64046	162.019	98.7642	In 8bp			YPL090C	5871.36	0.00516167	0.0378906	0.600881	-1.66422	550.945	916.896	In 12bp
											YIL154C	1017.9	0.00204166	0.0310132	1.63949	1.63949	132.891	81.0561	In 8bp			YHR211W	238.103	0.000381048	0.0110543	0.600325	-1.66576	22.3297	37.196	In 12bp
											YNL254C	1210.64	0.000624298	0.0215818	1.63839	1.63839	158.003	96.438	In 8bp			YFR032C-B	41.9622	0.00034714	0.0106091	0.599341	-1.6685	3.93125	6.5593	In 12bp
											YKL085W	1316.79	0.000127084	0.0134144	1.6359	1.6359	171.732	104.977	In 8bp			rna-NR_132162.1	29.3703	0.00514251	0.0378906	0.59689	-1.67535	2.74453	4.59805	In 12bp
											YOL155C	34416.7	0.00391903	0.0390804	1.63583	1.63583	4488.44	2743.83	In 8bp			YOR153W	1290.33	1.01944e-05	0.00207826	0.594629	-1.68172	120.29	202.294	In 12bp
											YCL018W	7831	0.0026833	0.0335356	1.6353	1.6353	1021.12	624.421	In 8bp			YDR044W	575.652	0.00227927	0.0256418	0.590126	-1.69455	53.4089	90.5041	In 12bp
											YJL210W	252.954	0.000857881	0.023175	1.63467	1.63467	32.9777	20.1739	In 8bp			YER137C	36.0619	0.00292558	0.0293189	0.589595	-1.69608	3.34392	5.67156	In 12bp
											YJR148W	370.867	0.000138569	0.013618	1.63453	1.63453	48.3481	29.5792	In 8bp			YPL201C	11.3932	0.0085926	0.0495527	0.586411	-1.70529	1.05286	1.79543	Unique to 8bp
											YNL037C	630.851	0.000136515	0.013618	1.6345	1.6345	82.2401	50.3151	In 8bp			YDL136W	4500.67	0.00413635	0.0341479	0.586337	-1.7055	415.881	709.286	In 12bp
											YOR142W	1396.2	0.000330537	0.0177218	1.63177	1.63177	181.868	111.455	In 8bp			YDL039C	3223.23	0.00369315	0.0325214	0.58539	-1.70826	297.537	508.271	In 12bp
											YJL068C	1068.31	0.00603502	0.0467106	1.63165	1.63165	139.153	85.2838	In 8bp			YNL182C	569.395	0.0051011	0.0378315	0.584535	-1.71076	52.5124	89.8362	In 12bp
											YJR061W	563.94	0.000532871	0.0206321	1.6316	1.6316	73.4547	45.0201	In 8bp			YOR340C	852.491	0.00676012	0.0440989	0.58371	-1.71318	78.5509	134.572	In 12bp
											YNL289W	618.134	0.000309636	0.0177218	1.6313	1.6313	80.5067	49.3512	In 8bp			YDR249C	71.9866	0.00101854	0.0171902	0.583126	-1.71489	6.62886	11.3678	In 12bp
											YBR105C	241.376	0.000341809	0.0177218	1.62889	1.62889	31.4148	19.286	In 8bp			YHR141C	7908.83	0.00128866	0.0188838	0.574391	-1.74098	721.351	1255.86	In 12bp
											YJL066C	470.104	8.43678e-05	0.0125346	1.62737	1.62737	61.1563	37.5799	In 8bp			YGL179C	207.867	0.000102855	0.00571562	0.572981	-1.74526	18.9296	33.0371	In 12bp
											YMR251W-A	670.582	0.000217721	0.0149519	1.62275	1.62275	87.1176	53.6852	In 8bp			YPR157W	142.147	0.00154387	0.020992	0.560281	-1.78482	12.7609	22.7759	In 12bp
											YJR073C	9206.44	0.00235063	0.0320431	1.62191	1.62191	1195.74	737.244	In 8bp			YKR094C	6685.38	0.000373035	0.010877	0.543018	-1.84156	588.179	1083.17	In 12bp
											YLR438W	951.901	0.00142896	0.0273277	1.62055	1.62055	123.584	76.2607	In 8bp			YDR522C	10.1926	0.00755481	0.0462494	0.541957	-1.84516	0.89561	1.65255	In 12bp
											YLR004C	2767.26	0.000148216	0.0136263	1.61752	1.61752	358.947	221.912	In 8bp			rna-NR_132197.1	12.078	0.00448831	0.0355273	0.540804	-1.8491	1.05981	1.9597	Unique to 8bp
											YKR049C	110.584	0.00222679	0.0319716	1.61731	1.61731	14.3432	8.86854	In 8bp			YBR296C	12.5225	0.00120098	0.0184622	0.535609	-1.86703	1.09194	2.03869	Unique to 8bp
											YGR244C	724.843	7.92027e-05	0.0125346	1.61049	1.61049	93.8238	58.2579	In 8bp			YKL216W	691.781	0.00790239	0.0473398	0.528379	-1.89258	59.7892	113.156	In 12bp
											YCL033C	363.998	0.00096082	0.0238402	1.61005	1.61005	47.1098	29.2598	In 8bp			YHL022C	13.8	0.00320909	0.0305093	0.521297	-1.91829	1.1822	2.2678	Unique to 8bp
											YOR303W	4805.26	0.00573759	0.0456875	1.60778	1.60778	621.489	386.55	In 8bp			YJL216C	10.771	0.00675865	0.0440989	0.512277	-1.95207	0.912157	1.78059	In 12bp
											YHR112C	1247.27	0.00184584	0.0299752	1.60742	1.60742	161.299	100.346	In 8bp			YDR106W	9.67747	0.006245	0.0423371	0.510929	-1.95722	0.818123	1.60124	Unique to 8bp
											YKR058W	151.253	0.000424114	0.0188919	1.60615	1.60615	19.5528	12.1737	In 8bp			YDL037C	727.411	0.00164406	0.0218001	0.507702	-1.96966	61.2369	120.616	In 12bp
											YGR019W	855.19	0.00232779	0.0320431	1.60231	1.60231	110.424	68.9155	In 8bp			YGL149W	10.8677	0.00490578	0.0373323	0.504643	-1.9816	0.911233	1.8057	In 12bp
											YER142C	186.359	0.00122322	0.0259196	1.59668	1.59668	24.0222	15.0451	In 8bp			YOR377W	178.061	7.84169e-06	0.00194849	0.493285	-2.02723	14.7049	29.8102	In 12bp
											YER119C	397.295	0.00365969	0.0381357	1.59603	1.59603	51.2023	32.081	In 8bp			YGR067C	16.2974	0.00138525	0.0196932	0.492992	-2.02843	1.34537	2.72899	In 12bp
											YGL208W	91.875	0.000913337	0.0235566	1.59597	1.59597	11.8404	7.41892	In 8bp			YPL036W	170.201	1.24598e-06	0.00128597	0.452495	-2.20997	13.2557	29.2946	In 12bp
											YBR177C	2462.29	5.67512e-05	0.0125346	1.59461	1.59461	317.197	198.918	In 8bp			YER011W	115.143	2.8955e-05	0.00337366	0.443829	-2.25312	8.84866	19.9371	Unique to 8bp
											YLR038C	262.71	0.00108298	0.0250736	1.5915	1.5915	33.8107	21.2445	In 8bp			YOL101C	104.886	0.000163686	0.00692938	0.436974	-2.28846	7.97379	18.2477	In 12bp
											YER091C	7625.61	0.000456962	0.0191715	1.5903	1.5903	981.053	616.9	In 8bp			YFL051C	140.417	8.62382e-05	0.00535708	0.432059	-2.3145	10.5911	24.5132	In 12bp
											YOR386W	198.857	0.00114554	0.0255062	1.58752	1.58752	25.5617	16.1016	In 8bp			YMR321C	52.6444	0.000174988	0.00695358	0.42231	-2.36793	3.90777	9.25333	In 12bp
											YML128C	406.998	0.00236611	0.0320431	1.58294	1.58294	52.2434	33.004	In 8bp			rna-NR_132213.1	263645	9.94442e-05	0.00567645	0.380997	-2.6247	18183.9	47727.3	In 12bp
											YKL151C	717.215	0.00527737	0.0438173	1.5829	1.5829	92.0626	58.1607	In 8bp			YJL045W	10.2133	0.000602207	0.0136032	0.377027	-2.65233	0.699096	1.85423	Unique to 8bp
											YJL216C	11.617	0.00343755	0.0368309	0.569141	-1.75703	0.798848	1.4036	Unique to 12bp			rna-NR_132222.1	259509	9.49898e-05	0.00559656	0.368834	-2.71125	17481.3	47396.1	In 12bp
											YKR075C	460.867	0.00214977	0.0315005	1.57409	1.57409	58.9969	37.48	In 8bp			YPL060C-A	19.5768	0.000484355	0.0121482	0.363476	-2.75121	1.3047	3.5895	Unique to 8bp
											YLR284C	89.3054	0.000763758	0.023175	1.57347	1.57347	11.43	7.26422	In 8bp			rna-NR_132209.1	48988.5	0.00489866	0.0373278	0.358534	-2.78914	3232.17	9014.96	In 12bp
											YBR053C	760.202	0.00610484	0.0470238	1.57214	1.57214	97.2567	61.8626	In 8bp			Q0115	10.9525	0.00789103	0.0473398	0.34115	-2.93126	0.696501	2.04163	In 12bp
											YLR042C	38.8037	0.000970337	0.0238402	1.57154	1.57154	4.96344	3.15833	In 8bp			YLR081W	57.935	0.000303195	0.00992566	0.326914	-3.05891	3.56838	10.9154	In 12bp
											YLR132C	222.989	0.000363778	0.017905	1.56813	1.56813	28.4926	18.1698	In 8bp			YMR011W	154.625	0.000427815	0.0114873	0.324797	-3.07885	9.47724	29.179	In 12bp
											YJL100W	441.167	8.73433e-05	0.0125346	1.56341	1.56341	56.2873	36.0029	In 8bp			YOL164W	11.3039	0.00127892	0.0188838	0.311103	-3.21437	0.670555	2.15541	In 12bp
											YDR077W	37603.8	0.00527567	0.0438173	1.56327	1.56327	4797.57	3068.93	In 8bp			YJR115W	78.9264	1.88879e-06	0.00128597	0.28742	-3.47923	4.40514	15.3265	In 12bp
											YIL046W	1363.29	0.000610856	0.0215429	1.56167	1.56167	173.843	111.319	In 8bp			YMR101C	15.1254	0.00277733	0.0285475	0.287342	-3.48017	0.844018	2.93733	In 12bp
											YDR059C	106.327	0.00121949	0.0259196	1.5614	1.5614	13.5575	8.6829	In 8bp			YIL082W-A	10.3434	0.00021122	0.00773797	0.28558	-3.50164	0.574423	2.01142	Unique to 8bp
											YPR127W	430.752	0.00645521	0.0483478	1.55903	1.55903	54.883	35.2033	In 8bp			YFL052W	10.837	0.00102466	0.0171902	0.268596	-3.72307	0.573623	2.13564	Unique to 8bp
											YDL222C	35.4368	0.00514813	0.0436712	1.55871	1.55871	4.51462	2.89639	In 8bp			YBR012W-B	16.2258	0.000455124	0.0118636	0.263109	-3.8007	0.84497	3.21148	Unique to 8bp
											YPL186C	82.3835	0.00520415	0.0438049	1.55869	1.55869	10.4955	6.73356	In 8bp			YJL214W	35.744	2.89116e-05	0.00337366	0.256086	-3.90494	1.82183	7.11415	In 12bp
											YCR020C	1736.92	0.000508398	0.0203025	1.55045	1.55045	220.705	142.349	In 8bp			YBR118W	5607.76	4.77636e-05	0.00407416	0.209339	-4.77693	242.679	1159.26	In 12bp
											YOR317W	2033.84	0.000148165	0.0136263	1.54997	1.54997	258.395	166.709	In 8bp			YDR343C	385.511	4.35904e-06	0.00190877	0.202382	-4.94116	16.222	80.1557	In 12bp
											YCR004C	1545.6	0.00102295	0.0245185	1.5487	1.5487	196.286	126.742	In 8bp			YLR162W	95.2662	0.00189213	0.0230566	0.201653	-4.95903	3.99672	19.8198	In 12bp
											YDR502C	15833.1	0.0011855	0.0257901	1.54613	1.54613	2009.12	1299.44	In 8bp			YGR109W-B	14.4819	7.31596e-06	0.00194849	0.160431	-6.23323	0.500533	3.11993	In 12bp
											YIL077C	200.097	0.00126852	0.026153	1.54587	1.54587	25.3888	16.4237	In 8bp			rna-Q0020	655.81	0.000145286	0.00641516	0.0874444	-11.4358	13.1839	150.769	In 12bp
											YKR097W	45.0398	0.00240646	0.0321712	0.619075	-1.61531	3.28952	5.31361	Unique to 12bp			YLR162W-A	579.052	0.000782175	0.0156243	0.00205399	-486.856	0.296733	144.466	In 12bp
											YDR258C	835.275	0.00526416	0.0438173	1.54453	1.54453	105.936	68.5883	In 8bp
											YKR041W	36.6206	0.00153057	0.02762	0.635542	-1.57346	2.72459	4.28703	Unique to 12bp			What are the FDR values for the genes (classified as unique in the 8 bp DEG List) within the 12 bp cut-off DEG gene list?
											YCR088W	3487.97	0.000548139	0.0206913	1.54252	1.54252	442.09	286.602	In 8bp			Gene symbol	Total counts	P-value (B vs. ABC)	FDR step up (B vs. ABC)	Ratio (B vs. ABC)	Fold change (B vs. ABC)	LSMean(B) (B vs. ABC)	LSMean(ABC) (B vs. ABC)
											YDR530C	332.418	0.00281125	0.0343129	1.53732	1.53732	42.0628	27.3612	In 8bp			YNR073C	36.7937	0.00895347	0.0503016	1.78227	1.78227	5.89234	3.30609
											YEL041W	187.087	0.00262853	0.0332948	1.53683	1.53683	23.6695	15.4015	In 8bp			YHR021W-A	30.8441	0.0138668	0.0635246	1.51278	1.51278	4.64229	3.06872
											YKL175W	8984.76	0.00568827	0.0455586	1.5343	1.5343	1135.79	740.267	In 8bp			YDL222C	30.6245	0.00940839	0.0509734	1.43708	1.43708	4.51462	3.14152
											YDR009W	50.1119	0.000857019	0.023175	1.53349	1.53349	6.33315	4.12988	In 8bp			YOR152C	65.7372	0.0104053	0.0540922	1.45085	1.45085	9.72877	6.70555
											YGR161C	195.225	0.00370891	0.038368	1.53322	1.53322	24.6704	16.0906	In 8bp			YER170W	96.6226	0.00933636	0.0508511	1.41004	1.41004	14.1327	10.0229
[truncated: 2,160 more rows]

## Sheet: Filtering Consortia DEG list
FDR comparisons for filtering consortia DEG list to remove DEGs that were 'near to signficant' in pairwise datasets to increase likelihood of finding true higher order genetic targets
[truncated: 449 more rows]

[truncated: 1 more sheets: Functional Enrichment Analyses]
